# Supplementary material for: Farming practices to enhance biodiversity across biomes: a systematic review
Source: NPJ Biodivers. 2024 Jan 9;3:1. doi: 10.1038/s44185-023-00034-2 (PMC11332212; doi:10.1038/s44185-023-00034-2)
Supplement: Supplementary file 4 — Supplementary Materials D–G [file 44185_2023_34_MOESM4_ESM.zip]

Archive with 4 entries (4 files):
- Supplementary material D - List of studies.xlsx
- Supplementary material E - Impact Matrix.xlsx
- Supplementary material F - Data records and studies per taxa and biomes.xlsx
- Supplementary material G - Distributions of impacts and data records per practices.xlsx
