# Supplementary material for: Farming practices to enhance biodiversity across biomes: a systematic review
Source: NPJ Biodivers. 2024 Jan 9;3:1. doi: 10.1038/s44185-023-00034-2 (PMC11332212; doi:10.1038/s44185-023-00034-2)
Supplement: Supplementary file 4 — Supplementary Materials D–G [file 44185_2023_34_MOESM4_ESM.zip › Supplementary material D - List of studies.xlsx]

## Sheet: Total w overlap studies Taxa 
Authors	Title	Year	DOI
STEPHEN, WP	ALFALFA POLLINATION IN MANITOBA	1955
PARKER, FD; TEPEDINO, VJ; BOHART, GE	NOTES ON THE BIOLOGY OF A COMMON SUNFLOWER BEE, MELISSODES-(EUMELISSODES)-AGILIS CRESSON	1981
RASMONT, P; MERSCH, P	1ST ESTIMATION OF FAUNISTIC DRIFT BY BUMBLEBEES OF BELGIUM (HYMENOPTERA, APIDAE)	1988
BATRA, SWT	BEES AND POLLINATION IN OUR CHANGING ENVIRONMENT	1995
Hanula, JL; Franzreb, KE; Pepper, WD	Longleaf pine characteristics associated with arthropods available for red-cockaded woodpeckers	2000
Potts S.G., Willmer P., Dafni A., Ne'eman G.,	The utility of fundamental ecological research of plant-pollinator interactions as the basis for landscape management practices	2001	10.17660/actahortic.2001.561.21
Richards, AJ	Does low biodiversity resulting from modern agricultural practice affect crop pollination and yield?	2001
Carvell, C	Habitat use and conservation of bumblebees (Bombus spp.) under different grassland management regimes	2002
Croxton P.J., Carvell C., Mountford J.O., Sparks T.H.,	A comparison of green lanes and field margins as bumblebee habitat in an arable landscape	2002	10.1016/S0006-3207(02)00074-5
Kremen C., Williams N.M., Thorp R.W.,	Crop pollination from native bees at risk from agricultural intensification	2002	10.1073/pnas.262413599
Steffan-Dewenter I., Leschke K.,	Effects of habitat management on vegetation and above-ground nesting bees and wasps of orchard meadows in Central Europe	2003	10.1023/A:1024199513365
Kremen C., Williams N.M., Bugg R.L., Fay J.P., Thorp R.W.,	The area requirements of an ecosystem service: Crop pollination by native bee communities in California	2004	10.1111/j.1461-0248.2004.00662.x
Pywell R.F., Warman E.A., Carvell C., Sparks T.H., Dicks L.V., Bennett D., Wright A., Critchley C.N.R., Sherwood A.,	Providing foraging resources for bumblebees in intensively farmed landscapes	2005	10.1016/j.biocon.2004.05.020
Shuler R.E., Roulston T'A.H., Farris G.E.,	Farming practices influence wild pollinator populations on squash and pumpkin	2005	10.1603/0022-0493-98.3.790
Bianchi, F. J. J. A.; Booij, C. J. H.; Tscharntke, T.	Sustainable pest regulation in agricultural landscapes: a review on landscape composition, biodiversity and natural pest control	2006
Britschgi, Adrian; Spaar, Reto; Arlettaz, Raphael	Impact of grassland farming intensification on the breeding ecology of an indicator insectivorous passerine, the Whinchat Saxicola rubetra: Lessons for overall Alpine meadowland management	2006
Greenleaf, Sarah S.; Kremen, Claire	Wild bee species increase tomato production and respond differently to surrounding land use in Northern California	2006
Greenleaf, Sarah S.; Kremen, Claire	Wild bees enhance honey bees' pollination of hybrid sunflower	2006
Kim J., Williams N., Kremen C.,	Effects of cultivation and proximity to natural habitat on ground-nesting native bees in California sunflower fields	2006	10.2317/0507.11.1
Kleijn D., Baquero R.A., Clough Y., Díaz M., De Esteban J., Fernández F., Gabriel D., Herzog F., Holzschuh A., Jöhl R., Knop E., Kruess A., Marshall E.J.P., Steffan-Dewenter I., Tscharntke T., Verhulst J., West T.M., Yela J.L.,	Mixed biodiversity benefits of agri-environment schemes in five European countries	2006	10.1111/j.1461-0248.2005.00869.x
Klein A.-M., Steffan-Dewenter I., Tscharntke T.,	Rain forest promotes trophic interactions and diversity of trap-nesting Hymenoptera in adjacent agroforestry	2006	10.1111/j.1365-2656.2006.01042.x
Philpott, Stacy M.; Armbrecht, Inge	Biodiversity in tropical agroforests and the ecological role of ants and ant diversity in predatory function	2006
Fitzpatrick, Una; Murray, Tomas E.; Paxton, Robert J.; Breen, John; Cotton, Don; Santorum, Veronica; Brown, Mark J. F.	Rarity and decline in bumblebees - A test of causes and correlates in the Irish fauna	2007
Morandin L.A., Winston M.L., Abbott V.A., Franklin M.T.,	Can pastureland increase wild bee abundance in agriculturally intense areas?	2007	10.1016/j.baae.2006.06.003
Öckinger E., Smith H.G.,	Semi-natural grasslands as population sources for pollinating insects in agricultural landscapes	2007	10.1111/j.1365-2664.2006.01250.x
Romey W.L., Ascher J.S., Powell D.A., Yanek M.,	Impacts of logging on midsummer diversity of native bees (Apoidea) in a Northern Hardwood Forest	2007	10.2317/0022-8567(2007)80[327:IOLOMD]2.0.CO
Concepción E.D., Díaz M., Baquero R.A.,	Effects of landscape complexity on the ecological effectiveness of agri-environment schemes	2008	10.1007/s10980-007-9150-2
Holzschuh A., Steffan-Dewenter I., Tscharntke T.,	Agricultural landscapes with organic crops support higher pollinator diversity	2008	10.1111/j.2007.0030-1299.16303.x
Hyvönen T., Huusela-Veistola E.,	Arable weeds as indicators of agricultural intensity - A case study from Finland	2008	10.1016/j.biocon.2008.08.022
Rundloef, Maj; Nilsson, Helena; Smith, Henrik G.	Interacting effects of farming practice and landscape context on bumblebees	2008
Sjodin, N. Erik; Bengtsson, Jan; Ekbom, Barbara	The influence of grazing intensity and landscape composition on the diversity and abundance of flower-visiting insects	2008
Winfree R., Williams N.M., Gaines H., Ascher J.S., Kremen C.,	Wild bee pollinators provide the majority of crop visitation across land-use gradients in New Jersey and Pennsylvania, USA	2008	10.1111/j.1365-2664.2007.01418.x
Julier H.E., Roulston T.H.,	Wild bee abundance and pollination service in cultivated pumpkins: Farm management, nesting behavior and landscape effects	2009	10.1603/029.102.0214
Potts, S. G.; Woodcock, B. A.; Roberts, S. P. M.; Tscheulin, T.; Pilgrim, E. S.; Brown, V. K.; Tallowin, J. R.	Enhancing pollinator biodiversity in intensive grasslands	2009
Rader R., Howlett B.G., Cunningham S.A., Westcott D.A., Newstrom-Lloyd L.E., Walker M.K., Teulon D.A.J., Edwards W.,	Alternative pollinator taxa are equally efficient but not as effective as the honeybee in a mass flowering crop	2009	10.1111/j.1365-2664.2009.01700.x
Rao, Sujaya; Stephen, William P.	Bumble Bee Pollinators in Red Clover Seed Production	2009
Teodoro, Adenir V.; Tscharntke, Teja; Klein, Alexandra-Maria	From the laboratory to the field: contrasting effects of multi-trophic interactions and agroforestry management on coffee pest densities	2009
Tuell J.K., Ascher J.S., Isaacs R.,	Wild bees (Hymenoptera: Apoidea: Anthophila) of the Michigan Highbush blueberry agroecosystem	2009	10.1603/008.102.0209
Batáry P., Báldi A., Sárospataki M., Kohler F., Verhulst J., Knop E., Herzog F., Kleijn D.,	Effect of conservation management on bees and insect-pollinated grassland plant communities in three European countries	2010	10.1016/j.agee.2009.11.004
Brittain C., Bommarco R., Vighi M., Settele J., Potts S.G.,	Organic farming in isolated landscapes does not benefit flower-visiting insects and pollination	2010	10.1016/j.biocon.2010.04.029
Bruggisser, Odile T.; Schmidt-Entling, Martin H.; Bacher, Sven	Effects of vineyard management on biodiversity at three trophic levels	2010
Carvalheiro, Luisa G.; Seymour, Colleen L.; Veldtman, Ruan; Nicolson, Susan W.	Pollination services decline with distance from natural habitat even in biodiversity-rich areas	2010
Clough Y., Abrahamczyk S., Adams M.-O., Anshary A., Ariyanti N., Betz L., Buchori D., Cicuzza D., Darras K., Putra D.D., Fiala B., Gradstein S.R., Kessler M., Klein A.-M., Pitopang R., Sahari B., Scherber C., Schulze C.H., Shahabuddin, Sporn S., Stenchly K., Tjitrosoedirdjo S.S., Wanger T.C., Weist M., Wielgoss A., Tscharntke T.,	Biodiversity patterns and trophic interactions in human-dominated tropical landscapes in Sulawesi (Indonesia): plants, arthropods and vertebrates	2010	10.1007/978-3-642-00493-3_2
Decourtye, A.; Bouquet, C.	Managing the grass covers in a manner favourable to the bees and to the small lowland fauna	2010
Le Féon V., Schermann-Legionnet A., Delettre Y., Aviron S., Billeter R., Bugter R., Hendrickx F., Burel F.,	Intensification of agriculture, landscape composition and wild bee communities: A large scale study in four European countries	2010	10.1016/j.agee.2010.01.015
Ratnieks F.L.W., Carreck N.L.,	Clarity on honey bee collapse?	2010	10.1126/science.1185563
Redpath N., Osgathorpe L.M., Park K., Goulson D.,	Crofting and bumblebee conservation: The impact of land management practices on bumblebee populations in northwest Scotland	2010	10.1016/j.biocon.2009.11.019
Hoehn P., Steffan-Dewenter I., Tscharntke T.,	Relative contribution of agroforestry, rainforest and openland to local and regional bee diversity	2010	10.1007/s10531-010-9831-z
Chaplin-Kramer R., Tuxen-Bettman K., Kremen C.,	Value of wildland habitat for supplying pollination services to californian agriculture	2011	10.2111/1551-501X-33.3.33
Hanley, M. E.; Franco, M.; Dean, C. E.; Franklin, E. L.; Harris, H. R.; Haynes, A. G.; Rapson, S. R.; Rowse, G.; Thomas, K. C.; Waterhouse, B. R.; Knight, M. E.	Increased bumblebee abundance along the margins of a mass flowering crop: evidence for pollinator spill-over	2011
Kovács-Hostyánszki A., Batáry P., Báldi A.,	Local and landscape effects on bee communities of Hungarian winter cereal fields	2011	10.1111/j.1461-9563.2010.00498.x
Kovács-Hostyánszki A., Korösi Á., Orci K.M., Batáry P., Báldi A.,	Set-aside promotes insect and plant diversity in a Central European country	2011	10.1016/j.agee.2011.03.004
Otieno, Mark; Woodcock, Ben A.; Wilby, Andrew; Vogiatzakis, Ioannis N.; Mauchline, Alice L.; Gikungu, Mary W.; Potts, Simon G.	Local management and landscape drivers of pollination and biological control services in a Kenyan agro-ecosystem	2011
Power E.F., Stout J.C.,	Organic dairy farming: Impacts on insect-flower interaction networks and pollination	2011	10.1111/j.1365-2664.2010.01949.x
Pywell R.F., Meek W.R., Hulmes L., Hulmes S., James K.L., Nowakowski M., Carvell C.,	Management to enhance pollen and nectar resources for bumblebees and butterflies within intensively farmed landscapes	2011	10.1007/s10841-011-9383-x
Carvalheiro L.G., Seymour C.L., Nicolson S.W., Veldtman R.,	Creating patches of native flowers facilitates crop pollination in large agricultural fields: Mango as a case study	2012	10.1111/j.1365-2664.2012.02217.x
Klein, Alexandra-Maria; Brittain, Claire; Hendrix, Stephen D.; Thorp, Robbin; Williams, Neal; Kremen, Claire	Wild pollination services to California almond rely on semi-natural habitat	2012
Munyuli M.B.T.,	Micro, local, landscape and regional drivers of bee biodiversity and pollination services delivery to coffee (Coffea canephora) in Uganda	2012	10.1080/21513732.2012.682361
Nagamitsu, Teruyoshi; Tsukuba, Sa-aya; Ushirokita, Fumi; Konno, Yasuo	Foraging habitats and floral resource use by colonies of long- and short-tongued bumble bee species in an agricultural landscape with kabocha squash fields	2012
Silveira, Murilo V.; Abot, Alfredo R.; Nascimento, Jose N.; Rodrigues, Edson T.; Rodrigues, Sergio R.; Puker, Anderson	Is manual pollination of yellow passion fruit completely dispensable?	2012
Pywell R.F., Heard M.S., Bradbury R.B., Hinsley S., Nowakowski M., Walker K.J., Bullock J.M.,	Wildlife-friendly farming benefits rare birds, bees and plants	2012	10.1098/rsbl.2012.0367
Andersson G.K.S., Birkhofer K., Rundlöf M., Smith H.G.,	Landscape heterogeneity and farming practice alter the species composition and taxonomic breadth of pollinator communities	2013	10.1016/j.baae.2013.08.003
Boreux V., Krishnan S., Cheppudira K.G., Ghazoul J.,	Impact of forest fragments on bee visits and fruit set in rain-fed and irrigated coffee agro-forests	2013	10.1016/j.agee.2012.05.003
Boreux V., Kushalappa C.G., Vaast P., Ghazoul J.,	Interactive effects among ecosystem services and management practices on crop production: Pollination in coffee agroforestry systems	2013	10.1073/pnas.1210590110
Cane, James H.; Kervin, Linda J.; McKinley, Robert	Sensitivity of Systematic Net Sampling for Detecting Shifting Patterns of Incidence and Abundance in a Floral Guild of Bees at Larrea tridentata	2013
Francesconi, Wendy; Nair, P. K. R.; Levey, Douglas J.; Daniels, Jaret; Cullen, Laury, Jr.	Butterfly distribution in fragmented landscapes containing agroforestry practices in Southeastern Brazil	2013
Gabriel D., Sait S.M., Kunin W.E., Benton T.G.,	Food production vs. biodiversity: Comparing organic and conventional agriculture	2013	10.1111/1365-2664.12035
Garibaldi L.A., Steffan-Dewenter I., Winfree R., Aizen M.A., Bommarco R., Cunningham S.A., Kremen C., Carvalheiro L.G., Harder L.D., Afik O., Bartomeus I., Benjamin F., Boreux V., Cariveau D., Chacoff N.P., Dudenhöffer J.H., Freitas B.M., Ghazoul J., Greenleaf S., Hipólito J., Holzschuh A., Howlett B., Isaacs R., Javorek S.K., Kennedy C.M., Krewenka K.M., Krishnan S., Mandelik Y., Mayfield M.M., …	Wild pollinators enhance fruit set of crops regardless of honey bee abundance	2013	10.1126/science.1230200
Henriksen, Casper Ingerslev; Langer, Vibeke	Road verges and winter wheat fields as resources for wild bees in agricultural landscapes	2013
Kennedy C.M., Lonsdorf E., Neel M.C., Williams N.M., Ricketts T.H., Winfree R., Bommarco R., Brittain C., Burley A.L., Cariveau D., Carvalheiro L.G., Chacoff N.P., Cunningham S.A., Danforth B.N., Dudenhöffer J.-H., Elle E., Gaines H.R., Garibaldi L.A., Gratton C., Holzschuh A., Isaacs R., Javorek S.K., Jha S., Klein A.M., Krewenka K., Mandelik Y., Mayfield M.M., Morandin L., Neame L.A., Otieno M.…	A global quantitative synthesis of local and landscape effects on wild bee pollinators in agroecosystems	2013	10.1111/ele.12082
Morandin L.A., Kremen C.,	Hedgerow restoration promotes pollinator populations and exports native bees to adjacent fields	2013	10.1890/12-1051.1
Nicholls, Clara I.; Altieri, Miguel A.	Plant biodiversity enhances bees and other insect pollinators in agroecosystems. A review	2013
Redpath-Downing N.A., Beaumont D., Park K., Goulson D.,	Restoration and management of machair grassland for the conservation of bumblebees	2013	10.1007/s10841-012-9532-x
Stanley D.A., Stout J.C.,	Quantifying the impacts of bioenergy crops on pollinating insect abundance and diversity: A field-scale evaluation reveals taxon-specific responses	2013	10.1111/1365-2664.12060
Ahnström J., Bengtsson J., Berg A., Hallgren L., Boonstra W.J., Björklund J.,	Farmers' interest in nature and its relation to biodiversity in arable fields	2013	10.1155/2013/617352
Blaauw B.R., Isaacs R.,	Flower plantings increase wild bee abundance and the pollination services provided to a pollination-dependent crop	2014	10.1111/1365-2664.12257
Garibaldi L.A., Carvalheiro L.G., Leonhardt S.D., Aizen M.A., Blaauw B.R., Isaacs R., Kuhlmann M., Kleijn D., Klein A.M., Kremen C., Morandin L., Scheper J., Winfree R.,	From research to action: Enhancing crop yield through wild pollinators	2014	10.1890/130330
Gonthier, David J.; Ennis, Katherine K.; Farinas, Serge; Hsieh, Hsun-Yi; Iverson, Aaron L.; Batary, Peter; Rudolphi, Jorgen; Tscharntke, Teja; Cardinale, Bradley J.; Perfecto, Ivette	Biodiversity conservation in agriculture requires a multi-scale approach	2014
Kehinde, T.; Samways, M. J.	Insect-flower interactions: network structure in organic versus conventional vineyards	2014
LaBar T., Campbell C., Yang S., Albert R., Shea K.,	Restoration of plant-pollinator interaction networks via species translocation	2014	10.1007/s12080-013-0211-7
Marja R., Herzon I., Viik E., Elts J., Mänd M., Tscharntke T., Batáry P.,	Environmentally friendly management as an intermediate strategy between organic and conventional agriculture to support biodiversity	2014	10.1016/j.biocon.2014.08.005
Moisan-Deserres, J.; Girard, M.; Chagnon, M.; Fournier, V.	Pollen Loads and Specificity of Native Pollinators of Lowbush Blueberry	2014
Norfolk, Olivia; Eichhorn, Markus P.; Gilbert, Francis	Culturally valuable minority crops provide a succession of floral resources for flower visitors in traditional orchard gardens	2014
Ollerton, Jeff; Erenler, Hilary; Edwards, Mike; Crockett, Robin	Extinctions of aculeate pollinators in Britain and the role of large-scale agricultural changes	2014
Saunders M.E., Luck G.W.,	Spatial and temporal variation in pollinator community structure relative to a woodland-almond plantation edge	2014	10.1111/afe.12067
Patrício-Roberto G.B., Campos M.J.O.,	Aspects of landscape and pollinators-what is important to bee conservation?	2014	10.3390/d6010158
Woodcock T.S., Pekkola L.J., Dawson C., Gadallah F.L., Kevan P.G.,	Development of a Pollination Service Measurement (PSM) method using potted plant phytometry	2014	10.1007/s10661-014-3758-x
Zulka K.P., Abensperg-Traun M., Milasowszky N., Bieringer G., Gereben-Krenn B.-A., Holzinger W., Hölzler G., Rabitsch W., Reischütz A., Querner P., Sauberer N., Schmitzberger I., Willner W., Wrbka T., Zechmeister H.,	Species richness in dry grassland patches of eastern Austria: A multi-taxon study on the role of local, landscape and habitat quality variables	2014	10.1016/j.agee.2013.11.016
Bushmann S.L., Drummond F.A.,	Abundance and diversity of wild bees (Hymenoptera: Apoidea) found in lowbush blueberry growing regions of Downeast Maine	2015	10.1093/ee/nvv082
Chateil C., Porcher E.,	Landscape features are a better correlate of wild plant pollination than agricultural practices in an intensive cropping system	2015	10.1016/j.agee.2014.12.008
Clermont, Antoine; Eickermann, Michael; Kraus, Francois; Hoffmann, Lucien; Beyer, Marco	Correlations between land covers and honey bee colony losses in a country with industrialized and rural regions	2015
Feltham, Hannah; Park, Kirsty; Minderman, Jeroen; Goulson, Dave	Experimental evidence that wildflower strips increase pollinator visits to crops	2015
Ferreira, Patricia A.; Boscolo, Danilo; Carvalheiro, Luisa G.; Biesmeijer, Jacobus C.; Rocha, Pedro L. B.; Viana, Blandina F.	Responses of bees to habitat loss in fragmented landscapes of Brazilian Atlantic Rainforest	2015
Forrest J.R.K., Thorp R.W., Kremen C., Williams N.M.,	Contrasting patterns in species and functional-trait diversity of bees in an agricultural landscape	2015	10.1111/1365-2664.12433
Güler Y., Dikmen F., Özdem A.,	Evaluation of bee diversity within different sweet cherry orchards in the SultandaĞi reservoir (Turkey)	2015	10.1515/JAS-2015-0017
Hanley, Mick E.; Wilkins, Joshua P.	On the verge? Preferential use of road-facing hedgerow margins by bumblebees in agro-ecosystems	2015
Iserbyt, Stephanie; Vray, Sarah; Dendoncker, Nicolas; Viart, Sonia; Rasmont, Pierre	High-resolution distribution of bumblebees (Bombus spp.) in a mountain area marked by agricultural decline	2015
Jonsson, Annelie M.; Ekroos, Johan; Danhardt, Juliana; Andersson, Georg K. S.; Olsson, Ola; Smith, Henrik G.	Sown flower strips in southern Sweden increase abundances of wild bees and hoverflies in the wider landscape	2015
Lecocq, Antoine; Kryger, Per; Vejsnaes, Flemming; Jensen, Annette Bruun	Weight Watching and the Effect of Landscape on Honeybee Colony Productivity: Investigating the Value of Colony Weight Monitoring for the Beekeeping Industry	2015
Mézière D., Petit S., Granger S., Biju-Duval L., Colbach N.,	Developing a set of simulation-based indicators to assess harmfulness and contribution to biodiversity of weed communities in cropping systems	2015	10.1016/j.ecolind.2014.07.028
M'Gonigle L.K., Ponisio L.C., Cutler K., Kremen C.,	Habitat restoration promotes pollinator persistence and colonization in intensively managed agriculture	2015	10.1890/14-1863.1
Otieno, Mark; Sidhu, C. Sheena; Woodcock, Ben A.; Wilby, Andrew; Vogiatzakis, Ioannis N.; Mauchline, Alice L.; Gikungu, Mary W.; Potts, Simon G.	Local and landscape effects on bee functional guilds in pigeon pea crops in Kenya	2015
Pisanty G., Mandelik Y.,	Profiling crop pollinators: Life history traits predict habitat use and crop visitation by Mediterranean wild bees	2015	10.1890/14-0910.1
Williams N.M., Ward K.L., Pope N., Isaacs R., Wilson J., May E.A., Ellis J., Daniels J., Pence A., Ullmann K., Peters J.,	Native wildflower plantings support wild bee abundance and diversity in agricultural landscapes across the United States	2015	10.1890/14-1748.1
Wood T.J., Holland J.M., Hughes W.O.H., Goulson D.,	Targeted agri-environment schemes significantly improve the population size of common farmland bumblebee species	2015	10.1111/mec.13144
Coulibaly, Drissa; Pauly, Alain; Konate, Souleymane; Linsenmair, Eduard K.; Stein, Katharina	Spatial and seasonal distribution of Bee Pollinator Species in a Sudanese Agro-ecological System in Burkina Faso, West Africa	2016
Cusser, Sarah; Neff, John L.; Jha, Shalene	Natural land cover drives pollinator abundance and richness, leading to reductions in pollen limitation in cotton agroecosystems	2016
Garratt, M. P. D.; Breeze, T. D.; Boreux, V.; Fountain, M. T.; McKerchar, M.; Webber, S. M.; Coston, D. J.; Jenner, N.; Dean, R.; Westbury, D. B.; Biesmeijer, J. C.; Potts, S. G.	Apple Pollination: Demand Depends on Variety and Supply Depends on Pollinator Identity	2016
Geslin, Benoit; Oddie, Melissa; Folschweiller, Morgane; Legras, Gaelle; Seymour, Colleen L.; van Veen, F. J. Frank; Thebault, Elisa	Spatiotemporal changes in flying insect abundance and their functional diversity as a function of distance to natural habitats in a mass flowering crop	2016
Hardman, Chloe J.; Norris, Ken; Nevard, Tim D.; Hughes, Brin; Potts, Simon G.	Delivery of floral resources and pollination services on farmland under three different wildlife-friendly schemes	2016
Hipolito, Juliana; Viana, Blandina Felipe; Garibaldi, Lucas A.	The value of pollinator-friendly practices: Synergies between natural and anthropogenic assets	2016
Holzschuh A., Dainese M., González-Varo J.P., Mudri-Stojnić S., Riedinger V., Rundlöf M., Scheper J., Wickens J.B., Wickens V.J., Bommarco R., Kleijn D., Potts S.G., Roberts S.P., Smith H.G., Vilà M., Vujić A., Steffan-Dewenter I.,	Mass-flowering crops dilute pollinator abundance in agricultural landscapes across Europe	2016	10.1111/ele.12657
Kammerer M.A., Biddinger D.J., Joshi N.K., Rajotte E.G., Mortensen D.A.,	Modeling local spatial patterns of wild bee diversity in Pennsylvania apple orchards	2016	10.1007/s10980-016-0416-4
Lüscher G., Ammari Y., Andriets A., Angelova S., Arndorfer M., Bailey D., Balázs K., Bogers M., Bunce R.G., Choisis J.-P., Dennis P., Díaz M., Dyman T., Eiter S., Fjellstad W., Fraser M., Friedel J.K., Garchi S., Geijzendorffer I.R., Gomiero T., González-Bornay G., Guteva Y., Herzog F., Jeanneret P., Jongman R.H., Kainz M., Kwikiriza N., López Díaz M.L., Moreno G., Nicholas-Davies P., Nkwiine C.,…	Farmland biodiversity and agricultural management on 237 farms in 13 European and two African regions	2016	10.1890/15-1985.1
Motzke, Iris; Klein, Alexandra-Maria; Saleh, Shahabuddin; Wanger, Thomas C.; Tscharntke, Teja	Habitat management on multiple spatial scales can enhance bee pollination and crop yield in tropical homegardens	2016
Quistberg R.D., Bichier P., Philpott S.M.,	Landscape and local correlates of bee abundance and species richness in urban gardens	2016	10.1093/ee/nvw025
Le Féon V., Henry M., Guilbaud L., Coiffait-Gombault C., Dufrêne E., Kolodziejczyk E., Kuhlmann M., Requier F., Vaissière B.E.,	An expert-assisted citizen science program involving agricultural high schools provides national patterns on bee species assemblages	2016	10.1007/s10841-016-9927-1
Samnegård U., Hambäck P.A., Lemessa D., Nemomissa S., Hylander K.,	A heterogeneous landscape does not guarantee high crop pollination	2016	10.1098/rspb.2016.1472
Smith G.W., Debinski D.M., Scavo N.A., Lange C.J., Delaney J.T., Moranz R.A., Miller J.R., Engle D.M., Toth A.L.,	Bee abundance and nutritional status in relation to grassland management practices in an agricultural landscape	2016	10.1093/ee/nvw005
Sydenham, Markus A. K.; Moe, Stein R.; Stanescu-Yadav, Diana N.; Totland, Orjan; Eldegard, Katrine	The effects of habitat management on the species, phylogenetic and functional diversity of bees are modifiedby the environmental context	2016
Toledo-Hernandez, Manuel; Denmead, Lisa H.; Clough, Yann; Raffiudin, Rika; Tscharntke, Teja	Cultural homegarden management practices mediate arthropod communities in Indonesia	2016
Torne-Noguera, Anna; Rodrigo, Anselm; Osorio, Sergio; Bosch, Jordi	Collateral effects of beekeeping: Impacts on pollen-nectar resources and wild bee communities	2016
Wheelock, M. J.; O'Neal, M. E.	Insect Pollinators in Iowa Cornfields: Community Identification and Trapping Method Analysis	2016
Wilson M.E., Skinner J.A., Wszelaki A.L., Drummond F.,	Using nonmetric multidimensional scaling to analyze bee visitation in East Tennessee crops as an indicator of pollination services provided by honey bees (Apis mellifera L.) and native bees	2016	10.1093/ee/nvv216
Brandt K., Glemnitz M., Schröder B.,	The impact of crop parameters and surrounding habitats on different pollinator group abundance on agricultural fields	2017	10.1016/j.agee.2017.03.009
Burkle, Laura A.; Delphia, Casey M.; O'Neill, Kevin M.	A dual role for farmlands: food security and pollinator conservation	2017
Carrié R., Andrieu E., Ouin A., Steffan-Dewenter I.,	Interactive effects of landscape-wide intensity of farming practices and landscape complexity on wild bee diversity	2017	10.1007/s10980-017-0530-y
Garbach, Kelly; Morgan, Geoffrey P.	Grower networks support adoption of innovations in pollination management: The roles of social learning, technical learning, and personal experience	2017
Garratt M.P.D., Senapathi D., Coston D.J., Mortimer S.R., Potts S.G.,	The benefits of hedgerows for pollinators and natural enemies depends on hedge quality and landscape context	2017	10.1016/j.agee.2017.06.048
Isaacs, Rufus; Williams, Neal; Ellis, James; Pitts-Singer, Theresa L.; Bommarco, Riccardo; Vaughan, Mace	Integrated Crop Pollination: Combining strategies to ensure stable and sustainable yields of pollination-dependent crops	2017
Kovacs-Hostyanszki, Aniko; Espindola, Anahi; Vanbergen, Adam J.; Settele, Josef; Kremen, Claire; Dicks, Lynn V.	Ecological intensification to mitigate impacts of conventional intensive land use on pollinators and pollination	2017
Landaverde-González P., Quezada-Euán J.J.G., Theodorou P., Murray T.E., Husemann M., Ayala R., Moo-Valle H., Vandame R., Paxton R.J.,	Sweat bees on hot chillies: provision of pollination services by native bees in traditional slash-and-burn agriculture in the Yucatán Peninsula of tropical Mexico	2017	10.1111/1365-2664.12860
Long, Rachael F.; Garbach, Kelly; Morandin, Lora A.	Hedgerow benefits align with food production and sustainability goals	2017
Lüscher G., Nemecek T., Arndorfer M., Balázs K., Dennis P., Fjellstad W., Friedel J.K., Gaillard G., Herzog F., Sarthou J.-P., Stoyanova S., Wolfrum S., Jeanneret P.,	Biodiversity assessment in LCA: a validation at field and farm scale in eight European regions	2017	10.1007/s11367-017-1278-y
Meyer S., Unternährer D., Arlettaz R., Humbert J.-Y., Menz M.H.M.,	Promoting diverse communities of wild bees and hoverflies requires a landscape approach to managing meadows	2017	10.1016/j.agee.2017.01.037
Morrison J., Izquierdo J., Plaza E.H., González-Andújar J.L.,	The role of field margins in supporting wild bees in Mediterranean cereal agroecosystems: Which biotic and abiotic factors are important?	2017	10.1016/j.agee.2017.06.047
Nicholson C.C., Koh I., Richardson L.L., Beauchemin A., Ricketts T.H.,	Farm and landscape factors interact to affect the supply of pollination services	2017	10.1016/j.agee.2017.08.030
Imbach P., Fung E., Hannah L., Navarro-Racines C.E., Roubik D.W., Ricketts T.H., Harvey C.A., Donatti C.I., Läderach P., Locatelli B., Roehrdanz P.R.,	Coupling of pollination services and coffee suitability under climate change	2017	10.1073/pnas.1617940114
Toledo V.M., Barrera-Bassols N.,	Political agroecology in Mexico: A path toward sustainability	2017	10.3390/su9020268
Van Der Meer M., Lüscher G., Kay S., Jeanneret P.,	What evidence exists on the impact of agricultural practices in fruit orchards on biodiversity indicator species groups? A systematic map protocol	2017	10.1186/s13750-017-0091-1
Saez, A.; Morales, C. L.; Garibaldi, L. A.; Aizen, M. A.	Invasive bumble bees reduce nectar availability for honey bees by robbing raspberry flower buds	2017
Schaeffer, Robert N.; Vannette, Rachel L.; Brittain, Claire; Williams, Neal M.; Fukami, Tadashi	Non-target effects of fungicides on nectar-inhabiting fungi of almond flowers	2017
Soro A., Quezada-Euan J.J.G., Theodorou P., Moritz R.F.A., Paxton R.J.,	The population genetics of two orchid bees suggests high dispersal, low diploid male production and only an effect of island isolation in lowering genetic diversity	2017	10.1007/s10592-016-0912-8
Tucker E.M., Rehan S.M.,	Wild bee community assemblages across agricultural landscapes	2017	10.3954/1523-5475-33.1.77
Venturini E.M., Drummond F.A., Ballman E.,	Andrena spp. Fabricius (Hymenoptera: Andrenidae) Nesting Density in Lowbush Blueberry Vaccinium angustifolium Aiton (Ericales: Ericaceae) Influenced by Management Practices	2017	10.2317/0022-8567-90.2.131
Wood T.J., Holland J.M., Goulson D.,	Providing foraging resources for solitary bees on farmland: current schemes for pollinators benefit a limited suite of species	2017	10.1111/1365-2664.12718
Alignier, Audrey	Two decades of change in a field margin vegetation metacommunity as a result of field margin structure and management practice changes	2018
Burr, Andrea; Hall, Damon M.; Schaeg, Nicole	The perfect lawn: exploring neighborhood socio-cultural drivers for insect pollinator habitat	2018
Campbell, Alistair John; Carvalheiro, Luisa Gigante; Maues, Marcia Motta; Jaffe, Rodolfo; Giannini, Tereza Cristina; Benjamin Freitas, Madson Antonio; Texeira Coelho, Beatriz Woiski; Menezes, Cristiano	Anthropogenic disturbance of tropical forests threatens pollination services to acai palm in the Amazon river delta	2018
Dainese, Matteo; Riedinger, Verena; Holzschuh, Andrea; Kleijn, David; Scheper, Jeroen; Steffan-Dewenter, Ingolf	Managing trap-nesting bees as crop pollinators: Spatiotemporal effects of floral resources and antagonists	2018
Denning K.R., Foster B.L.,	Flower visitor communities are similar on remnant and reconstructed tallgrass prairies despite forb community differences	2018	10.1111/rec.12615
Fijen T.P.M., Scheper J.A., Boom T.M., Janssen N., Raemakers I., Kleijn D.,	Insect pollination is at least as important for marketable crop yield as plant quality in a seed crop	2018	10.1111/ele.13150
Grab, Heather; Poveda, Katja; Danforth, Bryan; Loeb, Greg	Landscape context shifts the balance of costs and benefits from wildflower borders on multiple ecosystem services	2018
Grass, Ingo; Meyer, Svenja; Taylor, Peter J.; Foord, Stefan H.; Hajek, Peter; Tscharntke, Teja	Pollination limitation despite managed honeybees in South African macadamia orchards	2018
Halinski, R.; dos Santos, C. F.; Kaehler, T. G.; Blochtein, B.	Influence of Wild Bee Diversity on Canola Crop Yields	2018
Langellotto, Gail Ann; Melathopoulos, Andony; Messer, Isabella; Anderson, Aaron; McClintock, Nathan; Costner, Lucas	Garden Pollinators and the Potential for Ecosystem Service Flow to Urban and Peri-Urban Agriculture	2018
Mendoza-García M., Blanco-Moreno J.M., Chamorro L., José-María L., Sans F.X.,	Patterns of flower visitor abundance and fruit set in a highly intensified cereal cropping system in a Mediterranean landscape	2018	10.1016/j.agee.2017.12.001
Minarro, M.; Garcia, D.; Martinez-Sastre, R.	Impact of insect pollinators in agriculture: importance and management of their biodiversity	2018
Norris, Stuart L.; Blackshaw, Rod P.; Critchley, C. Nigel R.; Dunn, Robert M.; Smith, Kate E.; Williams, John; Randall, Nicola P.; Murray, Philip J.	Intercropping flowering plants in maize systems increases pollinator diversity	2018
O'Brien C., Arathi H.S.,	Bee genera, diversity and abundance in genetically modified canola fields	2018	10.1080/21645698.2018.1445470
Rivers, James W.; Mathis, Codey L.; Moldenke, Andrew R.; Betts, Matthew G.	Wild bee diversity is enhanced by experimental removal of timber harvest residue within intensively managed conifer forest	2018
Sutter, Louis; Albrecht, Matthias; Jeanneret, Philippe	Landscape greening and local creation of wildflower strips and hedgerows promote multiple ecosystem services	2018
Adhikari S., Burkle L.A., O'Neill K.M., Weaver D.K., Delphia C.M., Menalled F.D.,	Dryland Organic Farming Partially Offsets Negative Effects of Highly Simplified Agricultural Landscapes on Forbs, Bees, and Bee-Flower Networks	2019	10.1093/ee/nvz056
Adhikari, Subodh; Adhikari, Arjun; Weaver, David K.; Bekkerman, Anton; Menalled, Fabian D.	Impacts of Agricultural Management Systems on Biodiversity and Ecosystem Services in Highly Simplified Dryland Landscapes	2019
Arathi H.S., Vandever M.W., Cade B.S.,	Diversity and abundance of wild bees in an agriculturally dominated landscape of eastern Colorado	2019	10.1007/s10841-019-00125-1
Ballare K.M., Neff J.L., Ruppel R., Jha S.,	Multi-scalar drivers of biodiversity: local management mediates wild bee community response to regional urbanization	2019	10.1002/eap.1869
Byrne, Fiach; delBarco-Trillo, Javier	The effect of management practices on bumblebee densities in hedgerow and grassland habitats	2019
Campbell, Joshua W.; Stanley-Stahr, Cory; Bammer, Mary; Daniels, Jaret C.; Ellis, James D.	Contribution of bees and other pollinators to watermelon (Citrullus lanatus Thunb.) pollination	2019
Cely-Santos M., Philpott S.M.,	Local and landscape habitat influences on bee diversity in agricultural landscapes in Anolaima, Colombia	2019	10.1007/s10841-018-00122-w
Chain-Guadarrama, Adina; Martinez-Salinas, Alejandra; Aristizabal, Natalia; Ricketts, Taylor H.	Ecosystem services by birds and bees to coffee in a changing climate: A review of coffee berry borer control and pollination	2019
Döke M.A., McGrady C.M., Otieno M., Grozinger C.M., Frazier M.,	Colony Size, Rather Than Geographic Origin of Stocks, Predicts Overwintering Success in Honey Bees (Hymenoptera: Apidae) in the Northeastern United States	2019	10.1093/jee/toy377
Durant J.L., Otto C.R.V.,	Feeling the sting? Addressing land-use changes can mitigate bee declines	2019	10.1016/j.landusepol.2019.05.024
Guenat S., Kunin W.E., Dougill A.J., Dallimer M.,	Effects of urbanisation and management practices on pollinators in tropical Africa	2019	10.1111/1365-2664.13270
Guzman A., Chase M., Kremen C.,	On-Farm Diversification in an Agriculturally-Dominated Landscape Positively Influences Specialist Pollinators	2019	10.3389/fsufs.2019.00087
Hall M.A., Nimmo D.G., Cunningham S.A., Walker K., Bennett A.F.,	The response of wild bees to tree cover and rural land use is mediated by species’ traits	2019	10.1016/j.biocon.2018.12.032
Hall, Mark A.; Nimmo, Dale G.; Cunningham, Saul A.; Walker, Kenneth; Bennett, Andrew F.	The response of wild bees to tree cover and rural land use is mediated by species' traits	2019
Johansen, Line q; Westin, Anna; Wehn, Solvi; Iuga, Anamaria; Ivascu, Cosmin Marius; Kallioniemi, Eveliina; Lennartsson, Tommy	Traditional semi-natural grassland management with heterogeneous mowing times enhances flower resources for pollinators in agricultural landscapes	2019
Lane, Ian G.; Wolfin, James; Watkins, Eric; Spivak, Marla	Testing the Establishment of Eight Forbs in Mowed Lawns of Hard Fescue (Festuca brevipila) for Use in Pollinator Conservation	2019
Marja, Riho; Kleijn, David; Tscharntke, Teja; Klein, Alexandra-Maria; Frank, Thomas; Batary, Peter	Effectiveness of agri-environmental management on pollinators is moderated more by ecological contrast than by landscape structure or land-use intensity	2019
Main A.R., Webb E.B., Goyne K.W., Mengel D.,	Field-level characteristics influence wild bee functional guilds on public lands managed for conservation	2019	10.1016/j.gecco.2019.e00598
Martínez-Núñez C., Manzaneda A.J., Lendínez S., Pérez A.J., Ruiz-Valenzuela L., Rey P.J.,	Interacting effects of landscape and management on plant–solitary bee networks in olive orchards	2019	10.1111/1365-2435.13465
Popescu D., Comsa M., Hoble A., Bunea C.I., Gaman T., Tamas A.S., Guernion M., Kratschmer S., Zaller J.G., Winter S.,	Biodiversity and ecosystem service in transylvania – new approach to a sustainable vineyards	2019	https://www.scopus.com/inward/record.uri?eid=2-s2.0-85080998901&partnerID=40&md5=baa45c4870c78725a3fafca359a50d90
Riojas-López M.E., Díaz-Herrera I.A., Fierros-López H.E., Mellink E.,	The effect of adjacent habitat on native bee assemblages in a perennial low-input agroecosystem in a semiarid anthropized landscape	2019	10.1016/j.agee.2018.11.019
Rollin O., Pérez-Méndez N., Bretagnolle V., Henry M.,	Preserving habitat quality at local and landscape scales increases wild bee diversity in intensive farming systems	2019	10.1016/j.agee.2019.01.012
Ropars, Lise; Dajoz, Isabelle; Fontaine, Colin; Muratet, Audrey; Geslin, Benoit	Wild pollinator activity negatively related to honey bee colony densities in urban context	2019
Sanchez-Bayo, Francisco; Wyckhuys, Kris A. G.	Worldwide decline of the entomofauna: A review of its drivers	2019
Sutter L., Aebi A., Buchwalder G., Caballé P., Dietemann V., Girardin O., Hernandez J., Jacopin-Bucher E., Mayor P., Ménétrier V., Praz C., Varennes Y.-D.,	Farmers, beekeepers and researchers unite to safeguard pollinators [Landwirte, imker und forschende arbeiten zusammen zum schutz der bestäuber] [Agricoltori, apicoltori e ricercatori uniti per la salvaguardia degli impollinatori]	2019	https://www.scopus.com/inward/record.uri?eid=2-s2.0-85075298764&partnerID=40&md5=8765d5b19e918bc99b64b4bd42596d5c
Vides-Borrell E., Porter-Bolland L., Ferguson B.G., Gasselin P., Vaca R., Valle-Mora J., Vandame R.,	Polycultures, pastures and monocultures: Effects of land use intensity on wild bee diversity in tropical landscapes of southeastern Mexico	2019	10.1016/j.biocon.2019.04.025
Vray S., Rollin O., Rasmont P., Dufrêne M., Michez D., Dendoncker N.,	A century of local changes in bumblebee communities and landscape composition in Belgium	2019	10.1007/s10841-019-00139-9
Woodcock, B. A.; Garratt, M. P. D.; Powney, G. D.; Shaw, R. F.; Osborne, J. L.; Soroka, J.; Lindstrom, S. A. M.; Stanley, D.; Ouvrard, P.; Edwards, M. E.; Jauker, F.; McCracken, M. E.; Zou, Y.; Potts, S. G.; Rundlof, M.; Noriega, J. A.; Greenop, A.; Smith, H. G.; Bommarco, R.; van der Werf, W.; Stout, J. C.; Steffan-Dewenter, I; Morandin, L.; Bullock, J. M.; Pywell, R. F.	Meta-analysis reveals that pollinator functional diversity and abundance enhance crop pollination and yield	2019
Zhao C., Sander H.A., Hendrix S.D.,	Wild bees and urban agriculture: assessing pollinator supply and demand across urban landscapes	2019	10.1007/s11252-019-0826-6
Abera, Betelhem; Berhane, Menbere; Nebiyu, Amsalu; Ruelle, Morgan L.; McAlvay, Alex; Asfaw, Zemede; Tesfaye, Abush; Woldu, Zerihun	Diversity, use and production of farmers' varieties of common bean (Phaseolus vulgaris L., Fabaceae) in southwestern and northeastern Ethiopia	2020
Aguilera G., Roslin T., Miller K., Tamburini G., Birkhofer K., Caballero-Lopez B., Lindström S.A.-M., Öckinger E., Rundlöf M., Rusch A., Smith H.G., Bommarco R.,	Crop diversity benefits carabid and pollinator communities in landscapes with semi-natural habitats	2020	10.1111/1365-2664.13712
Aizen M.A., Arbetman M.P., Chacoff N.P., Chalcoff V.R., Feinsinger P., Garibaldi L.A., Harder L.D., Morales C.L., Sáez A., Vanbergen A.J.,	Invasive bees and their impact on agriculture	2020	10.1016/bs.aecr.2020.08.001
Appenfeller L.R., Lloyd S., Szendrei Z.,	Citizen science improves our understanding of the impact of soil management on wild pollinator abundance in agroecosystems	2020	10.1371/journal.pone.0230007
Azpiazu, Celeste; Medina, Pilar; Adan, Angeles; Sanchez-Ramos, Ismael; del Estal, Pedro; Fereres, Alberto; Vinuela, Elisa	The Role of Annual Flowering Plant Strips on a Melon Crop in Central Spain. Influence on Pollinators and Crop	2020
Bartholomee, Oceane; Aullo, Amandine; Becquet, Juliette; Vannier, Clemence; Lavorel, Sandra	Pollinator presence in orchards depends on landscape-scale habitats more than in-field flower resources	2020
Begosh A., Smith L.M., McMurry S.T., Harris J.P.,	Influence of the Conservation Reserve Program (CRP) and playa wetlands on pollinator communities in the Southern High Plains, USA	2020	10.1016/j.jenvman.2019.109910
Belem, Savio O.; Guia, Brendo P.; Campbell, Alistair J.; Maues, Marcia Mutta; Viana, Jessica H.	Effects of ants (Hymenoptera: Formicidae) on flying insect visitor behaviour and fruit production in acai palm (Euterpe oleracea Martius)	2020
Benvenuti, Stefano; Mazzoncini, Marco; Cioni, Pier Luigi; Flamini, Guido	Wild flower -pollinator interactions: Which phytochemicals are involved?	2020
Burkle, Laura A.; Delphia, Casey M.; O'Neill, Kevin M.	Redundancy in wildflower strip species helps support spatiotemporal variation in wild bee communities on diversified farms	2020
Egan, Paul A.; Dicks, Lynn, V; Hokkanen, Heikki M. T.; Stenberg, Johan A.	Delivering Integrated Pest and Pollinator Management (IPPM)	2020
Fiera, Cristina; Ulrich, Werner; Popescu, Daniela; Buchholz, Jacob; Querner, Pascal; Bunea, Claudiu-Ioan; Strauss, Peter; Bauer, Thomas; Kratschmer, Sophie; Winter, Silvia; Zaller, Johann G.	Tillage intensity and herbicide application influence surface-active springtail (Collembola) communities in Romanian vineyards	2020
Fiera, Cristina; Ulrich, Werner; Popescu, Daniela; Bunea, Claudiu-Ioan; Manu, Minodora; Nae, Ioana; Stan, Melania; Marko, Balint; Urak, Istvan; Giurginca, Andrei; Penke, Nicole; Winter, Silvia; Kratschmer, Sophie; Buchholz, Jacob; Querner, Pascal; Zaller, Johann G.	Effects of vineyard inter-row management on the diversity and abundance of plants and surface-dwelling invertebrates in Central Romania	2020
Gaba S., Cheviron N., Perrot T., Piutti S., Gautier J.-L., Bretagnolle V.,	Weeds Enhance Multifunctionality in Arable Lands in South-West of France	2020	10.3389/fsufs.2020.00071
Garibaldi L.A., Sáez A., Aizen M.A., Fijen T., Bartomeus I.,	Crop pollination management needs flower-visitor monitoring and target values	2020	10.1111/1365-2664.13574
González-Robles A., Salido T., Manzaneda A.J., Valera F., Rey P.J.,	Habitat loss and degradation due to farming intensification modify the floral visitor assemblages of a semiarid keystone shrub	2020	10.1111/een.12933
Griffiths-Lee, Janine; Nicholls, Elizabeth; Goulson, Dave	Companion planting to attract pollinators increases the yield and quality of strawberry fruit in gardens and allotments	2020
Hall, Damon M.; Martins, Dino J.	Human dimensions of insect pollinator conservation	2020
Armas-Quiñonez G., Ayala-Barajas R., Avendaño-Mendoza C., Lindig-Cisneros R., del-Val E.,	Bee diversity in secondary forests and coffee plantations in a transition between foothills and highlands in the Guatemalan Pacific Coast	2020	10.7717/peerj.9257
Jeavons E., van Baaren J., Le Lann C.,	Resource partitioning among a pollinator guild: A case study of monospecific flower crops under high honeybee pressure	2020	10.1016/j.actao.2020.103527
Kordbacheh F., Liebman M., Harris M.,	Strips of prairie vegetation placed within row crops can sustain native bee communities	2020	10.1371/journal.pone.0240354
Martin, Amanda E.; Collins, Sara J.; Crowe, Susie; Girard, Judith; Naujokaitis-Lewis, Ilona; Smith, Adam C.; Lindsay, Kathryn; Mitchell, Scott; Fahrig, Lenore	Effects of farmland heterogeneity on biodiversity are similar to-or even larger than-the effects of farming practices	2020
Langlois, Alban; Jacquemart, Anne-Laure; Piqueray, Julien	Contribution of Extensive Farming Practices to the Supply of Floral Resources for Pollinators	2020
Park M.G., Joshi N.K., Rajotte E.G., Biddinger D.J., Losey J.E., Danforth B.N.,	Apple grower pollination practices and perceptions of alternative pollinators in New York and Pennsylvania	2020	10.1017/S1742170518000145
Redhead J.W., Powney G.D., Woodcock B.A., Pywell R.F.,	Effects of future agricultural change scenarios on beneficial insects	2020	10.1016/j.jenvman.2020.110550
Loy, Xingwen; Gruenewald, David; Gottlieb, Isabel G. W.; Dobbs, Emily K.; Miljanic, Andriana S.; Botsch, Jamieson; Lawley, Brice; Ober, Holly K.; Smith, Lora; Fletcher, Robert J., Jr.; Brosi, Berry J.	The impacts of bioenergy pine plantation management practices on bee communities	2020
Tanis M.F.M., Marshall L., Biesmeijer J.C.K., van Kolfschoten L.,	Grassland management for meadow birds in the Netherlands is unfavourable to pollinators	2020	10.1016/j.baae.2019.12.002
Martin A.E., Collins S.J., Crowe S., Girard J., Naujokaitis-Lewis I., Smith A.C., Lindsay K., Mitchell S., Fahrig L.,	Effects of farmland heterogeneity on biodiversity are similar to—or even larger than—the effects of farming practices	2020	10.1016/j.agee.2019.106698
McKerchar, M.; Potts, S. G.; Fountain, M. T.; Garratt, M. P. D.; Westbury, D. B.	The potential for wildflower interventions to enhance natural enemies and pollinators in commercial apple orchards is limited by other management practices	2020
Nooten S.S., Odanaka K.A., Rehan S.M.,	Effects of Farmland and Seasonal Phenology on Wild Bees in Blueberry Orchards	2020	10.1656/045.027.0420
Odanaka K., Gibbs J., Turley N.E., Isaacs R., Brudvig L.A.,	Canopy thinning, not agricultural history, determines early responses of wild bees to longleaf pine savanna restoration	2020	10.1111/rec.13043
Pardo, Adara; Borges, Paulo A., V	Worldwide importance of insect pollination in apple orchards: A review	2020
Pardo, Adara; Lopes, David H.; Fierro, Natalia; Borges, Paulo A. V.	Limited Effect of Management on Apple Pollination: A Case Study from an Oceanic Island	2020
Pfau M., Förster J.J., Schubert L.F., Schmid-Egger C., Tischew S., Kirmer A.,	Wine and biodiversity-sowing native wild plants increases wild bee biodiversity in vineyards [Wein und Biodiversität: Ansaat heimischer Wildpflanzen erhöht die Artenvielfalt von Wildbienen im Weinberg]	2020	https://www.scopus.com/inward/record.uri?eid=2-s2.0-85094920536&partnerID=40&md5=883b64d4c9fff673e38011c9a02edb58
Philpott, Stacy M.; Egerer, Monika H.; Bichier, Peter; Cohen, Hamutahl; Cohen, Roseann; Liere, Heidi; Jha, Shalene; Lin, Brenda B.	Gardener demographics, experience, and motivations drive differences in plant species richness and composition in urban gardens	2020
Rader, R.; Cunningham, S. A.; Howlett, B. G.; Inouye, D. W.	Non-Bee Insects as Visitors and Pollinators of Crops: Biology, Ecology, and Management	2020
Rosenberger D.W., Conforti M.L.,	Native and agricultural grassland use by stable and declining bumble bees in Midwestern North America	2020	10.1111/icad.12448
Siebert, Shalom C.; Kanga, Lambert H. B.; Basha, Sheikh M.; Legaspi, Jesusa C.	Molecular Assessment of Genes Linked to Immune Response Traits of Honey Bees in Conventional and Organically Managed Apiaries	2020
Stephenson P.L., Dowling A.P.G., Krementz D.G.,	Bee Communities of Emergent Wetlands under Restoration in the Lower Mississippi Alluvial Valley of Arkansas	2020	10.1656/058.019.0303
Varah A., Jones H., Smith J., Potts S.G.,	Temperate agroforestry systems provide greater pollination service than monoculture	2020	10.1016/j.agee.2020.107031
Viswanathan P., Mammides C., Roy P., Sharma M.V.,	Flower visitors in agricultural farms of Nilgiri Biosphere Reserve: Do forests act as pollinator reservoirs?	2020	10.1080/00218839.2020.1762994
Volpato A., Ahmed K.S.D., Williams C.D., Day M.F., O'Hanlon A., Ruas S., Rotchés-Ribalta R., Mulkeen C., hUallacháin D.Ó., Gormally M.J.,	Using Malaise traps to assess aculeate Hymenoptera associated with farmland linear habitats across a range of farming intensities	2020	10.1111/icad.12383
Layek U., Kundu A., Bisui S., Karmakar P.,	Impact of managed stingless bee and western honey bee colonies on native pollinators and yield of watermelon: A comparative study	2021	10.1016/j.aoas.2021.02.004
Senapathi D., Fründ J., Albrecht M., Garratt M.P.D., Kleijn D., Pickles B.J., Potts S.G., An J., Andersson G.K.S., Bänsch S., Basu P., Benjamin F., Bezerra A.D.M., Bhattacharya R., Biesmeijer J.C., Blaauw B., Blitzer E.J., Brittain C.A., Carvalheiro L.G., Cariveau D.P., Chakraborty P., Chatterjee A., Chatterjee S., Cusser S., Danforth B.N., Degani E., Freitas B.M., Garibaldi L.A., Geslin B., De G…	Wild insect diversity increases inter-annual stability in global crop pollinator communities	2021	10.1098/rspb.2021.0212
Beyer, Nicole; Kirsch, Felix; Gabriel, Doreen; Westphal, Catrin	Identity of mass-flowering crops moderates functional trait composition of pollinator communities	2021
Bihaly, Aron Domonkos; Kovacs-Hostyanszki, Aniko; Szalai, Mark; Sarospataki, Miklos	Nesting activity of cavity-nesting bees and wasps is lower in small-scale apple orchards compared to nearby semi-natural habitats	2021
Billaud O., Vermeersch R.-L., Porcher E.,	Citizen science involving farmers as a means to document temporal trends in farmland biodiversity and relate them to agricultural practices	2021	10.1111/1365-2664.13746
Blasi M., Bartomeus I., Bommarco R., Gagic V., Garratt M., Holzschuh A., Kleijn D., Lindström S.A.M., Olsson P., Polce C., Potts S.G., Rundlöf M., Scheper J., Smith H.G., Steffan-Dewenter I., Clough Y.,	Evaluating predictive performance of statistical models explaining wild bee abundance in a mass-flowering crop	2021	10.1111/ecog.05308
Campbell J.W., Grodsky S.M., Monroe A.P., Martin J.A.,	Bee (Apoidea) community response to perennial grass treatments managed for livestock production and conservation	2021	10.1016/j.agee.2021.107391
Dymond, Keira; Celis-Diez, Juan L.; Potts, Simon G.; Howlett, Brad G.; Willcox, Bryony K.; Garratt, Michael P. D.	The role of insect pollinators in avocado production: A global review	2021
Gayer C., Berger J., Dieterich M., Gallé R., Reidl K., Witty R., Woodcock B.A., Batáry P.,	Flowering fields, organic farming and edge habitats promote diversity of plants and arthropods on arable land	2021	10.1111/1365-2664.13851
Wentling C., Campos F.S., David J., Cabral P.,	Pollination potential in Portugal: Leveraging an ecosystem service for sustainable agricultural productivity	2021	10.3390/land10040431
Karamaouna, Filitsa; Jaques, Josep A.; Kati, Vaya	Practices to Conserve Pollinators and Natural Enemies in Agro-Ecosystems	2021
Lorandi S., Mustin K., Halinski R., Iserhard C.A.,	Are there differences in the diversity of bees between organic and conventional agroecosystems in the Pampa biome?	2021	10.1080/00218839.2021.1888524
Lowe, Erin B.; Groves, Russell; Gratton, Claudio	Impacts of field-edge flower plantings on pollinator conservation and ecosystem service delivery - A meta-analysis	2021
Nicholson, Charlie C.; J.-M. Hayes, Jen; Connolly, Samantha; Ricketts, Taylor H.	Corridors through time: Does resource continuity impact pollinator communities, populations, and individuals?	2021
Ritterson, Jeffrey D.; King, David I.; Raudales, Raul; Trubey, Richard; Chandler, Richard B.	Generating best management practices for Avian conservation with a land-sparing agricultural system	2021
Schurr, Lucie; Geslin, Benoit; Affre, Laurence; Gachet, Sophie; Delobeau, Marion; Brugger, Magdalena; Bourdon, Sarah; Masotti, Veronique	Landscape and Local Drivers Affecting Flying Insects along Fennel Crops (Foeniculum vulgare, Apiaceae) and Implications for Its Yield	2021
Sidemo-Holm, William; Carrie, Romain; Ekroos, Johan; Lindstrom, Sandra A. M.; Smith, Henrik G.	Reduced crop density increases floral resources to pollinators without affecting crop yield in organic and conventional fields	2021
Sritongchuay, Tuanjit; Wayo, Kanuengnit; Orr, Michael C.; Hughes, Alice C.	Insufficient native pollinators during artificially induced early flowering decrease yield and long-term economic viability of a tropical fruit crop	2021
Wu P., Dai P., Wang M., Feng S., Olhnuud A., Xu H., Li X., Liu Y.,	Improving Habitat Quality at the Local and Landscape Scales Increases Wild Bee Assemblages and Associated Pollination Services in Apple Orchards in China	2021	10.3389/fevo.2021.621469
Prischmann, DA; James, DG; Gingras, SN; Snyder, WE	Diversity and abundance of insects and spiders on managed and unmanaged grapevines in southcentral Washington State	2005
Gladbach D.J., Holzschuh A., Scherber C., Thies C., Dormann C.F., Tscharntke T.,	Crop-noncrop spillover: Arable fields affect trophic interactions on wild plants in surrounding habitats	2011	10.1007/s00442-010-1870-3
Tang, Guang Bo; Song, Bei Zhou; Zhao, Ling Ling; Sang, Xu Sheng; Wan, Hui Hua; Zhang, Jie; Yao, Yun Cong	Repellent and attractive effects of herbs on insects in pear orchards intercropped with aromatic plants	2013	10.1007/s10457-012-9544-2
Wyckhuys K.A.G., O'Neil R.J.,	Social and ecological facets of pest management in Honduran subsistence agriculture: Implications for IPM extension and natural resource management	2010	10.1007/s10668-009-9195-2
Toledo-Hernandez, Manuel; Denmead, Lisa H.; Clough, Yann; Raffiudin, Rika; Tscharntke, Teja	Cultural homegarden management practices mediate arthropod communities in Indonesia	2016	10.1007/s10841-016-9871-0
Van der Meersch V., Billaud O., San Cristobal M., Vialatte A., Porcher E.,	Landscape floral resources provided by rapeseed correlate with next-year reproduction of cavity-nesting pollinators in a national participatory monitoring program	2022	10.1007/s10980-021-01353-0
Marcari V., Causse S., Hoelmer K., Coutinot D., De Biase A., Bon M.-C.,	Development of microsatellite markers for Peristenus digoneutis (Hymenoptera: Braconidae), a key natural enemy of tarnished plant bugs	2014	10.1007/s12686-013-0108-1
Roschewitz, I; Hucker, M; Tscharntke, T; Thies, C	The influence of landscape context and farming practices on parasitism of cereal aphids	2005	10.1016/j.agee.2005.02.005
Mates, Stacy G.; Perfecto, Ivette; Badgley, Catherine	Parasitoid wasp diversity in apple orchards along a pest-management gradient	2012	10.1016/j.agee.2012.04.016
Maalouly M., Franck P., Bouvier J.-C., Toubon J.-F., Lavigne C.,	Codling moth parasitism is affected by semi-natural habitats and agricultural practices at orchard and landscape levels	2013	10.1016/j.agee.2013.02.008
Pak D., Iverson A.L., Ennis K.K., Gonthier D.J., Vandermeer J.H.,	Parasitoid wasps benefit from shade tree size and landscape complexity in Mexican coffee agroecosystems	2015	10.1016/j.agee.2015.03.017
Shapira, Idan; Gavish-Regev, Efrat; Sharon, Rakefet; Harari, Ally R.; Kishinevsky, Miriam; Keasar, Tamar	Habitat use by crop pests and natural enemies in a Mediterranean vineyard agroecosystem	2018	10.1016/j.agee.2018.08.012
Rendon D., Boyer G., Strohm C., Castagnoli S., DuPont S.T.,	Love thy neighbors? Beneficial and pest arthropod populations in a pear and cherry orchard landscape	2021	10.1016/j.agee.2021.107390
Layek U., Kundu A., Bisui S., Karmakar P.,	Impact of managed stingless bee and western honey bee colonies on native pollinators and yield of watermelon: A comparative study	2021	10.1016/j.aoas.2021.02.004
Haro-Barchin E., Scheper J., Ganuza C., De Groot G.A., Colombari F., van Kats R., Kleijn D.,	Landscape-scale forest cover increases the abundance of Drosophila suzukii and parasitoid wasps	2018	10.1016/j.baae.2018.07.003
Fiedler, Anna K.; Landis, Doug A.; Wratten, Steve D.	Maximizing ecosystem services from conservation biological control: The role of habitat management	2008	10.1016/j.biocontrol.2007.12.009
Prado S.G., Frank S.D.,	Compact plants reduce biological control of Myzus persicae by Aphidius colemani	2013	10.1016/j.biocontrol.2013.03.004
Hatt S., Lopes T., Boeraeve F., Chen J., Francis F.,	Pest regulation and support of natural enemies in agriculture: Experimental evidence of within field wildflower strips	2017	10.1016/j.ecoleng.2016.10.080
Maceda-Veiga A., Albacete S., Carles-Tolrá M., Pujade-Villar J., Máca J., Mac Nally R.,	Streams and rural abandonment are related to the summer activity of the invasive pest Drosophila suzukii in protected European forests	2021	10.1016/j.foreco.2021.118942
Main, Anson R.; Webb, Elisabeth B.; Goyne, Keith W.; Mengel, Doreen	Field-level characteristics influence wild bee functional guilds on public lands managed for conservation	2019	10.1016/j.gecco.2019.e00598
Sequeira, R. V.; Shields, A.; Moore, A.; De Barro, P.	Inter-seasonal population dynamics and pest status of Bemisia tabaci (Gennadius) biotype B in an Australian cropping system	2009	10.1017/S000748530800638X
Laurin-Lemay S., Angers B., Benrey B., Brodeur J.,	Inconsistent genetic structure among members of a multitrophic system: Did bruchid parasitoids (Horismenus spp.) escape the effects of bean domestication?	2013	10.1017/S000748531200051X
Steffan-Dewenter I., Leschke K.,	Effects of habitat management on vegetation and above-ground nesting bees and wasps of orchard meadows in Central Europe	2003	10.1023/A:1024199513365
Campbell, Joshua W.; Stanley-Stahr, Cory; Bammer, Mary; Daniels, Jaret C.; Ellis, James D.	Contribution of bees and other pollinators to watermelon (Citrullus lanatus Thunb.) pollination	2019	10.1080/00218839.2019.1614271
Schmidt J.M., Whitehouse T.S., Neupane S., Miranda Rezende S., Sial A., Gariepy T.D.,	Parasitoid Communities in the Variable Agricultural Environments of Blueberry Production in the Southeastern United States	2021	10.1093/jee/toab134
Guantai, M. M.; Ogol, C. P. K. O.; Salifu, D.; Kasina, J. M.; Akutse, K. S.; Fiaboe, K. K. M.	Differential Effects of Pesticide Applications on Liriomyza huidobrensis (Diptera: Agromyzidae) and its Parasitoids on Pea in Central Kenya	2015	10.1093/jee/tov006
Martinez-Nunez, Carlos; Rey, Pedro J.	Hybrid networks reveal contrasting effects of agricultural intensification on antagonistic and mutualistic motifs	2021	10.1111/1365-2435.13800
Stanley D.A., Stout J.C.,	Quantifying the impacts of bioenergy crops on pollinating insect abundance and diversity: A field-scale evaluation reveals taxon-specific responses	2013	10.1111/1365-2664.12060
Dainese, Matteo; Riedinger, Verena; Holzschuh, Andrea; Kleijn, David; Scheper, Jeroen; Steffan-Dewenter, Ingolf	Managing trap-nesting bees as crop pollinators: Spatiotemporal effects of floral resources and antagonists	2018	10.1111/1365-2664.12930
Guenat S., Kunin W.E., Dougill A.J., Dallimer M.,	Effects of urbanisation and management practices on pollinators in tropical Africa	2019	10.1111/1365-2664.13270
Bakker, Lieneke; Werf, Wopke; Bianchi, Felix J. J. A.	Sweep netting samples, but not sticky trap samples, indicate beneficial arthropod abundance is negatively associated with landscape wide insecticide use	2022	10.1111/1365-2664.14106
Belem, Savio O.; Guia, Brendo P.; Campbell, Alistair J.; Maues, Marcia Mutta; Viana, Jessica H.	Effects of ants (Hymenoptera: Formicidae) on flying insect visitor behaviour and fruit production in acai palm (Euterpe oleracea Martius)	2020	10.1111/aen.12458
Saunders M.E., Luck G.W.,	Spatial and temporal variation in pollinator community structure relative to a woodland-almond plantation edge	2014	10.1111/afe.12067
Bihaly, Aron Domonkos; Kovacs-Hostyanszki, Aniko; Szalai, Mark; Sarospataki, Miklos	Nesting activity of cavity-nesting bees and wasps is lower in small-scale apple orchards compared to nearby semi-natural habitats	2021	10.1111/afe.12403
Turo K.J., Gardiner M.M.,	Effects of urban greenspace configuration and native vegetation on bee and wasp reproduction	2021	10.1111/cobi.13753
Sambo, Sahadatou Mama; Togbe, Delano Ronald; Sinzogan, Antonio A. C.; Adomou, Aristide; Bokonon-Ganta, Hippolyte Aime; Karlsson, Miriam Frida	Habitat factors associated with Fopius caudatus parasitism and population level of its host, Ceratitis cosyra	2020	10.1111/eea.12858
González-Robles A., Salido T., Manzaneda A.J., Valera F., Rey P.J.,	Habitat loss and degradation due to farming intensification modify the floral visitor assemblages of a semiarid keystone shrub	2020	10.1111/een.12933
Volpato A., Ahmed K.S.D., Williams C.D., Day M.F., O'Hanlon A., Ruas S., Rotchés-Ribalta R., Mulkeen C., hUallacháin D.Ó., Gormally M.J.,	Using Malaise traps to assess aculeate Hymenoptera associated with farmland linear habitats across a range of farming intensities	2020	10.1111/icad.12383
Klein A.-M., Steffan-Dewenter I., Tscharntke T.,	Rain forest promotes trophic interactions and diversity of trap-nesting Hymenoptera in adjacent agroforestry	2006	10.1111/j.1365-2656.2006.01042.x
ABATE, T	INTERCROPPING AND WEEDING - EFFECTS ON SOME NATURAL ENEMIES OF AFRICAN BOLLWORM, HELIOTHIS-ARMIGERA (HBN) (LEP, NOCTUIDAE), IN BEAN FIELDS	1991	10.1111/j.1439-0418.1991.tb01026.x
Ollerton, Jeff; Erenler, Hilary; Edwards, Mike; Crockett, Robin	Extinctions of aculeate pollinators in Britain and the role of large-scale agricultural changes	2014	10.1126/science.1257259
Mohammadi-Khoramabadi, Abbas; Lotfalizadeh, Hossein; Gharali, Babak	A study on parasitoids of the hoverflies (Dipt.: Syrphidae) and their natural effects on them in organic aphid infested lettuce farms of Yazd Province, Iran	2016	10.1127/entomologia/2016/0131
Letourneau D.K., Allen S.G.B., Kula R.R., Sharkey M.J., Stireman J.O.,	Habitat eradication and cropland intensification may reduce parasitoid diversity and natural pest control services in annual crop fields	2015	10.12952/journal.elementa.000069
Daghela Bisseleua H.B., Fotio D., Yede, Missoup A.D., Vidal S.,	Shade Tree Diversity, Cocoa Pest Damage, Yield Compensating Inputs and Farmers' Net Returns in West Africa	2013	10.1371/journal.pone.0056115
Sarao P.S., Mahal M.S.,	Effect of Crop Establishment Methods on the Abundance and the Diversity of Natural Enemy Populations in Rice Agro-Ecosystem	2014	10.1556/APhyt.49.2014.1.9
Carstens, Jeffrey; Heng-Moss, Tiffany; Baxendale, Frederick; Gaussoin, Roch; Frank, Kevin; Young, Linda	Influence of buffalograss management practices on western chinch bug and its beneficial arthropods	2007	10.1603/0022-0493(2007)100[136:IOBMPO]2.0.CO;2
Fadamiro H.Y., Xiao Y., Hargroder T., Nesbitt M., Umeh V., Childers C.C.,	Seasonal occurrence of key arthropod pests and associated natural enemies in Alabama Satsuma citrus	2008	10.1603/0046-225X(2008)37[555:SOOKAP]2.0.CO
Tillman P.G.,	Composition and abundance of stink bugs (Heteroptera: Pentatomidae) in corn	2010	10.1603/EN09281
Smith, Olivia M.; Gerdeman, Beverly; Arrington, Matthew; Spitler, Hollis; DeVetter, Lisa Wasko	Pollination, Crop Productivity, and Arthropod and Bird Communities Are Marginally Impacted by Border Vegetation in Highbush Blueberry Production	2021	10.21273/HORTTECH04735-20
Hanula, JL; Franzreb, KE; Pepper, WD	Longleaf pine characteristics associated with arthropods available for red-cockaded woodpeckers	2000	10.2307/3802975
Pérez-Méndez N., Pla E., Tómas N., Bertomeu A., Ferré O., Catala-Forner M.,	Green field margins as a strategy to promote the diversity of natural enemies of pests on rice cropping [Márgenes verdes como estrategia para favorecer la diversidad de enemigos naturales de plagas en el cultivo del arroz]	2020	10.25260/ea.20.30.3.0.1122
Sacco-Martret de Preville, Ambre; Ortiz-Martinez, Sebastian; Plantegenest, Manuel; Canard, Elsa	Effect of Conservation Agriculture on Aphid Biocontrol by Generalist (Carabid Beetle) and Specialist (Parasitoids Wasp) Natural Enemy Communities in Winter Wheat	2022	10.3389/fevo.2022.893787
Moller, Gabriella; Keasar, Tamar; Shapira, Idan; Moller, Daniella; Ferrante, Marco; Segoli, Michal	Effect of Weed Management on the Parasitoid Community in Mediterranean Vineyards	2021	10.3390/biology10010007
Franck P., Maalouly-Matar M., Olivares J.,	Molecular tools for the detection and the identification of hymenoptera parasitoids in tortricid fruit pests	2017	10.3390/ijms18102031
Zanettin, Giulia; Bullo, Angela; Pozzebon, Alberto; Burgio, Giovanni; Duso, Carlo	Influence of Vineyard Inter-Row Groundcover Vegetation Management on Arthropod Assemblages in the Vineyards of North-Eastern Italy	2021	10.3390/insects12040349
Hautier L., Jansen J.P., Schiffers B., Deleu R., Moreira C.,	Drawing-up of pesticide selectivity lists to beneficial arthropods for IPM programmes in potato.	2004	https://www.scopus.com/inward/record.uri?eid=2-s2.0-16244396438&partnerID=40&md5=a999de4512e8f7836f1f2f887f05abd0
Machado A.C.Z., Zagatto M.R.G., Neto F.S., da Silva S.A., Júnior L.A.Z.	Impact of crop management systems on soil nematode communities in south brazil	2022	10.1590/1678-992x-2020-0088
Picot E., Hale C.C., Hilton S., Teakle G., Schäfer H., Huang Y.-J., Perryman S., West J.S., Bending G.D.	Contrasting Responses of Rhizosphere Bacterial, Fungal, Protist, and Nematode Communities to Nitrogen Fertilization and Crop Genotype in Field Grown Oilseed Rape (Brassica napus)	2021	10.3389/fsufs.2021.613269
CHEN Y.-F., XIA X.-G., HU C., LIU D.-H., QIAO Y., LI S.-L., FAN X.-P.	Effects of long-term straw incorporation on nematode community composition and metabolic footprint in a rice–wheat cropping system	2021	10.1016/S2095-3119(20)63435-9
Gao, Dandan; Wan, Songze; Fu, Shenglei; Zhao, Jie	Effects of Understory or Overstory Removal on the Abundances of Soil Nematode Genera in a Eucalyptus Plantation	2021	10.3389/fpls.2021.640299
Zhang, Xue; Zhao, Zeyao; Chen, Tong; Zhao, Tianyu; Song, Lihao; Mei, Li	Fertilization and clear-cutting effect on greenhouse gases emission of pinewood nematode damaged Masson pine plantation	2021	10.1080/20964129.2020.1868271
De Castro, Matheus C.; De Azevedo, Emiliano B.; Britto, Erika P. J.; Barreto, Marliton R.; Pitta, Rafael M.; Castilho, Raphael C.; De Moraes, Gilberto J.	Gamasina mite communities (Acari: Mesostigmata) in grain production systems of the southwestern Brazilian Amazon	2021	10.11158/saa.26.1.1
Vicente-Diez, Ignacio; Blanco-Perez, Ruben; Gonzalez-Trujillo, Maria del Mar; Pou, Alicia; Campos-Herrera, Raquel	Insecticidal Effect of Entomopathogenic Nematodes and the Cell-Free Supernatant from Their Symbiotic Bacteria against Philaenus spumarius (Hemiptera: Aphrophoridae) Nymphs	2021	10.3390/insects12050448
Vieira Junior, J. O. L.; Pereira, R. C.; Soto, R. L.; Cardoso, I. M.; Mondino, E. A.; Berbara, R. L. L.; Mendonca, E. Sa	Organic fertilization influences nematode diversity and maturity index in coffee tree plantations using an agroforestry system	2021	10.21307/jofnem-2021-054
Filali Alaoui I., Ait Hamza M., Benjlil H., Idhmida A., Braimi A., Mzough E., Hallouti A., Basaid K., Furze J.N., Zasada I.A., Paulitz T., Ferji Z., El Mousadik A., Mayad E.H.	Phytoparasitic nematodes of organic vegetables in the Argan Biosphere of Souss-Massa (Southern Morocco)	2021	10.1007/s11356-021-12986-8
Orwin K.H., Mason N.W.H., Aalders L., Bell N.L., Schon N., Mudge P.L.	Relationships of plant traits and soil biota to soil functions change as nitrogen fertiliser rates increase in an intensively managed agricultural system	2021	10.1111/1365-2664.13771
Viketoft M., Riggi L.G.A., Bommarco R., Hallin S., Taylor A.R.	Type of organic fertilizer rather than organic amendment per se increases abundance of soil biota	2021	10.7717/peerj.11204
Zhang X., Qu J., Li H., La S., Tian Y., Gao L.	Biochar addition combined with daily fertigation improves overall soil quality and enhances water-fertilizer productivity of cucumber in alkaline soils of a semi-arid region	2020	10.1016/j.geoderma.2019.114170
Geng D.-Z., Huang J.-H., Huo N., Wang N., Yang P.-P., Zhao S.-W.	Characteristics of soil microbial and nematode communities under artificial Medicago sativa grasslands with different cultivation years in semi-arid region of Loess Plateau, Northwest China [黄土高原半干旱区不同种植年限紫花苜蓿人工草地土壤微生物和线虫群落特征]	2020	10.13287/j.1001-9332.202004.034
Siebert J., Ciobanu M., Schädler M., Eisenhauer N.	Climate change and land use induce functional shifts in soil nematode communities	2020	10.1007/s00442-019-04560-4
Pervaiz, Zahida H.; Iqbal, Javed; Zhang, Qingming; Chen, Dima; Wei, Hui; Saleem, Muhammad	Continuous Cropping Alters Multiple Biotic and Abiotic Indicators of Soil Health	2020	10.3390/soilsystems4040059
Pan, Fengjuan; Han, Xiaozeng; Li, Na; Yan, Jun; Xu, Yanli	Effect of organic amendment amount on soil nematode community structure and metabolic footprints in soybean phase of a soybean-maize rotation on Mollisols	2020	10.1016/S1002-0160(17)60432-6
Morris, E. Kathryn; Fletcher, Rachel; Veresoglou, Stavros D.	Effective methods of biofumigation: a meta-analysis	2020	10.1007/s11104-019-04352-y
Yang, Bing; Chen, Qunying; Liu, Xianghui; Chen, Fajun; Liang, Yuyong; Qiang, Wei; He, Lulu; Ge, Feng	Effects of Pest Management Practices on Soil Nematode Abundance, Diversity, Metabolic Footprint and Community Composition Under Paddy Rice Fields	2020	10.3389/fpls.2020.00088
Song D., Tariq A., Pan K., Chen W., Zhang A., Sun X., Ran Y., Zeng F.	Effects of straw mulching practices on soil nematode communities under walnut plantation	2020	10.1038/s41598-020-72530-5
Jia H., Wang S., Zheng Z., Li T.	Effects of tea plantation age on soil nematode community characteristics within soil aggregate	2020	10.5846/stxb201904010627
Kou, Xinchang; Zhang, Xiaoke; Bai, Wei; Cai, Qian; Wu, Zhengfang; Li, Qi; Liang, Wenju	Exploring N fertilizer reduction and organic material addition practices: An examination of their alleviating effect on the nematode food web in cropland	2020	10.1002/ldr.3685
Watson, Tristan T.; Strauss, Sarah L.; Desaeger, Johan A.	Identi fication and characterization of Javanese root -knot nematode ( Meloidogyne javanica ) suppressive soils in Florida	2020	10.1016/j.apsoil.2020.103597
Hemati, Zhila; Selvalakshmi, Selvaraj; Xia, Shangwen; Yang, Xiaodong	Identification of indicators: Monitoring the impacts of rubber plantations on soil quality in Xishuangbanna, Southwest China	2020	10.1016/j.ecolind.2020.106491
Vink, Stefanie N.; Bienkowski, Damian; Roberts, David M.; Daniell, Tim J.; Neilson, Roy	Impact of land use and management practices on soil nematode communities of Machair, a low-input calcareous ecosystem of conservation importance	2020	10.1016/j.scitotenv.2020.140164
Blanco-Perez, Ruben; Gloria Saenz-Romo, Maria; Vicente-Diez, Ignacio; Ibanez-Pascual, Sergio; Martinez-Villar, Elena; Santiago Marco-Mancebon, Vicente; Perez-Moreno, Ignacio; Campos-Herrera, Raquel	Impact of vineyard ground cover management on the occurrence and activity of entomopathogenic nematodes and associated soil organisms	2020	10.1016/j.agee.2020.107028
Strom, Noah; Hu, Weiming; Haarith, Deepak; Chen, Senyu; Bushley, Kathryn	Interactions between soil properties, fungal communities, the soybean cyst nematode, and crop yield under continuous corn and soybean monoculture	2020	10.1016/j.apsoil.2019.103388
Girgan C., Claassens S., Fourie H.	Nematode assemblages and soil microbial communities in soils associated with glyphosate-resistant soybean	2020	10.1080/02571862.2019.1640297
Maina S., Karuri H., Ng'endo R.N.	Nematode metabolic footprints, ecological and functional indices in tropical maize-beans agro-ecosystems under different farming practices	2020	10.1016/j.actao.2020.103622
Bongiorno G.	Novel soil quality indicators for the evaluation of agricultural management practices: A biological perspective	2020	10.15302/J-FASE-2020323
Khasawneh, Abdel-Rahman; Othman, Yahia A.	ORGANIC FARMING AND CONSERVATION TILLAGE INFLUENCED SOIL HEALTH COMPONENT	2020
Tahat M.M., Alananbeh K.M., Othman Y.A., Leskovar D.I.	Soil health and sustainable agriculture	2020	10.3390/SU12124859
Tian, Xueliang; Zhao, Xiaoman; Mao, Zhenchuan; Xie, Bingyan	Variation and Dynamics of Soil Nematode Communities in Greenhouses with Different Continuous Cropping Periods	2020	10.1016/j.hpj.2020.07.002
Siebert J., Eisenhauer N., Poll C., Marhan S., Bonkowski M., Hines J., Koller R., Ruess L., Thakur M.P.	Earthworms modulate the effects of climate warming on the taxon richness of soil meso- and macrofauna in an agricultural system	2019	10.1016/j.agee.2019.03.004
Suong, Malyna; Chapuis, Elodie; Leng, Vira; Tivet, Florent; De Waele, Dirk; Hue Nguyen Thi; Bellafiore, Stephane	Impact of a conservation agriculture system on soil characteristics, rice yield, and root-parasitic nematodes in a Cambodian lowland rice field	2019	10.21307/jofnem-2019-085
Pascoli, Monica; Jacques, Mauricio T.; Agarrayua, Danielle A.; Avila, Daiana S.; Lima, Renata; Fraceto, Leonardo F.	Neem oil based nanopesticide as an environmentally-friendly formulation for applications in sustainable agriculture: An ecotoxicological perspective	2019	10.1016/j.scitotenv.2019.04.345
Asiedu O., Kwoseh C.K., Melakeberhan H., Adjei-Gyapong T.	Nematode distribution in cultivated and undisturbed soils of Guinea Savannah and Semi-deciduous Forest zones of Ghana	2019	10.1016/j.gsf.2017.07.010
Alvarado-Herrejón M., Larsen J., Gavito M.E., Jaramillo-López P.F., Vestberg M., Martínez-Trujillo M., Carreón-Abud Y.	Relation between arbuscular mycorrhizal fungi, root-lesion nematodes and soil characteristics in maize agroecosystems	2019	10.1016/j.apsoil.2018.10.019
Zhang, Shixiu; Cui, Shuyan; McLaughlin, Neil B.; Liu, Ping; Hu, Ning; Liang, Wenju; Wu, Donghui; Liang, Aizhen	Tillage effects outweigh seasonal effects on soil nematode community structure	2019	10.1016/j.still.2019.05.017
Gupta D., Bhandari S., Bhusal D.R.	Variation of nematode indices under contrasting pest management practices in a tomato growing agro-ecosystem	2019	10.1016/j.heliyon.2019.e02621
Treonis, Amy M.; Unangst, Samantha K.; Kepler, Ryan M.; Buyer, Jeffrey S.; Cavigelli, Michel A.; Mirsky, Steven B.; Maul, Jude E.	Characterization of soil nematode communities in three cropping systems through morphological and DNA metabarcoding approaches	2018	10.1038/s41598-018-20366-5
Landi S., Papini R., d'Errico G., Brandi G., Rocchini A., Roversi P.F., Bazzoffi P., Mocali S.	Effect of different set-aside management systems on soil nematode community and soil fertility in North, Central and South Italy	2018	10.1016/j.agee.2018.01.003
Shiwen W., Jing R., Ting H., Guanru Q., haihui H., Wenhui L., Wu F., Kai P.	Evaluation of soil enzyme activities and microbial communities in tomato continuous cropping soil treated with jerusalem artichoke residues	2018	10.1080/00103624.2018.1538370
Ntalli, Nikoletta; Monokrousos, Nikolaos; Rumbos, Christos; Kontea, Dorothea; Zioga, Despoina; Argyropoulou, Maria D.; Menkissoglu-Spiroudi, Urania; Tsiropoulos, Nikolaos G.	Greenhouse biofumigation with Melia azedarach controls Meloidogyne spp. and enhances soil biological activity	2018	10.1007/s10340-017-0909-1
Garcia, Nathan; Folcher, Laurent; Biju-Duval, Luc; Maupetit, Agathe; Ricci, Benoit; Grenier, Eric	Impact of agricultural practices and environmental variables on plant-parasitic nematode communities in fields at a landscape scale	2018	10.1163/15685411-00003136
Brye, Kristofor R.; Quarta, Michele; Morrison, Callum; Rothrock, Craig	Long-term effects of residue and water management practices on plant parasitic nematode abundance and soybean root infection	2018	10.1016/j.apsoil.2017.11.016
Sanchez-Moreno, Sara; Cano, Miriam; Lopez-Perez, Antonio; Benayas, Jose M. Rey	Microfaunal soil food webs in Mediterranean semi-arid agroecosystems. Does organic management improve soil health?	2018	10.1016/j.apsoil.2017.12.020
Daryanto S., Fu B., Wang L., Jacinthe P.-A., Zhao W.	Quantitative synthesis on the ecosystem services of cover crops	2018	10.1016/j.earscirev.2018.06.013
Wang S., Li T., Zheng Z.	Response of soil aggregate-associated microbial and nematode communities to tea plantation age	2018	10.1016/j.catena.2018.07.041
Wu Yupeng; Li Yufei; Zhang Yi; Bi Yanmeng; Sun Zhenjun	Responses of Saline Soil Properties and Cotton Growth to Different Organic Amendments	2018	10.1016/S1002-0160(17)60464-8
D'Hose T., Molendijk L., Van Vooren L., van den Berg W., Hoek H., Runia W., van Evert F., ten Berge H., Spiegel H., Sandèn T., Grignani C., Ruysschaert G.	Responses of soil biota to non-inversion tillage and organic amendments: An analysis on European multiyear field experiments	2018	10.1016/j.pedobi.2017.12.003
Grabau Z.J., Vetsch J.A., Chen S.	Swine manure, nematicides, and long-term tillage change soil ecology in corn and soybean production	2018	10.2134/agronj2018.04.0252
Habig J., Labuschagne J., Marais M., Swart A., Claassens S.	The effect of a medic-wheat rotational system and contrasting degrees of soil disturbance on nematode functional groups and soil microbial communities	2018	10.1016/j.agee.2018.09.013
Jaffuel G., Blanco-Pérez R., Hug A.-S., Chiriboga X., Meuli R.G., Mascher F., Turlings T.C.J., Campos-Herrera R.	The evaluation of entomopathogenic nematode soil food web assemblages across Switzerland reveals major differences among agricultural, grassland and forest ecosystems	2018	10.1016/j.agee.2018.04.008
Gangl, Helmut; Tiefenbrunner, Dagmar; Hack, Claudia; Tiefenbrunner, Wolfgang	Virus dynamics in vineyards and a simulation study on the interaction of RNA-viruses and immune system of plants.	2018
Godefroid, Martin; Tixier, Philippe; Chabrier, Christian; Djigal, Djibril; Queneherve, Patrick	Associations of soil type and previous crop with plant-feeding nematode communities in plantain agrosystems	2017	10.1016/j.apsoil.2017.01.012
Sauvadet, Marie; Chauvat, Matthieu; Brunet, Nicolas; Bertrand, Isabelle	Can changes in litter quality drive soil fauna structure and functions?	2017	10.1016/j.soilbio.2016.12.018
Brennan, Eric B.; Acosta-Martinez, Veronica	Cover cropping frequency is the main driver of soil microbial changes during six years of organic vegetable production	2017	10.1016/j.soilbio.2017.01.014
Zhang X., Ferris H., Mitchell J., Liang W.	Ecosystem services of the soil food web after long-term application of agricultural management practices	2017	10.1016/j.soilbio.2017.03.017
Orozco-Aceves, Martha; Alonso Calvo-Araya, Jose; Alexander Gamboa-Tabares, Jean; Peraza-Padilla, Walter; Varela-Rodriguez, Orlado; Orozco-Rodriguez, Rafael	Effect of two organic fertilizers on food webs of soil cultivated with blackberry	2017	10.15517/ma.v28i3.25861
Grabau, Zane J.; Maung, Zin Thu Zar; Noyes, D. Corey; Baas, Dean G.; Werling, Benjamin P.; Brainard, Daniel C.; Melakeberhan, Haddish	Effects of Cover Crops on Pratylenchus penetrans and the Nematode Community in Carrot Production	2017
Xue H., Luo D., Wang H., Qu X.	Effects of free grazing or enclosure on soil nematodes in alpine meadows in North Tibet, China	2017	10.11766/trxb201608230299
Hu, Jing; Chen, GuoRong; Hassan, Wail M.; Chen, Han; Li, Junyong; Du, Guozhen	Fertilization influences the nematode community through changing the plant community in the Tibetan Plateau	2017	10.1016/j.ejsobi.2016.11.001
Ali, Nadine; Tavoillot, Johannes; Besnard, Guillaume; Khadari, Bouchaib; Dmowska, Ewa; Winiszewska, Grazyna; Fossati-Gaschignard, Odile; Ater, Mohammed; Hamza, Mohamed Ait; El Mousadik, Abdelhamid; El Oualkadi, Aicha; Moukhli, Abdelmajid; Essalouh, Laila; El Bakkali, Ahmed; Chapuis, Elodie; Mateille, Thierry	How anthropogenic changes may affect soil-borne parasite diversity? Plant-parasitic nematode communities associated with olive trees in Morocco as a case study	2017	10.1186/s12898-016-0113-9
Schmidt J.H., Finckh M.R., Hallmann J.	Oilseed radish/black oat subsidiary crops can help regulate plant-parasitic nematodes under non-inversion tillage in an organic wheat-potato rotation	2017	10.1163/15685411-00003113
Atandi J.G., Haukeland S., Kariuki G.M., Coyne D.L., Karanja E.N., Musyoka M.W., Fiaboe K.K.M., Bautze D., Adamtey N.	Organic farming provides improved management of plant parasitic nematodes in maize and bean cropping systems	2017	10.1016/j.agee.2017.07.002
Lupatini, Manoeli; Korthals, Gerard W.; de Hollander, Mattias; Janssens, Thierry K. S.; Kuramae, Eiko E.	Soil Microbiome Is More Heterogeneous in Organic Than in Conventional Farming System	2017	10.3389/fmicb.2016.02064
Wang, Minggang; Biere, Arjen; van der Putten, Wim H.; Bezemer, T. Martijn; Brinkman, E. Pernilla	Timing of simulated aboveground herbivory influences population dynamics of root-feeding nematodes	2017	10.1007/s11104-016-3149-x
Gui, Juan; Chen, Xiao-yun; Liu, Man-qiang; Zhuang, Xi-ping; Sun, Zhen; Hu, Feng	[Influences of water-saved and nitrogen-reduced practice on soil microbial and microfauna assemblage in paddy field].	2016
de la Pena, Eduardo; Baeten, Lander; Steel, Hanne; Viaene, Nicole; De Sutter, Nancy; De Schrijver, An; Verheyen, Kris	Beyond plant-soil feedbacks: mechanisms driving plant community shifts due to land-use legacies in post-agricultural forests	2016	10.1111/1365-2435.12672
Liu T., Chen X., Hu F., Ran W., Shen Q., Li H., Whalen J.K.	Carbon-rich organic fertilizers to increase soil biodiversity: Evidence from a meta-analysis of nematode communities	2016	10.1016/j.agee.2016.07.015
Singh J.S., Gupta V.K.	Degraded land restoration in reinstating CH4 sink	2016	10.3389/fmicb.2016.00923
Li N., Pan F.-J., Han X.-Z., Zhang B.	Development of soil food web of microbes and nematodes under different agricultural practices during the early stage of pedogenesis of a Mollisol	2016	10.1016/j.soilbio.2016.04.011
Shen F., Guo R., Zhu T., Li H., Liu M., Hu F., Zhao H., Jiao J.	Effect of combined application of vermicompost and probiotics on soil nematode communities in Greenhouse Tomato Field	2016	10.11766/trxb20151027445
Quintanilla-Tornel, Marisol A.; Wang, Koon-Hui; Tavares, Jane; Hooks, Cerruti R. R.	Effects of mulching on above and below ground pests and beneficials in a green onion agroecosystem	2016	10.1016/j.agee.2016.03.023
Landi S., Pennacchio F., Papini R., D'Errico G., Torrini G., Strangi A., Barabaschi D., Roversi P.F.	Evaluation of sheep grazing effects on nematode community, insect infestation and soil fertility in sweet chestnut orchards: A case of study	2016	10.19263/REDIA-99.16.15
D'Hose T., Ruysschaert G., Viaene N., Debode J., Vanden Nest T., Van Vaerenbergh J., Cornelis W., Willekens K., Vandecasteele B.	Farm compost amendment and non-inversion tillage improve soil quality without increasing the risk for N and P leaching	2016	10.1016/j.agee.2016.03.035
Timper, Patricia; Liu, Chang; Davis, Richard F.; Wu, Tiehang	Influence of crop production practices on Pasteuria penetrans and suppression of Meloidogyne incognita	2016	10.1016/j.biocontrol.2016.04.013
Andersen, P. C.; Brodbeck, B. V.; Bliss, C. M.; McSorley, R.	INFLUENCE OF CROP ROTATION AND YEARS IN BAHIAGRASS ON PLANT-PARASITIC NEMATODE DENSITY IN AN ORGANIC VEGETABLE PRODUCTION SYSTEM	2016
Gui J., Chen X.-Y., Liu M.-Q., Zhuang X.-P., Sun Z., Hu F.	Influences of water-saved and nitrogen-reduced practice on soil microbial and microfauna assemblage in paddy field	2016
Caixeta, Larissa B.; Pereira, Tiago J.; Castaneda, Nancy E. N.; Cares, Juvenil E.	Nematode communities as indicators of the status of a soil ecosystem influenced by mining practices in Brazil	2016	10.1163/15685411-00002958
Jaffuel G., Mäder P., Blanco-Perez R., Chiriboga X., Fliessbach A., Turlings T.C.J., Campos-Herrera R.	Prevalence and activity of entomopathogenic nematodes and their antagonists in soils that are subject to different agricultural practices	2016	10.1016/j.agee.2016.06.009
Fleming T.R., McGowan N.E., Maule A.G., Fleming C.C.	Prevalence and diversity of plant parasitic nematodes in Northern Ireland grassland and cereals, and the influence of soils and rainfall	2016	10.1111/ppa.12525
Steel H., Ferris H.	Soil nematode assemblages indicate the potential for biological regulation of pest species	2016	10.1016/j.actao.2016.03.004
Liu T., Li Y., Shen Q., Li H., Whalen J.K.	Soil nematode community response to fertilisation in the root-associated and bulk soils of a rice-wheat agroecosystem	2016	10.1163/15685411-00002988
Pan F., Li N., Zou W., Han X., McLaughlin N.B.	Soil nematode community structure and metabolic footprint in the early pedogenesis of a Mollisol	2016	10.1016/j.ejsobi.2016.09.004
Ilieva-Makulec K., Tyburski J., Makulec G.	Soil nematodes in organic and conventional farming system: A comparison of the taxonomic and functional diversity	2016	10.3161/15052249PJE2016.64.4.010
Leskovar D., Othman Y., Dong X.	Strip tillage improves soil biological activity, fruit yield and sugar content of triploid watermelon	2016	10.1016/j.still.2016.06.007
Salome, Clemence; Coll, Patrice; Lardo, Egidio; Metay, Aurelie; Villenave, Cecile; Marsden, Claire; Blanchart, Eric; Hinsinger, Philippe; Le Cadre, Edith	The soil quality concept as a framework to assess management practices in vulnerable agroecosystems: A case study in Mediterranean vineyards	2016	10.1016/j.ecolind.2015.09.047
Liu T., Guo R., Ran W., Whalen J.K., Li H.	Body size is a sensitive trait-based indicator of soil nematode community response to fertilization in rice and wheat agroecosystems	2015	10.1016/j.soilbio.2015.05.027
Liu, Y. B.; Zhang, L. L.; Liu, Q. Z.	Changes of nematode community under monoculture wheat and wheat/jujube intercropping system in Xinjiang, Northwest China	2015	10.1515/helmin-2015-0022
De Cardoso M.O., Pedrosa E.M.R., Ferris H., Rolim M.M., Vicente T.F.S., De David M.F.L.	Comparing sugarcane fields and forest fragments: The effect of disturbance on soil physical properties and nematode assemblages	2015	10.1111/sum.12190
Zhu, Xinyu; Zhu, Bo	Diversity and abundance of soil fauna as influenced by long-term fertilization in cropland of purple soil, China	2015	10.1016/j.still.2014.07.004
Pumarino, Lorena; Sileshi, Gudeta Weldesemayat; Gripenberg, Sofia; Kaartinen, Riikka; Barrios, Edmundo; Muchane, Mary Nyawira; Midega, Charles; Jonsson, Mattias	Effects of agroforestry on pest, disease and weed control: A meta-analysis	2015	10.1016/j.baae.2015.08.006
Carrascosa, Marina; Sanchez-Moreno, Sara; Luis Alonso-Prados, Jose	Effects of organic and conventional pesticides on plant biomass, nematode diversity and the structure of the soil food web	2015	10.1163/15685411-00002849
Henneron L., Bernard L., Hedde M., Pelosi C., Villenave C., Chenu C., Bertrand M., Girardin C., Blanchart E.	Fourteen years of evidence for positive effects of conservation agriculture and organic farming on soil life	2015	10.1007/s13593-014-0215-8
Simon, A. C.; Niblack, T. L.; Paul, P. A.	Influence of cropping practices and soil characteristics on the presence and abundance of plant-parasitic nematodes in corn fields in Ohio	2018
Campos-Herrera, Raquel; El-Borai, Fahiem E.; Duncan, Larry W.	Modifying soil to enhance biological control of belowground dwelling insects in citrus groves under organic agriculture in Florida	2015	10.1016/j.biocontrol.2015.02.002
Pokharel, Ramesh; Marahatta, S. P.; Handoo, Z. A.; Chitwood, D. J.	Nematode community structures in different deciduous tree fruits and grape in Colorado, USA and impact of organic peach and apple production practices	2015	10.1016/j.ejsobi.2015.02.003
Ito, Takahiro; Araki, Masaaki; Komatsuzaki, Masakazu	No-tillage cultivation reduces rice cyst nematode (Heterodera elachista) in continuous upland rice (Oryza sativa) culture and after conversion to soybean (Glycine max) in Kanto, Japan	2015	10.1016/j.fcr.2015.04.008
Zhong Shuang; Zeng Huicai; Jim Zhiqiang	Responses of Soil Nematode Abundance and Diversity to Long-Term Crop Rotations in Tropical China	2015	10.1016/S1002-0160(15)30065-5
Ito, Takahiro; Araki, Masaaki; Higashi, Tatsuya; Komatsuzaki, Masakazu; Kaneko, Nobuhiro; Ohta, Hiroyuki	Responses of soil nematode community structure to soil carbon changes due to different tillage and cover crop management practices over a nine-year period in Kanto, Japan	2015	10.1016/j.apsoil.2014.12.010
Palomares-Rius J.E., Castillo P., Montes-Borrego M., Navas-Cortés J.A., Landa B.B.	Soil properties and olive cultivar determine the structure and diversity of plant-parasitic nematode communities infesting olive orchards soils in southern Spain	2015	10.1371/journal.pone.0116890
Sanchez-Moreno, Sara; Castro, Juan; Alonso-Prados, Elena; Luis Alonso-Prados, Jose; Maria Garcia-Baudin, Jose; Talavera, Miguel; Hugo Duran-Zuazo, Victor	Tillage and herbicide decrease soil biodiversity in olive orchards	2015	10.1007/s13593-014-0266-x
Zhang Z.-Y., Zhang X.-K., Jhao J.-S., Zhang X.-P., Liang W.-J.	Tillage and rotation effects on community composition and metabolic footprints of soil nematodes in a black soil	2015	10.1016/j.ejsobi.2014.11.006
Zhang, Wei; Liu, Man-Qiang; He, Yuan-Qiu; Fan, Jian-Bo; Chen, Yan	[Responses of soil nematode communities to long-term application of inorganic fertilizers in upland red soil].	2014
Lim, Jin-Soo; Eo, Jinu; 박기춘	Chemical and Biological Properties of Soils Converted from Paddies and Uplands to Organic Ginseng Farming System in Sangju Region	2014	10.7745/KJSSF.2014.47.6.500
Timper, Patricia	Conserving and Enhancing Biological Control of Nematodes	2014
Li, Xingyue; Liu, Qizhi; Liu, Zhilong; Shi, Wangpeng; Yang, Daowei; Tarasco, Eustachio	Effects of organic and other management practices on soil nematode communities in tea plantation: a case study in southern China	2014	10.1002/jpln.201300610
Li, Yufei; Li, Ji; Zheng, Chunyan; Cao, Zhiping	Effects of organic, low input, conventional management practices on soil nematode community under greenhouse conditions	2014	10.1080/09064710.2014.911953
Kapp C., Storey S.G., Malan A.P.	ORGANIC VS CONVENTIONAL: SOIL NEMATODE COMMUNITY STRUCTURE AND FUNCTION	2014
Li, Yufei; Cao, Zhiping; Hu, Cheng; Li, Ji; Yang, Hefa	Response of nematodes to agricultural input levels in various reclaimed and unreclaimed habitats	2014	10.1016/j.ejsobi.2013.12.001
Jing Z., Cheng J., Jin J., Su J., Bai Y.	Revegetation as an efficient means of improving the diversity and abundance of soil eukaryotes in the Loess Plateau of China	2014	10.1016/j.ecoleng.2014.05.011
Azpilicueta, Claudia V.; Cristina Aruani, M.; Chaves, Eliseo; Reeb, Pablo D.	Soil nematode responses to fertilization with ammonium nitrate after six years of unfertilized apple orchard	2014	10.5424/sjar/2014122-4634
Lopez C, M. L.; Mizota, C.; Nobori, Y.; Sasaki, T.; Yamanaka, T.	Temporal changes in nitrogen acquisition of Japanese black pine (Pinus thunbergii) associated with black locust (Robinia pseudoacacia)	2014	10.1007/s11676-014-0498-2
Locke M.A., Zablotowicz R.M., Steinriede Jr. R.W., Testa S., Reddy K.N.	Conservation management in cotton production: Long-term soil biological, chemical, and physical changes	2013	10.2136/sssaj2012.0325
Reilly K., Cullen E., Lola-Luz T., Stone D., Valverde J., Gaffney M., Brunton N., Grant J., Griffiths B.S.	Effect of organic, conventional and mixed cultivation practices on soil microbial community structure and nematode abundance in a cultivated onion crop	2013	10.1002/jsfa.6206
Ruan, Wei-Bin; Ren, Tao; Chen, Qing; Zhu, Xiang; Wang, Jing-Guo	Effects of conventional and reduced N inputs on nematode communities and plant yield under intensive vegetable production	2013	10.1016/j.apsoil.2013.01.004
Wang, Koon-Hui; Hooks, C. R. R.	EFFECTS OF SURFACE MULCH ON SOIL HEALTH CONDITIONS IN CONSERVATION-TILLAGE SYSTEMS	2013
Gigot, Jessica A.; Zasada, Inga A.; Walters, Thomas W.	Integration of brassicaceous seed meals into red raspberry production systems	2013	10.1016/j.apsoil.2012.10.013
Duncan, L. W.; Stuart, R. J.; El-Borai, F. E.; Campos-Herrera, R.; Pathak, E.; Giurcanu, M.; Graham, J. H.	Modifying orchard planting sites conserves entomopathogenic nematodes, reduces weevil herbivory and increases citrus tree growth, survival and fruit yield	2013	10.1016/j.biocontrol.2012.09.006
Campos-Herrera, R.; Pathak, E.; El-Borai, F. E.; Schumann, A.; Abd-Elgawad, M. M. M.; Duncan, L. W.	New citriculture system suppresses native and augmented entomopathogenic nematodes	2013	10.1016/j.biocontrol.2013.05.009
Odeyemi, Ishola Segun; Afolami, Steve Olaoluwa; Adigun, Joseph Aremu	Plant parasitic nematode relative abundance and population suppression under Chromolaena odorata (Asteraceae) fallow	2013	10.1080/09670874.2013.766776
Melakeberhan, Haddish; Wang, Wei	Proof-of-concept for managing Meloidogyne hapla parasitic variability in carrot production soils	2013	10.1163/15685411-00002681
Müller M.S., Scheu S., Jousset A.	Protozoa Drive the Dynamics of Culturable Biocontrol Bacterial Communities	2013	10.1371/journal.pone.0066200
Kandel, Shyam L.; Smiley, Richard W.; Garland-Campbell, Kimberly; Elling, Axel A.; Abatzoglou, John; Huggins, David; Rupp, Richard; Paulitz, Timothy C.	Relationship Between Climatic Factors and Distribution of Pratylenchus spp. in the Dryland Wheat-Production Areas of Eastern Washington	2013	10.1094/PDIS-11-12-1060-RE
Godefroid M., Delaville L., Marie-Luce S., Quénéhervé P.	Spatial stability of a plant-feeding nematode community in relation to macro-scale soil properties	2013	10.1016/j.soilbio.2012.06.019
Ponge J.-F., Pérès G., Guernion M., Ruiz-Camacho N., Cortet J., Pernin C., Villenave C., Chaussod R., Martin-Laurent F., Bispo A., Cluzeau D.	The impact of agricultural practices on soil biota: A regional study	2013	10.1016/j.soilbio.2013.08.026
McSorley, Robert	Ecology of the dorylaimid omnivore genera Aporcelaimellus, Eudorylaimus and Mesodorylaimus	2012	10.1163/156854112X651168
Valdes Y., Viaene N., Moens M.	Effects of yellow mustard amendments on the soil nematode community in a potato field with focus on Globodera rostochiensis	2012	10.1016/j.apsoil.2012.03.011
Cluzeau D., Guernion M., Chaussod R., Martin-Laurent F., Villenave C., Cortet J., Ruiz-Camacho N., Pernin C., Mateille T., Philippot L., Bellido A., Rougé L., Arrouays D., Bispo A., Pérès G.	Integration of biodiversity in soil quality monitoring: Baselines for microbial and soil fauna parameters for different land-use types	2012	10.1016/j.ejsobi.2011.11.003
Schon N.L., Mackay A.D., Minor M.A.	Relationship between food resource, soil physical condition, and invertebrates in pastoral soils	2012	10.2136/sssaj2011.0375
Peredo-P, Santiago F.; Barrera-S, Claudia P.; Parada-Z, Esperanza; Vega-C, Marcela	TAXOCENOTIC AND BIOCENOTIC ANALYSIS OVER TIME OF EDAPHIC MESOFAUNA IN ORGANIC Vaccinium sp. PLANTATIONS SOUTHERN CENTRAL CHILE	2012
Schon, Nicole L.; Mackay, Alec D.; Hedley, Mike J.; Minor, Maria A.	The soil invertebrate contribution to nitrogen mineralisation differs between soils under organic and conventional dairy management	2012	10.1007/s00374-011-0604-y
Menta, Cristina; Leoni, Alan; Gardi, Ciro; Conti, Federica Delia	Are grasslands important habitats for soil microarthropod conservation?	2011	10.1007/s10531-011-0017-0
Wang, K. -H.; Hooks, C. R. R.; Marahatta, S. P.	Can using a strip-tilled cover cropping system followed by surface mulch practice enhance organisms higher up in the soil food web hierarchy?	2011	10.1016/j.apsoil.2011.06.008
Mills A.A.S., Adl M.S.	Changes in nematode abundances and body length in response to management intensive grazing in a low-input temperate pasture	2011	10.1016/j.soilbio.2010.09.027
Schon N.L., Mackay A.D., Minor M.A.	Effects of dairy cow treading pressures and food resources on invertebrates in two contrasting and co-occurring soils	2011	10.1071/SR11119
Briar, Shabeg S.; Miller, Sally A.; Stinner, D.; Kleinhenz, M. D.; Grewal, Parwinder S.	Effects of organic transition strategies for pen-urban vegetable production on soil properties, nematode community, and tomato yield	2011	10.1016/j.apsoil.2010.12.001
Dubie, Trisha R.; Greenwood, Carmen M.; Godsey, Chad; Payton, Mark E.	Effects of Tillage on Soil Microarthropods in Winter Wheat	2011	10.3958/059.036.0102
Hooks, Cerruti R. R.; Wang, Koon-Hui; Meyer, Susan L. F.; Lekveishvili, Mariam; Hinds, Jermaine; Zobel, Emily; Rosario-Lebron, Armando; Lee-Bullock, Mason	Impact of No-till Cover Cropping of Italian Ryegrass on Above and Below Ground Faunal Communities Inhabiting a Soybean Field with Emphasis on Soybean Cyst Nematodes	2011
Boutsis, G.; Stamou, G. P.; Argyropoulou, M. D.	Short term effects of soil disinfection with metham sodium and organic alternatives on nematode communities	2011	10.1556/ComEc.12.2011.2.3
Greenwood, C. Marie; Barbercheck, M. E.; Brownie, C.	Short term response of soil microinvertebrates to application of entomopathogenic nematode-infected insects in two tillage systems	2011	10.1016/j.pedobi.2011.02.003
Birkhofer, Klaus; Diekoetter, Tim; Boch, Steffen; Fischer, Markus; Mueller, Joerg; Socher, Stephanie; Wolters, Volkmar	Soil fauna feeding activity in temperate grassland soils increases with legume and grass species richness	2011	10.1016/j.soilbio.2011.07.008
Schon N.L., Mackay A.D., Minor M.A.	Soil fauna in sheep-grazed hill pastures under organic and conventional livestock management and in an adjacent ungrazed pasture	2011	10.1016/j.pedobi.2011.01.001
Overstreet L.F., Hoyt G.D., Imbriani J.	Comparing nematode and earthworm communities under combinations of conventional and conservation vegetable production practices	2010	10.1016/j.still.2010.06.009
Villenave C., Saj S., Pablo A.-L., Sall S., Djigal D., Chotte J.-L., Bonzi M.	Influence of long-term organic and mineral fertilization on soil nematofauna when growing Sorghum bicolor in Burkina Faso	2010	10.1007/s00374-010-0471-y
Maung, Zin Thu Zar; Kyi, Pyone Pyone; Myint, Yi Yi; Lwin, Thein; de Waele, Dirk	Occurrence of the rice root nematode Hirschmanniella oryzae on monsoon rice in Myanmar	2010
Pan, Fengjuan; McLaughlin, Neil B.; Yu, Qing; Xue, Allen G.; Xu, Yanli; Han, Xiaozeng; Li, Chunjie; Zhao, Dan	Responses of soil nematode community structure to different long-term fertilizer strategies in the soybean phase of a soybean-wheat-corn rotation	2010	10.1016/j.ejsobi.2010.01.004
Postma-Blaauw, Maria B.; de Goede, Ron G. M.; Bloem, Jaap; Faber, Jack H.; Brussaard, Lubert	Soil biota community structure and abundance under agricultural intensification and extensification	2010	10.1890/09-0666.1
Marahatta, Sharadchandra P.; Wang, Koon-Hui; Sipes, Brent S.; Hooks, Cerruti R. R.	Strip-tilled Cover Cropping for Managing Nematodes, Soil Mesoarthropods, and Weeds in a Bitter Melon Agroecosystem	2010
Salazar A., Rios I.	Sustainable agriculture: Technology, planning and management	2010
Sánchez-Moreno S., Nicola N.L., Ferris H., Zalom F.G.	Effects of agricultural management on nematode-mite assemblages: Soil food web indices as predictors of mite community composition	2009	10.1016/j.apsoil.2008.09.004
DuPont, S. Tianna; Ferris, Howard; Van Horn, Mark	Effects of cover crop quality and quantity on nematode-based soil food webs and nutrient cycling	2009	10.1016/j.apsoil.2008.10.004
Powell, Jeff R.; Levy-Booth, David J.; Gulden, Robert H.; Asbil, Wendy L.; Campbell, Rachel G.; Dunfield, Kari E.; Hamill, Allan S.; Hart, Miranda M.; Lerat, Sylvain; Nurse, Robert E.; Pauls, K. Peter; Sikkema, Peter H.; Swanton, Clarence J.; Trevors, Jack T.; Klironomos, John N.	Effects of genetically modified, herbicide-tolerant crops and their management on soil food web properties and crop litter decomposition	2009	10.1111/j.1365-2664.2009.01617.x
Rahman, L.; Whitelaw-Weckert, M. A.; Hutton, R. J.; Orchard, B.	Impact of floor vegetation on the abundance of nematode trophic groups in vineyards	2009	10.1016/j.apsoil.2009.02.006
Carter, M. R.; Peters, R. D.; Noronha, C.; Kimpinski, J.	Influence of 10 years of conservation tillage on some biological properties of a fine sandy loam in the potato phase of two crop rotations in Atlantic Canada	2009	10.4141/cjss08054
Wang, Koon-Hui; Hooks, Cerruti R. R.	PLANT-PARASITIC NEMATODES AND THEIR ASSOCIATED NATURAL ENEMIES WITHIN BANANA (MUSA SPP.) PLANTINGS IN HAWAII	2009
Ilmarinen, Katja; Mikola, Juha; Nissinen, Kari; Vestberg, Mauritz	Role of Soil Organisms in the Maintenance of Species-Rich Seminatural Grasslands through Mowing	2009	10.1111/j.1526-100X.2007.00341.x
Gugino, B. K.; Ludwig, J. W.; Abawi, G. S.	An on-farm bioassay for assessing Meloidogyne hapla infestations as a decision management tool	2008	10.1016/j.cropro.2007.11.004
Hoy, Casey W.; Grewal, Parwinder S.; Lawrence, Janet L.; Jagdale, Ganpati; Acosta, Nuris	Canonical correspondence analysis demonstrates unique soil conditions for entomopathogenic nematode species compared with other free-living nematode species	2008	10.1016/j.biocontrol.2008.06.001
Wu D.-H., Yin W.-Y., Bu Z.-Y.	Changes among soil nematode community characteristics in relation to different vegetation restoration practices in the moderate degraded grasslands of Songnen	2008
Campos-Herrera, Raquel; Gomez-Ros, Jose Manuel; Escuer, Miguel; Cuadra, Luis; Barrios, Laura; Gutierrez, Carmen	Diversity, occurrence, and life characteristics of natural entomopathogenic nematode populations from La Rioja (Northern Spain) under different agricultural management and their relationships with soil factors	2008	10.1016/j.soilbio.2008.01.002
Dong D., Chen Y.-F., Steinberger Y., Cao Z.-P.	Effects of different soil management practices on soil free-living nematode community structure, Eastern China	2008	10.4141/CJSS07014
Cheng, Z.; Grewal, P. S.; Stinner, B. R.; Hurto, K. A.; Hamza, H. B.	Effects of long-term turfgrass management practices on soil nematode community and nutrient pools	2008	10.1016/j.apsoil.2007.10.007
Hu C., Cao Z.-P.	Nematode community structure under compost and chemical fertilizer management practice, in the north China plain	2008	10.1017/S0014479708006716
Hoagland, L.; Carpenter-Boggs, L.; Granatstein, D.; Mazzola, M.; Smith, J.; Peryea, F.; Reganold, J. P.	Orchard floor management effects on nitrogen fertility and soil biological activity in a newly established organic apple orchard	2008	10.1007/s00374-008-0304-4
Yeates, G. W.; Stirling, G. R.	Regional patterns among soil nematode assemblages in Australasian pastures and effects of management practices	2008	10.1071/AP08028
van Eekeren, Nick; Bommele, Lydia; Bloem, Jaap; Schouten, Ton; Rutgers, Michiel; de Goede, Ron; Reheul, Dirk; Brussaard, Lijbert	Soil biological quality after 36 years of ley-arable cropping, permanent grassland and permanent arable cropping	2008	10.1016/j.apsoil.2008.06.010
Griffiths B.S., Caul S., Thompson J., Hackett C.A., Cortet J., Pernin C., Krogh P.H.	Soil microbial and faunal responses to herbicide tolerant maize and herbicide in two soils	2008	10.1007/s11104-008-9609-1
Barbosa, P.; Vieira, P.; Mota, M.	Dinâmica de nemátodes fitoparasitas e sua relação com alguns parâmetros físico-químicos do solo durante o cultivo de beterraba sacarina	2007
McSorley R., Tanner G.W.	Effects of cattle stocking rates on nematode communities in south Florida	2007	10.2111/05-096R2.1
Osler G.H.R.	Impact of fauna on chemical transformations in soil	2007	10.1007/978-1-4020-6619-1_2
Berry, S.; Spaull, V. W.; Cadet, P.	Impact of harvesting practices on nematode communities and yield of sugarcane	2007	10.1016/j.cropro.2006.10.022
Rahman L., Chan K.Y., Heenan D.P.	Impact of tillage, stubble management and crop rotation on nematode populations in a long-term field experiment	2007	10.1016/j.still.2006.11.008
Tsiafouli M.A., Argyropoulou M.D., Stamou G.P., Sgardelis S.P.	Is duration of organic management reflected on nematode communities of cultivated soils?	2007
Muturi, Ephantus J.; Shililu, Josephat I.; Gu, Weidong; Jacob, Benjamin G.; Githure, John I.; Novak, Robert J.	Larval habitat dynamics and diversity of Culex mosquitoes in rice agro-ecosystem in Mwea, Kenya	2007	10.4269/ajtmh.2007.76.95
Griffiths B.S., Caul S., Thompson J., Birch A.N.E., Cortet J., Andersen M.N., Krogh P.H.	Microbial and microfaunal community structure in cropping systems with genetically modified plants	2007	10.1016/j.pedobi.2007.04.002
Medvecky, Beth A.; Ketterings, Quirine M.; Nelson, Eric B.	Relationships among soilborne bean seedling diseases, Lablab purpureus L. and maize stover residue management, bean insect pests, and soil characteristics in Trans Nzoia district, Kenya	2007	10.1016/j.apsoil.2006.05.011
Althoff, D. P.; Althoff, P. S.; Lambrecht, N. D.; Gipson, P. S.; Pontius, J. S.; Woodford, P. B.	Soil properties and perceived disturbance of grasslands subjected to mechanized military training: Evaluation of an index	2007	10.1002/ldr.773
Sánchez-Moreno S., Ferris H.	Suppressive service of the soil food web: Effects of environmental management	2007	10.1016/j.agee.2006.06.012
Birch A.N.E., Griffiths B.S., Caul S., Thompson J., Heckmann L.H., Krogh P.H., Cortet J.	The role of laboratory, glasshouse and field scale experiments in understanding the interactions between genetically modified crops and soil ecosystems: A review of the ECOGEN project	2007	10.1016/j.pedobi.2007.04.008
Benckiser G., Schnell S.	Biodiversity in agricultural production systems	2006
Brmez, M.; Ivezic, M.; Raspudic, E.	Effect of mechanical disturbances on nematode communities in arable land	2006	10.2478/s11687-006-0022-0
Salinas, K. A.; Kotcon, J.	Effects of Kodiak (R) (Bacillus subtilis strain GBO3) on soil-inhabiting nematodes near the rhizosphere of treated versus untreated snap bean seeds In situ	2006	10.1300/J064v29n03_03
Van Diepeningen A.D., De Vos O.J., Korthals G.W., Van Bruggen A.H.C.	Effects of organic versus conventional management on chemical and biological parameters in agricultural soils	2006	10.1016/j.apsoil.2005.03.003
Wu D.-H., Zhang B., Yin X.-Q., Bu Z.-Y., Chen P.	A survey on the ecological characteristics of soil nematodes in the mid-west plain in Jilin Province	2005
Yao, S; Merwin, IA; Bird, GW; Abawi, GS; Thies, JE	Orchard floor management practices that maintain vegetative or biomass groundcover stimulate soil microbial activity and alter soil microbial community composition	2005	10.1007/s11104-004-3610-0
Forge, TA; Bittman, S; Kowalenko, CG	Responses of grassland soil nematodes and protozoa to multi-year and single-year applications of dairy manure slurry and fertilizer	2005	10.1016/j.soilbio.2004.11.013
Williams J.A., Fagan H.J., Coates-Beckford P.L.	Aspects of banana cultivation and root health in the Windward Islands	2004
García-Álvarez A., Arias M., Díez-Rojo M.A., Bello A.	Effect of agricultural management on soil nematode trophic structure in a Mediterranean cereal system	2004	10.1016/j.apsoil.2004.06.002
Ferris H., Venette R.C., Scow K.M.	Soil management to enhance bacterivore and fungivore nematode populations and their nitrogen mineralisation function	2004	10.1016/j.apsoil.2003.07.001
Villenave, U; Bongers, T; Ekschmitt, K; Fernandes, P; Oliver, R	Changes in nematode communities after manuring in millet fields in Senegal	2003	10.1163/156854103769224340
Kimpinski J., Sturz A.V.	Managing crop root zone ecosystems for prevention of harmful and encouragement of beneficial nematodes	2003	10.1016/S0167-1987(03)00090-4
Cadet P., Pate E., N'Diaye-Faye N.	Nematode community changes and survival rates under natural fallow in the sudano-sahelian area of Senegal	2003	10.1078/0031-4056-00178
McSorley, R; Frederick, JJ	Effect of subsurface clay on nematode communities in a sandy soil	2002	10.1016/S0929-1393(01)00167-6
Kandji, ST; Ogol, CKPO; Albrecht, A	Influence of some agroforestry practices on the temporal structures of nematodes in western Kenya	2002	10.1016/S1164-5563(02)01144-5
Kandji, ST; Ogol, CKPO; Albrecht, A	Diversity of plant-parasitic nematodes and their relationships with some soil physico-chemical characteristics in improved fallows in western Kenya	2001	10.1016/S0929-1393(01)00157-3
Neher, DA	Role of nematodes in soil health and their use as indicators	2001
Abawi, GS; Widmer, TL	Impact of soil health management practices on soilborne pathogens, nematodes and root diseases of vegetable crops	2000	10.1016/S0929-1393(00)00070-6
McSorley, R; Frederick, JJ	Short-term effects of cattle grazing on nematode communities in Florida pastures	2000
Goodfriend W.L., Olsen M.W., Frye R.J.	Soil microfloral and microfaunal response to Salicornia bigelovii planting density and soil residue amendment	2000	10.1023/a:1004756832367
Donald, PA; Donald, WW; Keaster, AJ; Kremer, RJ; Kendig, JA; Sims, BS; Mihail, JD	Changes in Heterodera glycines egg population density in continuous Glycine max over four years	1999
Liang W., Lavian I., Steinberger Y.	Dynamics of nematode community composition in a potato field	1999
Neher D.A., Olson R.K.	Nematode communities in soils of four farm cropping management systems	1999
Yeates, GW; Bongers, T	Nematode diversity in agroecosystems	1999	10.1016/S0167-8809(99)00033-X
Yeates G.W., Wardle D.A., Watson R.N.	Responses of soil nematode populations, community structure, diversity and temporal variability to agricultural intensification over a seven-year period	1999	10.1016/S0038-0717(99)00091-7
Clark, MS; Ferris, H; Klonsky, K; Lanini, WT; van Bruggen, AHC; Zalom, FG	Agronomic, economic, and environmental comparison of pest management in conventional and alternative tomato and corn systems in northern California	1998	10.1016/S0167-8809(97)00130-8
Gunapala N., Venette R.C., Ferris H., Scow K.M.	Effects of soil management history on the rate of organic matter decomposition	1998	10.1016/S0038-0717(98)00062-5
Ferris, H; Venette, RC; Lau, SS	Dynamics of nematode communities in tomatoes grown in conventional and organic farming systems, and their impact on soil fertility	1996	10.1016/0929-1393(95)00071-2
Todd, TC	Effects of management practices on nematode community structure in tallgrass prairie	1996	10.1016/0929-1393(95)00088-7
Press, CM; Mahaffee, WF; Edwards, JH; Kloepper, JW	Organic by-product effects on soil chemical properties and microbial communities	1996
Yeates, GW; vanderMeulen, H	Recolonization of methyl-bromide sterilized soils by plant and soil nematodes over 52 months	1996	10.1007/BF00335985
BAUJARD, P; MARTINY, B	ECOLOGY AND PATHOGENICITY OF THE HOPLOLAIMIDAE (NEMATA) FROM THE SAHELIAN ZONE OF WEST-AFRICA .1. FIELD STUDIES ON SCUTELLONEMA-CAVENESSI SHER, 1964	1995
PROT, JC; SORIANO, IRS; MATIAS, DM	MAJOR ROOT-PARASITIC NEMATODES ASSOCIATED WITH IRRIGATED RICE IN THE PHILIPPINES	1994
YEATES, GW; BIRD, AF	SOME OBSERVATIONS ON THE INFLUENCE OF AGRICULTURAL PRACTICES ON THE NEMATODE FAUNAS OF SOME SOUTH AUSTRALIAN SOILS	1994
Yeates G.W., Wardle D.A., Watson R.N.	Relationships between nematodes, soil microbial biomass and weed-management strategies in maize and asparagus cropping systems	1993	10.1016/0038-0717(93)90089-T
KOENNING, SR; ANAND, SC; MYERS, GO	AN ALTERNATIVE METHOD FOR EVALUATING SOYBEAN TOLERANCE TO HETERODERA-GLYCINES IN FIELD PLOTS	1992
TIILIKKALA, K	IMPACT OF CLIMATE AND AGRICULTURAL PRACTICES ON THE PEST STATUS OF HETERODEROIDEA NEMATODES IN FINLAND	1991
BRUSSAARD, L; BOUWMAN, LA; GEURS, M; HASSINK, J; ZWART, KB	BIOMASS, COMPOSITION AND TEMPORAL DYNAMICS OF SOIL ORGANISMS OF A SILT LOAM SOIL UNDER CONVENTIONAL AND INTEGRATED MANAGEMENT	1990
Werner M.R., Dindal D.L.	Effects of conversion to organic agricultural practices on soil biota	1990	10.1017/S0889189300003192
PINOCHET, J; CORDERO, D; BERNAL, JA	NEMATODES ASSOCIATED WITH FRUIT TREE NURSERIES IN PANAMA - SURVEY, MANAGEMENT AND ECONOMIC IMPORTANCE	1987
Procter D.L.C.	Towards a biogeography of free-living soil nematodes. I. Changing species richness, diversity and densities with changing latitude.	1984	10.2307/2844684
ANDREN, O; LAGERLOF, J	SOIL FAUNA (MICROARTHROPODS, ENCHYTRAEIDS, NEMATODES) IN SWEDISH AGRICULTURAL CROPPING SYSTEMS	1983	10.1080/00015128309435350
HEIJBROEK, W; VANDEBUND, CF	THE INFLUENCE OF SOME AGRICULTURAL PRACTICES ON SOIL ORGANISMS AND PLANT ESTABLISHMENT OF SUGAR-BEET	1982	10.1007/BF01976421
Steen E.	Soil animals in relation to agricultural practices and soil productivity.	1983
Paoletti M.G., Iovane E., Cortese M.	Pedofauna bioindicators and heavy metals in five agroecosystems in north-east Italy	1988
Werner M.R., Dindal D.L.	Effects of conversion to organic agricultural practices on soil biota	1990	10.1017/S0889189300003192
HENDRIX, PF; MUELLER, BR; BRUCE, RR; LANGDALE, GW; PARMELEE, RW	ABUNDANCE AND DISTRIBUTION OF EARTHWORMS IN RELATION TO LANDSCAPE FACTORS ON THE GEORGIA PIEDMONT, USA	1992	10.1016/0038-0717(92)90118-H
SPRINGETT, JA	DISTRIBUTION OF LUMBRICID EARTHWORMS IN NEW-ZEALAND	1992	10.1016/0038-0717(92)90121-D
Söchtig W., Larink O.	Effect of soil compaction on activity and biomass of endogeic lumbricids in arable soils	1992	10.1016/0038-0717(92)90156-R
Weil R.R., Lowell K.A., Shade H.M.	Effects of intensity of agronomic practices on a soil ecosystem	1993	10.1017/S0889189300004859
DECAENS, T; LAVELLE, P; JAEN, JJJ; ESCOBAR, G; RIPPSTEIN, G	IMPACT OF LAND MANAGEMENT ON SOIL MACROFAUNA IN THE ORIENTAL LLANOS OF COLOMBIA	1994
DOUBE, BM; BUCKERFIELD, JC; KIRKEGAARD, JA	SHORT-TERM EFFECTS OF TILLAGE AND STUBBLE MANAGEMENT ON EARTHWORM POPULATIONS IN CROPPING SYSTEMS IN SOUTHERN NEW-SOUTH-WALES	1994	10.1071/AR9941587
Filser J., Fromm H., Nagel R.F., Winter K.	Effects of previous intensive agricultural management on microorganisms and the biodiversity of soil fauna	1995	10.1007/BF02183060
FRIEND, JJ; CHAN, KY	INFLUENCE OF CROPPING ON THE POPULATION OF A NATIVE EARTHWORM AND CONSEQUENT EFFECTS ON HYDRAULIC-PROPERTIES OF VERTISOLS	1995	10.1071/SR9950995
Tomlin A.D., Tu C.M., Miller J.J.	Response of earthworms and soil biota to agricultural practices in corn, soybean and cereal rotations	1995
PAOLETTI, MG; SCHWEIGL, U; FAVRETTO, MR	SOIL MACROINVERTEBRATES, HEAVY-METALS AND ORGANOCHLORINES IN LOW AND HIGH INPUT APPLE ORCHARDS AND A COPPICED WOODLAND	1995
Little, D; Bolger, T	The effects of contrasting land uses on soil properties and animal communities in brown earth soils	1995
Fragoso C., Brown G.G., Patrón J.C., Blanchart E., Lavelle P., Pashanasi B., Senapati B., Kumar T.	Agricultural intensification, soil biodiversity and agroecosystem function in the tropics: The role of earthworms	1997	10.1016/S0929-1393(96)00154-0
Binet F., Hallaire V., Curmi P.	Agricultural practices and the spatial distribution of earthworms in maize fields. Relationships between earthworm abundance, maize plants and soil compaction	1997	10.1016/S0038-0717(96)00182-4
Czarnecki A.J., Paprocki R.	An Attempt to Characterize Complex Properties of Agroecosystems Based on Soil Fauna, Soil Properties and Farming System in the North of Poland	1997	10.1080/01448765.1997.9755178
Keplin B., Broll G.	Earthworm assemblages of selected urban biotopes during land-use changes: abandoned allotments and agricultural areas in Dorsten [Lumbricidenzonosen ausgewahlter Stadtbiotope nach Nutzungsanderung: Brachgefallene Kleingarten und landwirtschaftliche Flachen in Dorsten]	1997
Potthoff M., Beese F.	Earthworm communities in soils of integrated and extensivated tillage systems - aspects of soil protection and water protection measures [Regenwurmgesellschaften in Ackerboden des integriert extensivierten Landbaus - Aspekte von Bodenschutz- und Wasserschutzmanssnahmen -]	1997
Clapperton, MJ; Miller, JJ; Larney, FJ; Lindwall, CW	Earthworm populations as affected by longterm tillage practices in southern Alberta, Canada	1997
Buckerfield, JC; Lee, KE; Davoren, CW; Hannay, JN	Earthworms as indicators of sustainable production in dryland cropping in southern Australia	1997	10.1016/S0038-0717(96)00033-8
Lobry De Bruyn L.A., Kingston T.J.	Effects of summer irrigation and trampling in dairy pastures on soil physical properties and earthworm number and species composition	1997	10.1071/a94132
Heimbach F.	Field tests on the side effects of pesticides on earthworms: Influence of plot size and cultivation practices	1997	10.1016/S0038-0717(96)00194-0
Reddy, MV; Reddy, VR; Balashouri, P; Kumar, VPK; Cogle, AL; Yule, DF; Babu, M	Responses of earthworm abundance and production of surface casts and their physico-chemical properties to soil management in relation to those of an undisturbed area on a semi-arid tropical alfisol	1997	10.1016/S0038-0717(96)00031-4
Helling B.	Spatial distribution of earthworms and soil parameters in an intensively used agricultural loess soil [Raumliche Variabilitat von Regenwurmern und Bodenparametern auf einem intensiv bearbeiteten Lossstandort]	1997
Paoletti, MG; Sommaggio, D; Favretto, MR; Petruzzelli, G; Pezzarossa, B; Barbafieri, M	Earthworms as useful bioindicators of agroecosystem sustainability in orchards and vineyards with different inputs	1998	10.1016/S0929-1393(98)00036-5
Baker G.H.	Recognising and responding to the influences of agriculture and other land-use practices on soil fauna in Australia	1998	10.1016/S0929-1393(98)00081-X
Fraser, PM; Piercy, JE	The effects of cereal straw management practices on lumbricid earthworm populations	1998	10.1016/S0929-1393(98)00091-2
Fang, P; Wu, WL; Xu, Q; He, JH; Han, CR; Paoletti, MG	Assessing bioindication with earthworms in an intensively farmed rural landscape (Yuanqiao and Daqiao villages in Qianjiang Municipality, located in Hubei Province, subtropical China)	1999	10.1016/S0735-2689(99)00376-7
Vohland, K; Schroth, G	Distribution patterns of the litter macrofauna in agroforestry and monoculture plantations in central Amazonia as affected by plant species and management	1999	10.1016/S0929-1393(99)00021-9
Hansen, S; Engelstad, F	Earthworm populations in a cool and wet district as affected by tractor traffic and fertilisation	1999	10.1016/S0929-1393(99)00037-2
Haynes, RJ; Tregurtha, R	Effects of increasing periods under intensive arable vegetable production on biological, chemical and physical indices of soil quality	1999	10.1007/s003740050491
Edwards, GR; Crawley, MJ; Heard, MS	Factors influencing molehill distribution in grassland: implications for controlling the damage caused by molehills	1999	10.1046/j.1365-2664.1999.00411.x
Yeates, GW; Ross, CW; Shepherd, TG	Populations of terrestrial planarians affected by crop management: implications for long-term land management	1999
Paoletti M.G.	The role of earthworms for assessment of sustainability and as bioindicators	1999	10.1016/S0167-8809(99)00034-1
Doran, JW; Zeiss, MR	Soil health and sustainability: managing the biotic component of soil quality	2000	10.1016/S0929-1393(00)00067-6
Glover, JD; Reganold, JP; Andrews, PK	Systematic method for rating soil quality of conventional, organic, and integrated apple orchards in Washington State	2000	10.1016/S0167-8809(00)00131-6
Didden, WAM	Earthworm communities in grasslands and horticultural soils	2001	10.1007/s003740000297
Hutcheon, JA; Iles, DR; Kendall, DA	Earthworm populations in conventional and integrated farming systems in the LIFE Project (SW England) in 1990-2000	2001
Kladivko, EJ	Tillage systems and soil ecology	2001	10.1016/S0167-1987(01)00179-9
Scullion, J; Neale, S; Philipps, L	Comparisons of earthworm populations and cast properties in conventional and organic arable rotations	2002	10.1079/SUM2002132
Barros, E; Pashanasi, B; Constantino, R; Lavelle, P	Effects of land-use system on the soil macrofauna in western Brazilian Amazonia	2002	10.1007/s00374-002-0479-z
Lamande, M; Hallaire, V; Curmi, P; Peres, G; Cluzeau, D	Changes of pore morphology, infiltration and earthworm community in a loamy soil under different agricultural managements	2003	10.1016/S0341-8162(03)00114-0
Haynes, RJ; Dominy, CS; Graham, MH	Effect of agricultural land use on soil organic matter status and the composition of earthworm communities in KwaZulu-Natal, South Africa	2003	10.1016/S0167-8809(02)00223-2
Sinha, B; Hadauria, T; Ramakrishnan, PS; Saxena, KG; Maikhuri, RK	Impact of landscape modification on earthworm diversity and abundance in the Hariyali sacred landscape, Garhwal Himalaya	2003	10.1078/0031-4056-00199
Baker, GH; Amato, M; Ladd, J	Influences of Aporrectodea trapezoides and A-rosea (Lumbricidae) on the uptake of nitrogen and yield of oats (Avena fatua) and lupins (Lupinus angustifolius)	2003	10.1078/0031-4056-00271
	Macroinvertebrates in North American tallgrass prairie soils: effects of fire, mowing, and fertilization on density and biomass	2003	10.1016/S0038-0717(03)00153-6
Briones M.J.I., Bol R.	Natural abundance of 13C and 15N in earthworms from different cropping treatments	2003	10.1078/0031-4056-00229
Brown G.G., Benito N.P., Pasini A., Sautter K.D., Guimarães M.D.F., Torres E.	No-tillage greatly increases earthworm populations in Paraná state, Brazil	2003	10.1078/0031-4056-00256
Folgarait, PJ; Thomas, F; Desjardins, T; Grimaldi, M; Tayasu, I; Curmi, P; Lavelle, PM	Soil properties and the macrofauna community in abandoned irrigated rice fields of northeastern Argentina	2003	10.1007/s00374-003-0655-9
Gruar, D; Peach, W; Taylor, R	Summer diet and body condition of Song Thrushes Turdus philomelos in stable and declining farmland populations	2003	10.1046/j.1474-919X.2003.00202.x
Thevathasan N.V., Gordon A.M., Simpson J.A., Reynolds P.E., Price G., Zhang P.	Biophysical and ecological interactions in a temperate tree-based intercropping system	2004	10.1300/J411v12n01_04
Thevathasan N.V., Gordon A.M.	Ecology of tree intercropping systems in the North temperate region: Experiences from southern Ontario, Canada	2004	10.1023/B:AGFO.0000029003.00933.6d
Jordan, D; Miles, RJ; Hubbard, VC; Lorenz, T	Effect of management practices and cropping systems on earthworm abundance and microbial activity in Sanborn Field: a 115-year-old agricultural field	2004	10.1016/j.pedobi.2003.06.001
Chan, KY	Impact of tillage practices and burrows of a native Australian anecic earthworm on soil hydrology	2004	10.1016/j.apsoil.2004.02.001
Shipitalo, MJ; Nuutinen, V; Butt, KR	Interaction of earthworm burrows and cracks in a clayey, subsurface-drained, soil	2004	10.1016/j.apsoil.2004.01.004
Brown, GG; Moreno, AG; Barois, I; Fragoso, C; Rojas, P; Hernandez, B; Patron, JC	Soil macrofauna in SE Mexican pastures and the effect of conversion from native to introduced pastures	2004	10.1016/j.agee.2003.12.006
Briones, MJI; Schmidt, O	Stable isotope techniques in studies of the ecological diversity and functions of earthworm communities in agricultural soils	2004
Duriez, O; Ferrand, Y; Binet, F; Corda, E; Gossmann, F; Fritz, H	Habitat selection of the Eurasian woodcock in winter in relation to earthworms availability	2005	10.1016/j.biocon.2004.08.011
Poveda, K; Steffan-Dewenter, I; Scheu, S; Tscharntke, T	Belowground effects of organic and conventional farming on aboveground plant-herbivore and plant-pathogen interactions	2006	10.1016/j.agee.2005.09.005
Benckiser G., Schnell S.	Biodiversity in agricultural production systems	2006
Feigl, Brigitte; Cerri, Carlos; Piccolo, Marisa; Noronha, Norberto; Augusti, Karine; Melillo, Jerry; Eschenbrenner, Vincent; Melo, Lineu	Biological survey of a low-productivity pasture in Rondonia state, Brazil	2006	10.5367/000000006778536738
Xiang C., Zhang P., Pan G., Qiu D., Chu Q.	Changes in diversity, protein content, and amino acid composition of earthworms from a paddy soil under different long-term fertilizations in the Tai Lake Region, China	2006	10.1016/S1872-2032(06)60030-9
Kukkonen, Sanna; Palojarvi, Ansa; Rakkolainen, Maurl; Vestberg, Mauritz	Cropping history and peat amendment-induced changes in strawberry field earthworm abundance and microbial biomass	2006	10.1016/j.soilbio.2006.01.019
Chan, KY; Heenan, DP	Earthworm population dynamics under conservation tillage systems in south-eastern Australia	2006	10.1071/SR05144
Zerbino, M. S.; Rodriguez, C.; Altier, N.	Earthworms in agro-ecosystems of Uruguay	2006
Mijangos, Iker; Perez, Roberto; Albizu, Isabel; Garbisu, Carlos	Effects of fertilization and tillage on soil biological parameters	2006	10.1016/j.enzmictec.2005.10.043
Pospiech, N.; Skalski, T.	Factors influencing earthworm communities in post-industrial areas of Krakow Soda Works	2006	10.1016/j.ejsobi.2006.07.015
Vavoulidou, Evangelia; Avramides, Elizabeth June; Dimirkou, Anthoula; Papadopoulos, Pericles	Influence of different cultivation practices on the properties of volcanic soils on Santorini Island, Greece	2006	10.1080/00103620600832837
Pohlan J., Toledo E.T., Galán A.L., Agreda F.M., Borgman J.	Integrated crop management of sugar cane (Saccharum spp.) and their effects on ecosystem compartments - Experience on the Soconusco, Chiapas, Mexico [Integriertes anbaumanagement im zuckerrohr (Saccharum spp.) und seine einflüsse auf das agrarökosystem - Erfahrungen aus Chiapas, Mexiko]	2006
Sileshi, G; Mafongoya, PL	Long-term effects of improved legume fallows on soil invertebrate macrofauna and maize yield in eastern Zambia	2006	10.1016/j.agee.2005.12.010
Tom, Nisha; Raman, Anantanarayanan; Hodgkins, Dennis S.; Nicol, Helen	Populations of soil organisms under continuous set stocked and high intensity-short duration rotational grazing practices in the central tablelands of New South Wales (Australia)	2006	10.1080/00288233.2006.9513717
Ashwini, KM; Sridhar, KR	Seasonal abundance and activity of pill millipedes (Arthrosphaera magna) in mixed plantation and semi-evergreen forest of southern India	2006	10.1016/j.actao.2005.07.005
Ivask M., Kuu A., Sizov E.	Abundance of earthworm species in Estonian arable soils	2007	10.1016/j.ejsobi.2007.08.006
Verhulst, Jort; Kleijn, David; Berendse, Frank	Direct and indirect effects of the most widely implemented Dutch agri-environment schemes on breeding waders	2007	10.1111/j.1365-2664.2006.01238.x
Pfiffner, Lukas; Luka, Henryk	Earthworm populations in two low-input cereal farming systems	2007	10.1016/j.apsoil.2007.06.005
Metzke, Maren; Potthoff, Martin; Quintern, Michael; Hess, Jurgen; Joergensen, Rainer Georg	Effect of reduced tillage systems on earthworm communities in a 6-year organic rotation	2007	10.1016/j.ejsobi.2007.08.056
Li, Hongwen; Gao, Huanwen; Wu, Hongdan; Li, Wenying; Wang, Xiaoyan; He, Jin	Effects of 15 years of conservation tillage on soil structure and productivity of wheat cultivation in northern China	2007	10.1071/SR07003
Debeljak, Marko; Cortet, Jerome; Demsar, Damjan; Krogh, Paul H.; Dzeroski, Saso	Hierarchical classification of environmental factors and agricultural practices affecting soil fauna under cropping systems using Bt maize	2007	10.1016/j.pedobi.2007.04.009
Griffiths B.S., Caul S., Thompson J., Birch A.N.E., Cortet J., Andersen M.N., Krogh P.H.	Microbial and microfaunal community structure in cropping systems with genetically modified plants	2007	10.1016/j.pedobi.2007.04.002
Okwakol, M. J. N.; Sekamatte, M. B.	Soil macrofauna research in ecosystems in Uganda	2007	10.1111/j.0141-6707.2007.00800.x
Birch, A. Nicholas E.; Griffiths, Bryan S.; Caul, Sandra; Thompson, Jacqueline; Heckmann, Lars H.; Krogh, Paul H.; Cortet, Jerome	The role of laboratory, glasshouse and field scale experiments in understanding the interactions between genetically modified crops and soil ecosystems: A review of the ECOGEN project	2007	10.1016/j.pedobi.2007.04.008
Wyss E., Pfiffner L.	Biodiversity in organic horticulture - An indicator for sustainability and a tool for pest management	2008	10.17660/actahortic.2008.767.6
Smith, Richard G.; McSwiney, Claire P.; Grandy, A. Stuart; Suwanwaree, Pongthep; Snider, Renate M.; Robertson, G. Philip	Diversity and abundance of earthworms across an agricultural land-use intensity gradient	2008	10.1016/j.still.2008.04.009
Peres, Guenola; Piron, Denis; Bellido, Alain; Goater, Camille; Cluzeau, Daniel	EARTHWORMS USED AS INDICATORS OF AGRICULTURAL MANAGEMENTS	2008
Ivask, Mari; Kuu, Annely; Meriste, Mart; Truu, Jaak; Truu, Marika; Vaater, Valmar	Invertebrate communities (Annelida and epigeic fauna) in three types of Estonian cultivated soils	2008	10.1016/j.ejsobi.2008.09.005
Schröder P.	Mesofauna	2008	10.1016/B978-044451905-4.50012-X
Sileshi, Gudeta; Mafongoya, Paramu L.; Chintu, R.; Akinnifesi, Festus K.	Mixed-species legume fallows affect faunal abundance and richness and N cycling compared to single species in maize-fallow rotations	2008	10.1016/j.soilbio.2008.09.007
van Eekeren, Nick; Bommele, Lydia; Bloem, Jaap; Schouten, Ton; Rutgers, Michiel; de Goede, Ron; Reheul, Dirk; Brussaard, Lijbert	Soil biological quality after 36 years of ley-arable cropping, permanent grassland and permanent arable cropping	2008	10.1016/j.apsoil.2008.06.010
Nelson, K. L.; Lynch, D. H.; Boiteau, G.	Assessment of changes in soil health throughout organic potato rotation sequences	2009	10.1016/j.agee.2009.01.014
Gizzi, Antonio H; Álvarez Castillo, Héctor A; Manetti, Pablo l; López, Alicia N; Clemente, Natalia L; Studdert, Guillermo A	Caracterización de la meso y macrofauna edáfica en sistemas de cultivo del Sudeste Bonaerense	2009
Suthar, Surindra	Earthworm communities a bioindicator of arable land management practices: A case study in semiarid region of India	2009	10.1016/j.ecolind.2008.08.002
Pelosi, Celine; Bertrand, Michel; Roger-Estrade, Jean	Earthworm community in conventional, organic and direct seeding with living mulch cropping systems	2009	10.1051/agro/2008069
Bilalis, D.; Sidiras, N.; Vavoulidou, E.; Konstantas, A.	Earthworm populations as affected by crop practices on clay loam soil in a Mediterranean climate	2009	10.1080/09064710802342327
Fonte, Steven J.; Winsome, Thais; Six, Johan	Earthworm populations in relation to soil organic matter dynamics and management in California tomato cropping systems	2009	10.1016/j.apsoil.2008.10.010
Ernst, Gregor; Emmerling, Christoph	Impact of five different tillage systems on soil organic carbon content and the density, biomass, and community composition of earthworms after a ten year period	2009	10.1016/j.ejsobi.2009.02.002
Lapied, E.; Nahmani, J.; Rousseau, G. X.	Influence of texture and amendments on soil properties and earthworm communities	2009	10.1016/j.apsoil.2009.08.004
Rochfort, Simone J.; Ezernieks, Vilnis; Yen, Alan L.	NMR-based metabolomics using earthworms as potential indicators for soil health	2009	10.1007/s11306-008-0140-4
Lindahl, A. M. L.; Dubus, I. G.; Jarvis, N. J.	Site Classification to Predict the Abundance of the Deep-Burrowing Earthworm Lumbricus terrestris L.	2009	10.2136/vzj2008.0140
Mijangos, Iker; Albizu, Isabel; Garbisu, Carlos	Beneficial Effects of Organic Fertilization and No-Tillage on Fine-Textured Soil Properties Under Two Different Forage Crop Rotations	2010	10.1097/SS.0b013e3181dd51ba
Overstreet, Laura F.; Hoyt, Greg D.; Imbriani, Jack	Comparing nematode and earthworm communities under combinations of conventional and conservation vegetable production practices	2010	10.1016/j.still.2010.06.009
Ciarkowska, Krystyna	Effect of Fertilization on the Structure of Upland Grassland Soil	2010
Simonsen, Jonathan; Posner, Joshua; Rosemeyer, Martha; Baldock, Jon	Endogeic and anecic earthworm abundance in six Midwestern cropping systems	2010	10.1016/j.apsoil.2009.11.005
Parker, John D.; Richie, Lauren J.; Lind, Eric M.; Maloney, Kelly O.	Land use history alters the relationship between native and exotic plants: the rich don't always get richer	2010	10.1007/s10530-009-9568-3
Postma-Blaauw, Maria B.; de Goede, Ron G. M.; Bloem, Jaap; Faber, Jack H.; Brussaard, Lubert	Soil biota community structure and abundance under agricultural intensification and extensification	2010	10.1890/09-0666.1
Manetti, P. L.; Lopez, A. N.; Clemente, N. L.; Faberi, A. J.	Tillage system does not affect soil macrofauna in southeastern Buenos Aires province, Argentina	2010	10.5424/sjar/2010082-1189
Ayuke F.O., Pulleman M.M., Vanlauwe B., de Goede R.G.M., Six J., Csuzdi C., Brussaard L.	Agricultural management affects earthworm and termite diversity across humid to semi-arid tropical zones	2011	10.1016/j.agee.2010.11.021
Mediene, Safia; Valantin-Morison, Muriel; Sarthou, Jean-Pierre; de Tourdonnet, Stephane; Gosme, Marie; Bertrand, Michel; Roger-Estrade, Jean; Aubertot, Jean-Noel; Rusch, Adrien; Motisi, Natacha; Pelosi, Celine; Dore, Thierry	Agroecosystem management and biotic interactions: a review	2011	10.1007/s13593-011-0009-1
Ventiņš J.	Earthworm (Oligochaeta, Lumbricidae) communities in common soil types under intensive agricultural practice in Latvia [Slieku (Oligochaeta, Lumbricidae) populāciju dinamika Latvijā izplatītākajos lauksaimniecības augšņu paveidos]	2011	10.2478/v10046-011-0018-0
Norgrove, L.; Csuzdi, C.; Hauser, S.	Effects of cropping and tree density on earthworm community composition and densities in central Cameroon	2011	10.1016/j.apsoil.2011.05.008
Schon, N. L.; Mackay, A. D.; Minor, M. A.	Effects of dairy cow treading pressures and food resources on invertebrates in two contrasting and co-occurring soils	2011	10.1071/SR11119
Dubie, Trisha R.; Greenwood, Carmen M.; Godsey, Chad; Payton, Mark E.	Effects of Tillage on Soil Microarthropods in Winter Wheat	2011	10.3958/059.036.0102
Masín, Carolina Elisabet; Rodríguez, Alba Rut; Maitre, María Inés	Evaluación de la abundancia y diversidad de lombrices de tierra en relación con el uso del suelo en el cinturón hortícola de Santa Fe (Argentina)	2011
Nuria, Ruiz; Jerome, Mathieu; Leonide, Celini; Christine, Rollard; Gerard, Hommay; Etienne, Iorio; Patrick, Lavelle	IBQS: A synthetic index of soil quality based on soil macro-invertebrate communities	2011	10.1016/j.soilbio.2011.05.019
Nieminen, Mervi; Ketoja, Elise; Mikola, Juha; Terhivuo, Juhani; Siren, Taisto; Nuutinen, Visa	Local land use effects and regional environmental limits on earthworm communities in Finnish arable landscapes	2011	10.1890/10-1801.1
Masín C.E., Rodríguez A.R., Maitre M.I.	Monitoring of earthworms populations in the cinturón hortícola santa fe (Argentina) [Evaluación de la abundancia y diversidad de lombrices de tierra en relación con el uso del suelo en el cinturón hortícola de santa fe (Argentina)]	2011
Strumpf T., Steindl A., Strassemeyer J., Riepert F.	Monitoring of total contents of copper in organically and conventionally managed soils. part 1: Total contents in vineyard soils of German quality vine areas [Erhebung von Kupfergesamtgehalten in ökologisch und konventionell bewirtschafteten Böden. Teil 1: Gesamtgehalte in Weinbergsböden deutscher Qualitätsanbaugebiete]	2011
Birkhofer, Klaus; Diekoetter, Tim; Boch, Steffen; Fischer, Markus; Mueller, Joerg; Socher, Stephanie; Wolters, Volkmar	Soil fauna feeding activity in temperate grassland soils increases with legume and grass species richness	2011	10.1016/j.soilbio.2011.07.008
Schon, N. L.; Mackay, A. D.; Minor, M. A.	Soil fauna in sheep-grazed hill pastures under organic and conventional livestock management and in an adjacent ungrazed pasture	2011	10.1016/j.pedobi.2011.01.001
Errouissi, Faiek; Ben Moussa-Machraoui, Sihem; Ben-Hammouda, Moncef; Nouira, Said	Soil invertebrates in durum wheat (Triticum durum L.) cropping system under Mediterranean semi arid conditions: A comparison between conventional and no-tillage management	2011	10.1016/j.still.2010.12.004
Zida, Zacharie; Ouedraogo, Elisee; Mando, Abdoulaye; Stroosnijder, Leo	Termite and earthworm abundance and taxonomic richness under long-term conservation soil management in Saria, Burkina Faso, West Africa	2011	10.1016/j.apsoil.2011.09.001
Legere, Anne; Stevenson, F. Craig; Benoit, Diane L.	The Selective Memory of Weed Seedbanks after 18 Years of Conservation Tillage	2011	10.1614/WS-D-10-00092.1
Mujeeb Rahman P.M., Varma R.V., Sileshi G.W.	Abundance and diversity of soil invertebrates in annual crops, agroforestry and forest ecosystems in the Nilgiri biosphere reserve of Western Ghats, India	2012	10.1007/s10457-011-9386-3
Castellanos-Navarrete, A.; Rodriguez-Aragones, C.; de Goede, R. G. M.; Kooistra, M. J.; Sayre, K. D.; Brussaard, L.; Pulleman, M. M.	Earthworm activity and soil structural changes under conservation agriculture in central Mexico	2012	10.1016/j.still.2012.03.011
Bhadauria, T.; Kumar, P.; Kumar, R.; Maikhuri, R. K.; Rao, K. S.; Saxena, K. G.	Earthworm populations in a traditional village landscape in Central Himalaya, India	2012	10.1016/j.apsoil.2011.11.011
Schreck, Eva; Gontier, Laure; Dumat, Camille; Geret, Florence	Ecological and physiological effects of soil management practices on earthworm communities in French vineyards	2012	10.1016/j.ejsobi.2012.05.002
Renkema, J. M.; Lynch, D. H.; Cutler, G. C.; Mackenzie, K.; Walde, S. J.	Ground and Rove Beetles (Coleoptera: Carabidae and Staphylinidae) are Affected by Mulches and Weeds in Highbush Blueberries	2012	10.1603/EN12122
Amador, Jose A.; Ramos, Cynthia V.; Alfaro, Monica; Sotomayor-Ramirez, David	Impact of Coffee Management Practices on Earthworm Populations in Puerto Rico	2012
Cluzeau, D.; Guernion, M.; Chaussod, R.; Martin-Laurent, F.; Villenave, C.; Cortet, J.; Ruiz-Camacho, N.; Pernin, C.; Mateille, T.; Philippot, L.; Bellido, A.; Rouge, L.; Arrouays, D.; Bispo, A.; Peres, G.	Integration of biodiversity in soil quality monitoring: Baselines for microbial and soil fauna parameters for different land-use types	2012	10.1016/j.ejsobi.2011.11.003
Kaufman, G. A.; Matlack, R. S.; Kaufman, D. W.; Higgins, J. J.	Multiple factors limit use of local sites by Elliot's short-tailed shrews (Blarina hylophaga) in tallgrass prairie	2012	10.1139/Z11-128
Schon, N. L.; Mackay, A. D.; Minor, M. A.	Relationship between Food Resource, Soil Physical Condition, and Invertebrates in Pastoral Soils	2012	10.2136/sssaj2011.0375
Capowiez, Yvan; Samartino, Stephane; Cadoux, Stephane; Bouchant, Pierre; Richard, Guy; Boizard, Hubert	Role of earthworms in regenerating soil structure after compaction in reduced tillage systems	2012	10.1016/j.soilbio.2012.06.013
De Oliveira T., Bertrand M., Roger-Estrade J.	Short-term effects of ploughing on the abundance and dynamics of two endogeic earthworm species in organic cropping systems in northern France	2012	10.1016/j.still.2011.12.008
Kherbouche, Djedjiga; Bernhard-Reversat, France; Moali, Aissa; Lavelle, Patrick	The effect of crops and farming practices on earthworm communities in Soummam valley, Algeria	2012	10.1016/j.ejsobi.2011.09.006
Solomou, Alexandra D.; Sfougaris, Athanassios I.; Vavoulidou, Evangelia M.; Csuzdi, Csaba	The effects of farming practices on earthworm dynamics in olive groves of central Greece (Oligochaeta)	2012
Schon, Nicole L.; Mackay, Alec D.; Hedley, Mike J.; Minor, Maria A.	The soil invertebrate contribution to nitrogen mineralisation differs between soils under organic and conventional dairy management	2012	10.1007/s00374-011-0604-y
Renard, Delphine; Birk, Jago Jonathan; Zangerle, Anne; Lavelle, Patrick; Glaser, Bruno; Blatrix, Rumsais; McKey, Doyle	Ancient human agricultural practices can promote activities of contemporary non-human soil ecosystem engineers: A case study in coastal savannas of French Guiana	2013	10.1016/j.soilbio.2013.02.021
Palo, Anneli; Ivask, Mari; Liira, Jaan	Biodiversity composition reflects the history of ancient semi-natural woodland and forest habitats-Compilation of an indicator complex for restoration practice	2013	10.1016/j.ecolind.2013.05.020
Locke, Martin A.; Zablotowicz, Robert M.; Steinriede, Robert W., Jr.; Testa, Sam; Reddy, Krishna N.	Conservation Management in Cotton Production: Long-Term Soil Biological, Chemical, and Physical Changes	2013	10.2136/sssaj2012.0325
Amador, Jose A.; Winiarski, Kristopher; Sotomayor-Ramirez, David	Earthworm communities along a forest-coffee agroecosystem gradient: preliminary evidence supporting the habitat-dependent feeding hypothesis	2013
Carolina Bartz, Marie Luise; Pasini, Amarildo; Brown, George Gardner	Earthworms as soil quality indicators in Brazilian no-tillage systems	2013	10.1016/j.apsoil.2013.01.011
Kuntz, M.; Berner, A.; Gattinger, A.; Scholberg, J. M.; Maeder, P.; Pfiffner, L.	Influence of reduced tillage on earthworm and microbial communities under organic arable farming	2013	10.1016/j.pedobi.2013.08.005
Palm, Juliane; van Schaik, N. Loes M. B.; Schroeder, Boris.	Modelling distribution patterns of anecic, epigeic and endogeic earthworms at catchment-scale in agro-ecosystems	2013	10.1016/j.pedobi.2012.08.007
Garcia-Lopez de Hierro, Lola; Moleon, Marcos; Lupianez, Dario G.; Virgos, Emilio; Jimenez, Rafael	Positive and negative unintended human-induced effects on Iberian mole abundance at the edge of its distribution area	2013	10.1016/j.mambio.2012.08.001
Pelosi C., Toutous L., Chiron F., Dubs F., Hedde M., Muratet A., Ponge J.-F., Salmon S., Makowski D.	Reduction of pesticide use can increase earthworm populations in wheat crops in a European temperate region	2013	10.1016/j.agee.2013.10.003
Solomou, Alexandra D.; Sfougaris, Athanassios I.; Vavoulidou, Evangelia M.; Csuzdi, Csaba	Species Richness and Density of Earthworms in Relation to Soil Factors in Olive Orchard Production Systems in Central Greece	2013	10.1080/00103624.2013.741904
Amosse, Joel; Bettarel, Yvan; Bouvier, Corinne; Bouvier, Thierry; Toan Tran Duc; Thuy Doan Thu; Jouquet, Pascal	The flows of nitrogen, bacteria and viruses from the soil to water compartments are influenced by earthworm activity and organic fertilization (compost vs. vermicompost)	2013	10.1016/j.soilbio.2013.07.007
Ponge, Jean-Francois; Peres, Guenola; Guernion, Muriel; Ruiz-Camacho, Nuria; Cortet, Jerome; Pernin, Celine; Villenave, Cecile; Chaussod, Remi; Martin-Laurent, Fabrice; Bispo, Antonio; Cluzeau, Daniel	The impact of agricultural practices on soil biota: A regional study	2013	10.1016/j.soilbio.2013.08.026
Tao, Y.; Gu, W.; Chen, J.; Tao, J.; Xu, Y. J.; Zhang, H.	The influence of land use practices on earthworm communities in saline agriculture soils of the west coast region of China's Bohai Bay	2013	10.17221/374/2012-PSE
Dey, Animesh; Chaudhuri, P. S.	Earthworm community structure of pineapple (Ananas comosus) plantations under monoculture and mixed culture in West Tripura, India	2014
Dominguez, Anahi; Camilo Bedano, Jose; Rosa Becker, Analia; Vanesa Arolfo, Romina	Organic farming fosters agroecosystem functioning in Argentinian temperate soils: Evidence from litter decomposition and soil fauna	2014	10.1016/j.apsoil.2013.11.008
Hazarika, Samarendra; Thakuria, Dwipendra; Ganeshamurthy, A. N.; Sakthivel, T.	Soil quality as influenced by land use history of orchards in humid subtropics	2014	10.1016/j.catena.2014.07.006
Zhu, Xinyu; Zhu, Bo	Diversity and abundance of soil fauna as influenced by long-term fertilization in cropland of purple soil, China	2015	10.1016/j.still.2014.07.004
Bertrand, Michel; Barot, Sebastien; Blouin, Manuel; Whalen, Joann; de Oliveira, Tatiana; Roger-Estrade, Jean	Earthworm services for cropping systems. A review	2015	10.1007/s13593-014-0269-7
Pelosi, Celine; Bertrand, Michel; Thenard, Jodie; Mougin, Christian	Earthworms in a 15 years agricultural trial	2015	10.1016/j.apsoil.2014.12.004
Johnston, Alice S. A.; Sibly, Richard M.; Hodson, Mark E.; Alvarez, Tania; Thorbek, Pernille	Effects of agricultural management practices on earthworm populations and crop yield: validation and application of a mechanistic modelling approach	2015	10.1111/1365-2664.12501
Castro J., Lago M.C.F., Briones M.J.I., Gallego P.P., Barreal M.E.	Effects of agricultural practices on soil fauna communities in kiwifruit plantations	2015	10.17660/actahortic.2015.1096.29
Henneron, Ludovic; Bernard, Laetitia; Hedde, Mickael; Pelosi, Celine; Villenave, Cecile; Chenu, Claire; Bertrand, Michel; Girardin, Cyril; Blanchart, Eric	Fourteen years of evidence for positive effects of conservation agriculture and organic farming on soil life	2015	10.1007/s13593-014-0215-8
Nieminen, M.; Hurme, T.; Mikola, J.; Regina, K.; Nuutinen, V.	Impact of earthworm Lumbricus terrestris living sites on the greenhouse gas balance of no-till arable soil	2015	10.5194/bg-12-5481-2015
Lemanski, K.; Scheu, S.	The influence of fertilizer addition, cutting frequency and herbicide application on soil organisms in grassland	2015	10.1007/s00374-014-0963-2
Pelosi, C.; Roembke, J.	Are Enchytraeidae (Oligochaeta, Annelida) good indicators of agricultural management practices?	2016	10.1016/j.soilbio.2016.06.030
Kanianska, Radoslava; Jad'ud'ova, Jana; Makovnikova, Jarmila; Kizekova, Miriam	Assessment of Relationships between Earthworms and Soil Abiotic and Biotic Factors as a Tool in Sustainable Agricultural	2016	10.3390/su8090906
Wong, Mum-Keng; Tsukamoto, Jiro; Yusuyin, Yusufujiang; Tanaka, Sota; Iwasaki, Kozo; Tan, Ngai-Paing	Comparison of soil macro-invertebrate communities in Malaysian oil palm plantations with secondary forest from the viewpoint of litter decomposition	2016	10.1016/j.foreco.2016.09.011
Fragoso, Carlos; Leyequien, Euridice; Garcia-Robles, Marisol; Montero-Munoz, Jorge; Rojas, Patricia	Dominance of native earthworms in secondary tropical forests derived from slash-and-burn Mayan agricultural practices (Yucatan, Mexico)	2016	10.1016/j.apsoil.2015.12.005
Pelosi, C.; Pey, B.; Caro, G.; Cluzeau, D.; Peigne, J.; Bertrand, M.; Hedde, M.	Dynamics of earthworm taxonomic and functional diversity in ploughed and no-tilled cropping systems	2016	10.1016/j.still.2015.07.016
Camilo Bedano, Jose; Dominguez, Anahi; Arolfo, Romina; Gabriel Wall, Luis	Effect of Good Agricultural Practices under no-till on litter and soil invertebrates in areas with different soil types	2016	10.1016/j.still.2015.12.005
D'Hose, Tommy; Ruysschaert, Greet; Viaene, Nicole; Debode, Jane; Nest, Thijs Vanden; Van Vaerenbergh, Johan; Cornelis, Wim; Willekens, Koen; Vandecasteele, Bart	Farm compost amendment and non-inversion tillage improve soil quality without increasing the risk for N and P leaching	2016	10.1016/j.agee.2016.03.035
Luscher, Gisela; Ammari, Youssef; Andriets, Aljona; Angelova, Siyka; Arndorfer, Michaela; Bailey, Debra; Balazs, Katalin; Bogers, Marion; Bunce, Robert G. H.; Choisis, Jean-Philipp E.; Dennis, Peter; Diaz, Mario; Dyman, Tetyana; Eiter, Sebastian; Fjellstad, Wendy; Fraser, Mariecia; Friedel, Jurgen K.; Garchi, Salah; Geijzendorffer, Ilse R.; Gomiero, Tiziano; Gonzalez-Bornay, Guillermo; Guteva, Ya…	Farmland biodiversity and agricultural management on 237 farms in 13 European and two African regions	2016	10.1890/15-1985.1
Bonanomi, Giuliano; De Filippis, Francesca; Cesarano, Gaspare; La Storia, Antonietta; Ercolini, Danilo; Scala, Felice	Organic farming induces changes in soil microbiota that affect agro-ecosystem functions	2016	10.1016/j.soilbio.2016.09.005
Boyer, Stephane; Kim, Young-Nam; Bowie, Mike H.; Lefort, Marie-Caroline; Dickinson, Nicholas M.	Response of endemic and exotic earthworm communities to ecological restoration	2016	10.1111/rec.12416
Gutierrez-Lopez, Monica; Moreno, Gerardo; Trigo, Dolores; Juarez, Enrique; Jesus, Juan B.; Diaz Cosin, Dario J.	The efficiency of earthworm extraction methods is determined by species and soil properties in the Mediterranean communities of Central-Western Spain	2016	10.1016/j.ejsobi.2016.01.005
Briones, Maria Jesus I.; Schmidt, Olaf	Conventional tillage decreases the abundance and biomass of earthworms and alters their community structure in a global meta-analysis	2017	10.1111/gcb.13744
Stroud, Jacqueline L.; Irons, Daisy E.; Watts, Chris W.; Storkey, Jonathan; Morris, Nathan L.; Stobart, Ron M.; Fielding, Hazel A.; Whitmore, Andrew P.	Cover cropping with oilseed radish (Raphanus sativus) alone does not enhance deep burrowing earthworm (Lumbricus terrestris) midden counts	2017	10.1016/j.still.2016.07.013
Frazao, Joana; de Goede, Ron G. M.; Brussaard, Lijbert; Faber, Jack H.; Groot, Jeroen C. J.; Pulleman, Mirjam M.	Earthworm communities in arable fields and restored field margins, as related to management practices and surrounding landscape diversity	2017	10.1016/j.agee.2017.07.014
Ghanem Nadra K., Mohammed K., Mohammed E.H.E.O.	Interaction between Soil Physicochemical Parameters and Earthworm Communities in Irrigated Areas with Natural Water and Wastewaters	2017	10.1155/2017/5808945
Thomason, Jill E.; Savin, Mary C.; Brye, Kristofor R.; Gbur, Edward E.	Native earthworm population dominance after seven years of tillage, burning, and residue level management in a wheat-soybean, double-crop system	2017	10.1016/j.apsoil.2017.08.014
Jamatia, S. K. S.; Chaudhuri, P. S.	Species diversity and community characteristics of earthworms in managed and degraded tea plantations of Tripura	2017	10.22438/jeb/38/6/MRN-416
Lamande, M.; Eriksen, J.; Krogh, P. H.; Jacobsen, O. H.	Water flow in soil from organic dairy rotations	2017	10.1017/S0021859617000089
Tao, Hsiao-Hang; Snaddon, Jake L.; Slade, Eleanor M.; Henneron, Ludovic; Caliman, Jean-Pierre; Willis, Katherine J.	Application of oil palm empty fruit bunch effects on soil biota and functions: A case study in Sumatra, Indonesia	2018	10.1016/j.agee.2017.12.012
Griffiths, Bryan S.; Faber, Jack; Bloem, Jaap	Applying Soil Health Indicators to Encourage Sustainable Soil Use: The Transition from Scientific Study to Practical Application	2018	10.3390/su10093021
Majeed, Muhammad Zeeshan; Raza, Abu Bakar Muhammad; Afzal, Muhammad; Salah-ud-Din, Hafiz; Sarwar, Imtiaz; Yahya, Muhammad; Shehzad, Khurram	Differential Impact of Different Land-Use Types on the Population Density and Community Assemblages of Edaphic Macroinvertebrates in District Sargodha, Punjab, Pakistan	2018	10.17582/journal.pjz/2018.50.3.911.919
Baldivieso-Freitas, Paola; Blanco-Moreno, Jose M.; Gutierrez-Lopez, Monica; Peigne, Josephine; Perez-Ferrer, Alejandro; Trigo-Aza, Dolores; Xavier Sans, Francesc	Earthworm abundance response to conservation agriculture practices in organic arable farming under Mediterranean climate	2018	10.1016/j.pedobi.2017.10.002
Santos, Alessandra; Gorte, Tatiane; Demetrio, Wilian C.; Ferreira, Talita; Nadolny, Herlon; Cardoso, Guilherme B. X.; Tonetti, Caroline; Ralisch, Ricardo; Nunes, Amanda P.; Coqueiro, Carolina P.; Leandro, Hudson C. L.; Wandscheer, Cassio A. R.; Bortoluzzi, Jeankleber; Brown, George G.; Bartz, Marie L. C.	Earthworm species in no-tillage agroecosystems and native Atlantic forests in Western Parana, Brazil	2018	10.11646/zootaxa.4496.1.40
Gong, Xin; Jiang, Yangyang; Zheng, Yong; Chen, Xiaoyun; Li, Huixin; Hu, Feng; Liu, Manqiang; Scheu, Stefan	Earthworms differentially modify the microbiome of arable soils varying in residue management	2018	10.1016/j.soilbio.2018.03.011
Bai, Zhanguo; Caspari, Thomas; Gonzalez, Maria Ruiperez; Batjes, Niels H.; Mader, Paul; Bunemann, Else K.; de Goede, Ron; Brussaard, Lijbert; Xu, Minggang; Santos Ferreira, Carla Sofia; Reintam, Endla; Fan, Hongzhu; Mihelic, Rok; Glavan, Matjaz; Toth, Zoltan	Effects of agricultural management practices on soil quality: A review of long-term experiments for Europe and China	2018	10.1016/j.agee.2018.05.028
Castro J., Barreal M.E., Briones M.J.I., Gallego P.P.	Effects of farming practices on the structure of earthworm communities in kiwifruit orchards	2018	10.17660/ActaHortic.2018.1218.58
Karungi J., Cherukut S., Ijala A.R., Tumuhairwe J.B., Bonabana-Wabbi J., Nuppenau E.A., Hoeher M., Domptail S., Otte A.	Elevation and cropping system as drivers of microclimate and abundance of soil macrofauna in coffee farmlands in mountainous ecologies	2018	10.1016/j.apsoil.2018.08.003
Pelosi, Celine; Roembke, Joerg	Enchytraeids as bioindicators of land use and management	2018	10.1016/j.apsoil.2017.05.014
Holland, J. E.; Bennett, A. E.; Newton, A. C.; White, P. J.; McKenzie, B. M.; George, T. S.; Pakeman, R. J.; Bailey, J. S.; Fornara, D. A.; Hayes, R. C.	Liming impacts on soils, crops and biodiversity in the UK: A review	2018	10.1016/j.scitotenv.2017.08.020
Schlueter, Steffen; Grossmann, Caroline; Diel, Julius; Wu, Gi-Mick; Tischer, Sabine; Deubel, Annette; Ruecknagel, Jan	Long-term effects of conventional and reduced tillage on soil structure, soil ecological and soil hydraulic properties	2018	10.1016/j.geoderma.2018.07.001
Wu Yupeng; Li Yufei; Zhang Yi; Bi Yanmeng; Sun Zhenjun	Responses of Saline Soil Properties and Cotton Growth to Different Organic Amendments	2018	10.1016/S1002-0160(17)60464-8
D'Hose, Tommy; Molendijk, Leendert; Van Vooren, Laura; van den Berg, Wim; Hoek, Hans; Runia, Willemien; van Evert, Frits; ten Berge, Hein; Spiegel, Heide; Sanden, Taru; Grignani, Carlo; Ruysschaert, Greet	Responses of soil biota to non-inversion tillage and organic amendments: An analysis on European multiyear field experiments	2018	10.1016/j.pedobi.2017.12.003
Lemtiri A., Colinet G., Alabi T., Bodson B., Olivier C., Brostaux Y., Pierreux J., Haubruge E., Cluzeau D., Francis F.	Short-Term Effects of Tillage Practices and Crop Residue Exportation on Soil Organic Matter and Earthworm Communities in Silt Loam Arable Soil	2018	10.1016/B978-0-12-812128-3.00005-7
Peigne, Josephine; Vian, Jean-Francois; Payet, Vincent; Saby, Nicolas P. A.	Soil fertility after 10 years of conservation tillage in organic farming	2018	10.1016/j.still.2017.09.008
Dominguez, Anahi; Jimenez, Juan J.; Ortiz, Carolina E.; Bedano, Jose C.	Soil macrofauna diversity as a key element for building sustainable agriculture in Argentine Pampas	2018	10.1016/j.actao.2018.08.012
Castioni, Guilherme Adalberto; Cherubin, Mauricio Roberto; Santos Menandro, Lauren Maine; Sanches, Guilherme Martineli; Bordonal, Ricardo de Oliveira; Barbosa, Leandro Carneiro; Junqueira Franco, Henrique Coutinho; Nunes Carvalho, Joao Luis	Soil physical quality response to sugarcane straw removal in Brazil: A multi-approach assessment	2018	10.1016/j.still.2018.08.007
Jaffuel, Geoffrey; Blanco-Perez, Ruben; Hug, Anna-Sofia; Chiriboga, Xavier; Meuli, Reto Giulio; Mascher, Fabio; Turlings, Ted C. J.; Campos-Herrera, Raquel	The evaluation of entomopathogenic nematode soil food web assemblages across Switzerland reveals major differences among agricultural, grassland and forest ecosystems	2018	10.1016/j.agee.2018.04.008
Arai, Miwa; Miura, Toshiko; Tsuzura, Hiroshi; Minamiya, Yukio; Kaneko, Nobuhiro	Two-year responses of earthworm abundance, soil aggregates, and soil carbon to no-tillage and fertilization	2018	10.1016/j.geoderma.2017.10.021
Popescu D., Comsa M., Hoble A., Bunea C.I., Gaman T., Tamas A.S., Guernion M., Kratschmer S., Zaller J.G., Winter S.	Biodiversity and ecosystem service in transylvania – new approach to a sustainable vineyards	2019
de Haas, Brechtje R.; Hoekstra, Nyncke J.; van der Schoot, Jan R.; Visser, Eric J. W.; de Kroon, Hans; van Eekeren, Nick	Combining agro-ecological functions in grass-clover mixtures	2019	10.3934/agrfood.2019.3.547
Mazur-Paczka, Anna; Paczka, Grzegorz; Kostecka, Joanna; Garczynska, Mariola; Podolak, Agnieszka; Szura, Renata	Community Structure of Lumbricidae in Permanent Grassland and Arable Land	2019	10.12911/22998993/102965
Meissner, Georg; Athmann, Miriam; Fritz, Juergen; Kauer, Randolf; Stoll, Manfred; Schultz, Hans R.	Conversion to organic and biodynamic viticultural practices: impact on soil, grapevine development and grape quality	2019
Castro, Jesus; Esther Barreal, M.; Briones, Maria J., I; Gallego, Pedro P.	Earthworm communities in conventional and organic fruit orchards under two different climates	2019	10.1016/j.apsoil.2019.07.013
Chen Y., Zhao T., Yao Y., Xu L.	Earthworm mucus improving decomposition of maize stover and its mechanism [蚯蚓黏液促进玉米秸秆分解及其机理分析]	2019	10.11975/j.issn.1002-6819.2019.15.029
Bedano, J. C.; Vaquero, F.; Dominguez, A.; Rodriguez, M. P.; Wall, L.; Lavelle, P.	Earthworms contribute to ecosystem process in no-till systems with high crop rotation intensity in Argentina	2019	10.1016/j.actao.2019.05.003
Siebert, Julia; Eisenhauer, Nico; Poll, Christian; Marhan, Sven; Bonkowski, Michael; Hines, Jes; Koller, Robert; Ruess, Liliane; Thakur, Madhav P.	Earthworms modulate the effects of climate warming on the taxon richness of soil meso- and macrofauna in an agricultural system	2019	10.1016/j.agee.2019.03.004
Valdez-Ibañez, Alcira S.; Bosch-Serra, Àngela D.; Yagüe-Carrasco, María R.	Fertilización con purín porcino: impacto sobre las lombrices de tierra en agricultura de secano	2019	10.18004/investig.agrar.2019.junio.1-10
Jernej, Ines; Bohner, Andreas; Walcher, Ronnie; Hussain, Raja Imran; Arnberger, Arne; Zaller, Johann G.; Frank, Thomas	Impact of land-use change in mountain semi-dry meadows on plants, litter decomposition and earthworms	2019	10.5194/we-19-53-2019
Lago, Maria del Carmen F.; Gallego, Pedro P.; Briones, Maria J., I	Intensive Cultivation of Kiwifruit Alters the Detrital Foodweb and Accelerates Soil C and N Losses	2019	10.3389/fmicb.2019.00686
Potapov, Anton M.; Klarner, Bernhard; Sandmann, Dorothee; Widyastuti, Rahayu; Scheu, Stefan	Linking size spectrum, energy flux and trophic multifunctionality in soil food webs of tropical land-use systems	2019	10.1111/1365-2656.13027
Briones M.J.I., Elias D.M.O., Grant H.K., McNamara N.P.	Plant identity control on soil food web structure and C transfers under perennial bioenergy plantations	2019	10.1016/j.soilbio.2019.107603
Schneider, Florian; Don, Axel	Root-restricting layers in German agricultural soils. Part II: Adaptation and melioration strategies	2019	10.1007/s11104-019-04186-8
Stroud, Jacqueline L.	Soil health pilot study in England: Outcomes from an on-farm earthworm survey	2019	10.1371/journal.pone.0203909
Santos Menandro, Lauren Maine; de Moraes, Luana Oliveira; Borges, Clovis Daniel; Cherubin, Mauricio Roberto; Castioni, Guilherme Adalberto; Nunes Carvalho, Joao Luis	Soil Macrofauna Responses to Sugarcane Straw Removal for Bioenergy Production	2019	10.1007/s12155-019-10053-2
Urbano, Maria F.; Pantoja, Maria F.; Delgado, Ivan A.; Cabrera, Paulo C.; Benavides, Ivan F.	The effect of green fertilizers on the ecological structure of soil invertebrate communities in an andisol of Southwestern Colombia	2019
Skuodiene, Regina; Tomchuk, Donata; Kinderiene, Irena	The influence of natural and anthropogenic conditions on the earthworm population in different grassland ecosystems	2019	10.13080/z-a.2019.106.028
Melman, Daniel A.; Kelly, Courtland; Schneekloth, Joel; Calderon, Francisco; Fonte, Steven J.	Tillage and residue management drive rapid changes in soil macrofauna communities and soil properties in a semiarid cropping system of Eastern Colorado	2019	10.1016/j.apsoil.2019.05.022
Plaas, Elke; Meyer-Wolfarth, Friederike; Banse, Martin; Bengtsson, Jan; Bergmann, Holger; Faber, Jack; Potthoff, Martin; Runge, Tania; Schrader, Stefan; Taylor, Astrid	Towards valuation of biodiversity in agricultural soils: A case for earthworms	2019	10.1016/j.ecolecon.2019.02.003
Masin, C.; Rodriguez, A. R.; Zalazar, C.; Godoy, J. L.	Approach to assess agroecosystem anthropic disturbance: Statistical monitoring based on earthworm populations and edaphic properties	2020	10.1016/j.ecolind.2019.105984
Steckley, Joshua	Cash cropping worms: How the Lumbricus terrestris bait worm market operates in Ontario, Canada	2020	10.1016/j.geoderma.2019.114128
Fiorini, Andrea; Maris, Stefania Codruta; Abalos, Diego; Amaducci, Stefano; Tabaglio, Vincenzo	Combining no-till with rye (Secale cereale L.) cover crop mitigates nitrous oxide emissions without decreasing yield	2020	10.1016/j.still.2019.104442
Mcinga, Sixolise; Muzangwa, Lindah; Janhi, Kudzayi; Mnkeni, Pearson Nyari Stephano	Conservation Agriculture Practices Can Improve Earthworm Species Richness and Abundance in the Semi-Arid Climate of Eastern Cape, South Africa	2020	10.3390/agriculture10120576
Pervaiz, Zahida H.; Iqbal, Javed; Zhang, Qingming; Chen, Dima; Wei, Hui; Saleem, Muhammad	Continuous Cropping Alters Multiple Biotic and Abiotic Indicators of Soil Health	2020	10.3390/soilsystems4040059
Briones M.J.I., Panzacchi P., Davies C.A., Ineson P.	Contrasting responses of macro- and meso-fauna to biochar additions in a bioenergy cropping system	2020	10.1016/j.soilbio.2020.107803
Huang, Wei; Gonzalez, Grizelle; Zou, Xiaoming	Earthworm abundance and functional group diversity regulate plant litter decay and soil organic carbon level: A global meta-analysis	2020	10.1016/j.apsoil.2019.103473
Demetrio W.C., Ribeiro R.H., Nadolny H., Bartz M.L.C., Brown G.G.	Earthworms in Brazilian no-tillage agriculture: Current status and future challenges	2020	10.1111/ejss.12918
Stagnari, Fabio; Pagnani, Giancarlo; Galieni, Angelica; D'Egidio, Sara; Matteucci, Federica; Pisante, Michele	Effects of conservation agriculture practices on soil quality indicators: a case-study in a wheat-based cropping systems of Mediterranean areas	2020	10.1080/00380768.2020.1779571
Lago, Maria del Carmen F.; Esther Barreal, M.; Gallego, Pedro P.; Briones, Maria J., I	Legacy Effects of Agricultural Practices Override Earthworm Control on C Dynamics in Kiwifruit Orchards	2020	10.3389/fenvs.2020.545609
Schlueter, Steffen; Albrecht, Lukas; Schwaerzel, Kai; Kreiselmeier, Janis	Long-term effects of conventional tillage and no-tillage on saturated and near-saturated hydraulic conductivity - Can their prediction be improved by pore metrics obtained with X-ray CT?	2020	10.1016/j.geoderma.2019.114082
Ababsa, Nawal; Kribaa, Mohamed; Tamrabet, Lahbib; Addad, Dalila; Hallaire, Vincent; Ouldjaoui, Abdallah	Long-term effects of wastewater reuse on hydro physicals characteristics of grassland grown soil in semi-arid Algeria	2020	10.1016/j.jksus.2019.09.007
Blanchart, E.; Ratsiatosika, O.; Raveloson, H.; Razafimbelo, T.; Razafindrakoto, M.; Sester, M.; Becquer, T.; Bernard, L.; Trap, J.	Nitrogen supply reduces the earthworm-silicon control on rice blast disease in a Ferralsol	2020	10.1016/j.apsoil.2019.08.003
Vasilikiotis, Christos; Li, Meng; Schmidt, Jennifer E.; Azimi, Anna; Garcia, Joshua; Volder, Astrid; Lampinen, Bruce; Gaudin, Amelie C. M.	Orchard management practices affect arbuscular mycorrhizal fungal root colonisation of almond	2020	10.1080/01448765.2020.1802777
Marshall, Carolyn B.; Lynch, Derek H.	Soil microbial and macrofauna dynamics under different green manure termination methods	2020	10.1016/j.apsoil.2020.103505
Fiorini, Andrea; Boselli, Roberta; Maris, Stefania Codruta; Santelli, Stefano; Perego, Alessia; Acutis, Marco; Brenna, Stefano; Tabaglio, Vincenzo	Soil type and cropping system as drivers of soil quality indicators response to no-till: A 7-year field study	2020	10.1016/j.apsoil.2020.103646
Chalkia, Christina; Vavoulidou, Evangelia; Koubouris, Georgios; Chatzipavlidis, Iordanis; Kalaitzaki, Argyro; Perdikis, Dionyssios	Spreading raw olive mill wastewater is compatible with the growth and the beneficial functions of the earthworm Octodrilus complanatus	2020	10.1016/j.apsoil.2020.103625
Kliszcz, Angelika; Pula, Joanna	The Change of pH Value and Octolasion cyaneum Savigny Earthworms' Activity under Stubble Crops after Spring Triticale Continuous Cultivation	2020	10.3390/soilsystems4030039
Jones, Amy; Fortier, Julien; Gagnon, Daniel; Truax, Benoit	Trading tree growth for soil degradation: Effects at 10 years of black plastic mulch on fine roots, earthworms, organic matter and nitrate in a multi-species riparian buffer	2020	10.1016/j.tfp.2020.100032
Coulis, Mathieu	Abundance, biomass and community composition of soil saprophagous macrofauna in conventional and organic sugarcane fields	2021	10.1016/j.apsoil.2021.103923
Garbuz, Stanislav; Mackay, Alec; Camps-Arbestain, Marta; DeVantier, Brian; Minor, Maria	Biochar amendment improves soil physico-chemical properties and alters root biomass and the soil food web in grazed pastures	2021	10.1016/j.agee.2021.107517
Herencia, J. F.; Perez-Romero, L. F.; Daza, A.; Arroyo, F. T.	Chemical and biological indicators of soil quality in organic and conventional Japanese plum orchards	2021	10.1080/01448765.2020.1842243
Billaud, Olivier; Vermeersch, Rose-Line; Porcher, Emmanuelle	Citizen science involving farmers as a means to document temporal trends in farmland biodiversity and relate them to agricultural practices	2021	10.1111/1365-2664.13746
Sharma, Sandeep; Dhaliwal, S. S.	Conservation agriculture based practices enhanced micronutrients transformation in earthworm cast soil under rice-wheat cropping system	2021	10.1016/j.ecoleng.2021.106195
Rojas-Munera, Diana M.; Feijoo-Martinez, Alexander; Janneth Molina-Rico, L.; Zuniga, Maria C.; Quintero, Heimar	Differential impact of altitude and a plantain cultivation system on soil macroinvertebrates in the Colombian Coffee Region	2021	10.1016/j.apsoil.2021.103931
Kiss, Tamsyn B. W.; Chen, Xiaohui; Ponting, Jessica; Sizmur, Tom; Hodson, Mark E.	Dual stresses of flooding and agricultural land use reduce earthworm populations more than the individual stressors	2021	10.1016/j.scitotenv.2020.142102
Lalthanzara, H.; Zodinpuii, Betsy	Earthworm population dynamics in traditional slash and burn cultivation in Mizoram, Northeast India	2021	10.22438/jeb/42/1/MRN-1366
Bi, Qing-Fang; Jin, Bing-Jie; Zhu, Dong; Jiang, Yu-Gen; Zheng, Bang-Xiao; O'Connor, Patrick; Yang, Xiao-Ru; Richter, Andreas; Lin, Xian-Yong; Zhu, Yong-Guan	How can fertilization regimes and durations shape earthworm gut microbiota in a long-term field experiment?	2021	10.1016/j.ecoenv.2021.112643
Niswati A., Romelah S., Dermiyati, Tugiyono	Integrated farming system of cattle and oil palm plantation increasing population and diversity of soil fauna in Ultisols soils	2021	10.1088/1755-1315/648/1/012172
Baizan, Silvia; Vicente, Fernando; Martinez-Fernandez, Adela	Management Influence on the Quality of an Agricultural Soil Destined for Forage Production and Evaluated by Physico-Chemical and Biological Indicators	2021	10.3390/su13095159
Viketoft, Maria; Riggi, Laura G. A.; Bommarco, Riccardo; Hallin, Sara; Taylor, Astrid R.	Type of organic fertilizer rather than organic amendment per se increases abundance of soil biota	2021	10.7717/peerj.11204
Kelly, Courtland; Fonte, Steven J.; Shrestha, Anil; Daane, Kent M.; Mitchell, Jeffrey P.	Winter cover crops and no-till promote soil macrofauna communities in irrigated, Mediterranean cropland in California, USA	2021	10.1016/j.apsoil.2021.104068
HOLLAND, EA; COLEMAN, DC	LITTER PLACEMENT EFFECTS ON MICROBIAL AND ORGANIC-MATTER DYNAMICS IN AN AGROECOSYSTEM	1987	10.2307/1939274
Yeates G.W., Wardle D.A., Watson R.N.	Relationships between nematodes, soil microbial biomass and weed-management strategies in maize and asparagus cropping systems	1993	10.1016/0038-0717(93)90089-T
ZELLES, L; RACKWITZ, R; BAI, QY; BECK, T; BEESE, F	DISCRIMINATION OF MICROBIAL DIVERSITY BY FATTY-ACID PROFILES OF PHOSPHOLIPIDS AND LIPOPOLYSACCHARIDES IN DIFFERENTLY CULTIVATED SOILS	1995	10.1007/BF02183059
ROPER, MM; GUPTA, VVSR	MANAGEMENT-PRACTICES AND SOIL BIOTA	1995	10.1071/SR9950321
Ferris, H; Venette, RC; Lau, SS	Dynamics of nematode communities in tomatoes grown in conventional and organic farming systems, and their impact on soil fertility	1996	10.1016/0929-1393(95)00071-2
Guggenberger G., Frey S.D., Six J., Paustian K., Elliott E.T.	Bacterial and fungal cell-wall residues in conventional and no-tillage agroecosystems	1999	10.2136/sssaj1999.6351188x
S.D. Frey *, E.T. Elliott, K. Paustian	Bacterial and fungal abundance and biomass in conventional and no-tillage agroecosystems along two climatic gradients	1999
Ananyeva, ND; Demkina, TS; Jones, WJ; Cabrera, ML; Steen, WC	Microbial biomass in soils of Russia under long-term management practices	1999	10.1007/s003740050555
Wardle D.A., Yeates G.W., Nicholson K.S., Bonner K.I., Watson R.N.	Response of soil microbial biomass dynamics, activity and plant litter decomposition to agricultural intensification over a seven-year period	1999	10.1016/S0038-0717(99)00090-5
Bailey V.L., Smith J.L., Bolton H., Jr.	Fungal-to-bacterial ratios in soils investigated for enhanced C sequestration	2002	10.1016/S0038-0717(02)00033-0
Pankhurst, CE; Kirkby, CA; Hawke, BG; Harch, BD	Impact of a change in tillage and crop residue management practice on soil chemical and microbiological properties in a cereal-producing red duplex soil in NSW, Australia	2002	10.1007/s00374-002-0459-3
He, ZL; Yang, XE; Baligar, VC; Calvert, DV	Microbiological and biochemical indexing systems for assessing quality of acid soils	2003	10.1016/S0065-2113(02)78003-6
Anderson, TH; Weigel, HJ	On the current debate about soil biodiversity	2003
Bell, JM; Smith, JL; Bailey, VL; Bolton, H	Priming effect and C storage in semi-arid no-till spring crop rotations	2003	10.1007/s00374-003-0587-4
Brye, KR; Slaton, NA; Savin, MC; Norman, RJ; Miller, DM	Short-term effects of land leveling on soil physical properties and microbial biomass	2003	10.2136/sssaj2003.1405
Yao, S; Merwin, IA; Bird, GW; Abawi, GS; Thies, JE	Orchard floor management practices that maintain vegetative or biomass groundcover stimulate soil microbial activity and alter soil microbial community composition	2005	10.1007/s11104-004-3610-0
Zhang, WJ; Rui, WY; Tu, C; Diab, HG; Louws, FJ; Mueller, JP; Creamer, N; Bell, M; Wagger, MG; Hu, S	Responses of soil microbial community structure and diversity to agricultural deintensification	2005
Brye K.R., Slaton N.A., Norman R.J.	Soil physical and biological properties as affected by land leveling in a clayey aquert	2006	10.2136/sssaj2005.0185
Zhang Qi-chun; Wang Guang-huo; Yao Huai-ying	Phospholipid fatty acid patterns of microbial communities in paddy soil under different fertilizer treatments	2007	10.1016/S1001-0742(07)60009-6
Elfstrand, Sara; Hedlund, Katarina; Martensson, Anna	Soil enzyme activities, microbial community composition and function after 47 years of continuous green manuring	2007	10.1016/j.apsoil.2006.09.011
Cheng, Z.; Grewal, P. S.; Stinner, B. R.; Hurto, K. A.; Hamza, H. B.	Effects of long-term turfgrass management practices on soil nematode community and nutrient pools	2008	10.1016/j.apsoil.2007.10.007
Hamer, Ute; MakesChin, Franz; Stadler, Jutta; Klotz, Stefan	Soil organic matter and microbial community structure in set-aside and intensively managed arable soils in NE-Saxony, Germany	2008	10.1016/j.apsoil.2008.07.001
Powell J.R., Levy-Booth D.J., Gulden R.H., Asbil W.L., Campbell R.G., Dunfield K.E., Hamill A.S., Hart M.M., Lerat S., Nurse R.E., Pauls K.P., Sikkema P.H., Swanton C.J., Trevors J.T., Klironomos J.N.	Effects of genetically modified, herbicide-tolerant crops and their management on soil food web properties and crop litter decomposition	2009	10.1111/j.1365-2664.2009.01617.x
Zarea M.J., Ghalavand A., Goltapeh E.M., Rejali F., Zamaniyan M.	Effects of mixed cropping, earthworms (Pheretima sp.), and arbuscular mycorrhizal fungi (Glomus mosseae) on plant yield, mycorrhizal colonization rate, soil microbial biomass, and nitrogenase activity of free-living rhizosphere bacteria	2009	10.1016/j.pedobi.2008.10.004
Thakuria, Dwipendra; Talukdar, Narayan C.; Goswami, Chandan; Hazarika, Samarendra; Kalita, Mohan C.; Bending, Gary D.	Evaluation of rice-legume-rice cropping system on grain yield, nutrient uptake, nitrogen fixation, and chemical, physical, and biological properties of soil	2009	10.1007/s00374-008-0320-4
Denef, Karolien; Roobroeck, Dries; Manimel Wadu, Mihiri C. W.; Lootens, Peter; Boeckx, Pascal	Microbial community composition and rhizodeposit-carbon assimilation in differently managed temperate grassland soils	2009	10.1016/j.soilbio.2008.10.008
Guppy C.N., McLaughlin M.J.	Options for increasing the biological cycling of phosphorus in low-input and organic agricultural systems	2009	10.1071/CP07157
Gartzia-Bengoetxea, Nahia; Gonzalez-Arias, Ander; Kandeler, Ellen; Martinez de Arano, Inazio	Potential indicators of soil quality in temperate forest ecosystems: a case study in the Basque Country	2009	10.1051/forest/2009008
Grandy A.S., Strickland M.S., Lauber C.L., Bradford M.A., Fierer N.	The influence of microbial communities, management, and soil texture on soil organic matter chemistry	2009	10.1016/j.geoderma.2009.02.007
Hu, Cheng; Qi, Yingchun	Effect of compost and chemical fertilizer on soil nematode community in a Chinese maize field	2010	10.1016/j.ejsobi.2010.04.002
Zabala, Magalis; Gomez, Yrma	Fungal and bacterial biomass as indicators of soil C sequestration in savannas soils substituted by pine plantations	2010
Joergensen, Rainer Georg; Maeder, Paul; Fliessbach, Andreas	Long-term effects of organic farming on fungal and bacterial residues in relation to microbial energy metabolism	2010	10.1007/s00374-009-0433-4
Ngosong, Christopher; Jarosch, Mareike; Raupp, Joachim; Neumann, Elke; Ruess, Liliane	The impact of farming practice on soil microorganisms and arbuscular mycorrhizal fungi: Crop type versus long-term mineral and organic fertilization	2010	10.1016/j.apsoil.2010.07.004
Romaniuk R., Giuffré L., Costantini A., Nannipieri P.	Assessment of soil microbial diversity measurements as indicators of soil functioning in organic and conventional horticulture systems	2011	10.1016/j.ecolind.2011.02.008
Ding, Xueli; Zhang, Bin; Zhang, Xudong; Yang, Xueming; Zhang, Xiaoping	Effects of tillage and crop rotation on soil microbial residues in a rainfed agroecosystem of northeast China	2011	10.1016/j.still.2011.03.008
Stromberger M.E., Shah Z., Westfall D.G.	High specific activity in low microbial biomass soils across a no-till evapotranspiration gradient in Colorado	2011	10.1016/j.soilbio.2010.09.018
Wang, Wenwen; Niu, Jia; Zhou, Xiaoqi; Wang, Yanfen	LONG-TERM CHANGE IN LAND MANAGEMENT FROM SUBTROPICAL WETLAND TO PADDY FIELD SHIFTS SOIL MICROBIAL COMMUNITY STRUCTURE AS DETERMINED BY PLFA AND T-RFLP	2011
Huygens, Dries; Roobroeck, Dries; Cosyn, Lynn; Salazar, Francisco; Godoy, Roberto; Boeckx, Pascal	Microbial nitrogen dynamics in south central Chilean agricultural and forest ecosystems located on an Andisol	2011	10.1007/s10705-010-9386-0
Fernandes, Marcelo F.; Barreto, Antonio Carlos; Mendes, Ieda C.; Dick, Richard P.	Short-term response of physical and chemical aspects of soil quality of a kaolinitic Kandiudalfs to agricultural practices and its association with microbiological variables	2011	10.1016/j.agee.2011.07.002
Wang, J. J.; Li, X. Y.; Zhu, A. N.; Zhang, X. K.; Zhang, H. W.; Liang, W. J.	Effects of tillage and residue management on soil microbial communities in North China	2012	10.17221/416/2011-PSE
Nakamoto, Tomomi; Komatsuzaki, Masakazu; Hirata, Toshiyuki; Araki, Hajime	Effects of tillage and winter cover cropping on microbial substrate-induced respiration and soil aggregation in two Japanese fields	2012	10.1080/00380768.2011.650134
Herold M.B., Baggs E.M., Daniell T.J.	Fungal and bacterial denitrification are differently affected by long-term pH amendment and cultivation of arable soil	2012	10.1016/j.soilbio.2012.04.031
He, Xun-yang; Su, Yi-rong; Liang, Yue-ming; Chen, Xiang-bi; Zhu, Han-hua; Wang, Ke-lin	Land reclamation and short-term cultivation change soil microbial communities and bacterial metabolic profiles	2012	10.1002/jsfa.5547
Ai, Chao; Liang, Guoqing; Sun, Jingwen; Wang, Xiubin; Zhou, Wei	Responses of extracellular enzyme activities and microbial community in both the rhizosphere and bulk soil to long-term fertilization practices in a fluvo-aquic soil	2012	10.1016/j.geoderma.2011.07.020
Zhang, Bin; He, Hongbo; Ding, Xueli; Zhang, Xudong; Zhang, Xiaoping; Yang, Xueming; Filley, Timothy R.	Soil microbial community dynamics over a maize (Zea mays L.) growing season under conventional- and no-tillage practices in a rainfed agroecosystem	2012	10.1016/j.still.2012.05.011
Garcia-Orenes, Fuensanta; Morugan-Coronado, Alicia; Zornoza, Raul; Scow, Kate	Changes in Soil Microbial Community Structure Influenced by Agricultural Management Practices in a Mediterranean Agro-Ecosystem	2013	10.1371/journal.pone.0080522
Palese A.M., Magno R., Casacchia T., Curci M., Baronti S., Miglietta F., Crecchio C., Xiloyannis C., Sofo A.	Chemical, biochemical, and microbiological properties of soils from abandoned and extensively cultivated olive orchards	2013	10.1155/2013/496278
Cowie, Annette L.; Lonergan, Vanessa E.; Rabbi, S. M. Fazle; Fornasier, Flavio; Macdonald, Catriona; Harden, Steven; Kawasaki, Akitomo; Singh, Brajesh K.	Impact of carbon farming practices on soil carbon in northern New South Wales	2013	10.1071/SR13043
Murugan, Rajasekaran; Kumar, Sanjay	Influence of long-term fertilisation and crop rotation on changes in fungal and bacterial residues in a tropical rice-field soil	2013	10.1007/s00374-013-0779-5
Kuntz, M.; Berner, A.; Gattinger, A.; Scholberg, J. M.; Maeder, P.; Pfiffner, L.	Influence of reduced tillage on earthworm and microbial communities under organic arable farming	2013	10.1016/j.pedobi.2013.08.005
Miura, Toshiko; Niswati, Ainin; Swibawa, I. Gede; Haryani, Sri; Gunito, Heru; Kaneko, Nobuhiro	No tillage and bagasse mulching alter fungal biomass and community structure during decomposition of sugarcane leaf litter in Lampung Province, Sumatra, Indonesia	2013	10.1016/j.soilbio.2012.10.042
Lienhard, Pascal; Tivet, Florent; Chabanne, Andre; Dequiedt, Samuel; Lelievre, Melanie; Sayphoummie, Sengphanh; Leudphanane, Bounma; Prevost-Boure, Nicolas Chemidlin; Seguy, Lucien; Maron, Pierre-Alain; Ranjard, Lionel	No-till and cover crops shift soil microbial abundance and diversity in Laos tropical grasslands	2013	10.1007/s13593-012-0099-4
Liang, Zhi-Feng; Zhou, Wen; Lin, Qing-Qi; Yang, Xiu-Hong; Wang, Shi-Zhong; Cai, Xin-De; Qiu, Rong-Liang	[Anaerobic biodegradation of phthalic acid esters (Paes) in municipal sludge].	2014
Tunc, Erdihan; Gul, Omer	ANALYSIS OF PHOSPHOLIPID FATTY ACIDS (PLFA) AS A SOIL BIOINDICATOR IN KARKAMIS/GAZIANTEP PISTACHIO ORCHARDS	2014
Dong, Wen-Yi; Zhang, Xin-Yu; Dai, Xiao-Qin; Fu, Xiao-Li; Yang, Feng-Ting; Liu, Xi-Yu; Sun, Xiao-Min; Wen, Xue-Fa; Schaeffer, Sean	Changes in soil microbial community composition in response to fertilization of paddy soils in subtropical China	2014	10.1016/j.apsoil.2014.06.007
Sechi, Valentina; D'Annibale, Alessandra; Ambus, Per; Sarossy, Zsuzsa; Krogh, Paul Henning; Eriksen, Jorgen; Holmstrup, Martin	Collembola feeding habits and niche specialization in agricultural grasslands of different composition	2014	10.1016/j.soilbio.2014.02.019
Zhang, Wenwen; Xu, Jun; Dong, Fengshou; Liu, Xingang; Zhang, Ying; Wu, Xiaohu; Zheng, Yongquan	Effect of tetraconazole application on the soil microbial community	2014	10.1007/s11356-014-2844-5
Li, Xingyue; Liu, Qizhi; Liu, Zhilong; Shi, Wangpeng; Yang, Daowei; Tarasco, Eustachio	Effects of organic and other management practices on soil nematode communities in tea plantation: a case study in southern China	2014	10.1002/jpln.201300610
Wang, Jingjing; Zhang, Huiwen; Li, Xinyu; Su, Zhengcheng; Li, Xu; Xu, Mingkai	Effects of tillage and residue incorporation on composition and abundance of microbial communities of a fluvo-aquic soil	2014	10.1016/j.ejsobi.2014.10.003
Yannikos, Nils; Leinweber, Peter; Helgason, Bobbi L.; Baum, Christel; Walley, Fran L.; Van Rees, Ken C. J.	Impact of Populus trees on the composition of organic matter and the soil microbial community in Orthic Gray Luvisols in Saskatchewan (Canada)	2014	10.1016/j.soilbio.2013.11.025
Lehman, R. Michael; Ducey, Thomas F.; Jin, Virginia L.; Acosta-Martinez, Veronica; Ahlschwede, Carla M.; Jeske, Elizabeth S.; Drijber, Rhae A.; Cantrell, Keri B.; Frederick, James R.; Fink, Darci M.; Osborne, Shannon L.; Novak, Jeff M.; Johnson, Jane M. F.; Varvel, Gary E.	Soil Microbial Community Response to Corn Stover Harvesting Under Rain-Fed, No-Till Conditions at Multiple US Locations	2014	10.1007/s12155-014-9417-9
Wright, P. J.; Falloon, R. E.; Hedderley, D.	Different vegetable crop rotations affect soil microbial communities and soilborne diseases of potato and onion: literature review and a long-term field evaluation	2015	10.1080/01140671.2014.979839
Guo, Li-Jin; Zhang, Zhi-Sheng; Wang, Dan-Dan; Li, Cheng-Fang; Cao, Cou-Gui	Effects of short-term conservation management practices on soil organic carbon fractions and microbial community composition under a rice-wheat rotation system	2015	10.1007/s00374-014-0951-6
Li, Na; Xu, Yu-Zhi; Han, Xiao-Zeng; He, Hong-Bo; Zhang, Xu-dong; Zhang, Bin	Fungi contribute more than bacteria to soil organic matter through necromass accumulation under different agricultural practices during the early pedogenesis of a Mollisol	2015	10.1016/j.ejsobi.2015.02.002
Mbuthia, Lilian Wanjiru; Acosta-Martinez, Veronica; DeBruyn, Jennifer; Schaeffer, Sean; Tyler, Donald; Odoi, Evah; Mpheshea, Molefi; Walker, Forbes; Eash, Neal	Long term tillage, cover crop, and fertilization effects on microbial community structure, activity: Implications for soil quality	2015	10.1016/j.soilbio.2015.06.016
Zehetner, F.; Djukic, I.; Hofmann, R.; Kuehnen, L.; Rampazzo-Todorovic, G.; Gerzabek, M. H.; Soja, G.	Soil organic carbon and microbial communities respond to vineyard management	2015	10.1111/sum.12204
Lemanski, K.; Scheu, S.	The influence of fertilizer addition, cutting frequency and herbicide application on soil organisms in grassland	2015	10.1007/s00374-014-0963-2
Arlauskiene, Ausra; Velykis, Aleksandras; Slepetiene, Alvyra; Janusauskaite, Dalia	Comparison of postharvest practices used for cereal straw decomposition in a clay loam soil	2016	10.1080/09064710.2016.1192677
Wang, Juan; Chapman, Stephen J.; Yao, Huaiying	Incorporation of C-13-labelled rice rhizodeposition into soil microbial communities under different fertilizer applications	2016	10.1016/j.apsoil.2016.01.010
Sun, Bingjie; Jia, Shuxia; Zhang, Shixiu; McLaughlin, Neil B.; Liang, Aizhen; Chen, Xuewen; Liu, Siyi; Zhang, Xiaoping	No tillage combined with crop rotation improves soil microbial community composition and metabolic activity	2016	10.1007/s11356-015-5812-9
Gos, Pierre; Loucougaray, Gregory; Colace, Marie-Pascale; Arnoldi, Cindy; Gaucherand, Stephanie; Dumazel, Daphne; Girard, Lucie; Delorme, Sarah; Lavorel, Sandra	Relative contribution of soil, management and traits to co-variations of multiple ecosystem properties in grasslands	2016	10.1007/s00442-016-3551-3
Miura, Toshiko; Niswati, Ainin; Swibawa, I. G.; Haryani, Sri; Gunito, Heru; Arai, Miwa; Yamada, Kenta; Shimano, Satoshi; Kaneko, Nobuhiro; Fujie, Koichi	Shifts in the composition and potential functions of soil microbial communities responding to a no-tillage practice and bagasse mulching on a sugarcane plantation	2016	10.1007/s00374-015-1077-1
Sun, Bingjie; Jia, Shuxia; Zhang, Shixiu; McLaughlin, Neil B.; Zhang, Xiaoping; Liang, Aizhen; Chen, Xuewen; Wei, Shoucai; Liu, Siyi	Tillage, seasonal and depths effects on soil microbial properties in black soil of Northeast China	2016	10.1016/j.still.2015.09.014
Cobb, Adam B.; Wilson, Gail W. T.; Goad, Carla L.; Bean, Scott R.; Tesso, Tesfaye T.; Wilson, Jeff D.	Assessing the influence of farm fertility amendments, field management, and sorghum genotypes on soil microbial communities and grain quality	2017	10.1016/j.apsoil.2017.06.010
Brennan, Eric B.; Acosta-Martinez, Veronica	Cover cropping frequency is the main driver of soil microbial changes during six years of organic vegetable production	2017	10.1016/j.soilbio.2017.01.014
Wang, Hongyan; Nie, Ying; Butterly, Clayton R.; Wang, Lei; Chen, Qiuhui; Tian, Wei; Song, Bingbing; Xi, Yunguan; Wang, Yu	Fertilization alters microbial community composition and functional patterns by changing the chemical nature of soil organic carbon: A field study in a Halosol	2017	10.1016/j.geoderma.2017.01.006
Acosta-Martínez V., Cotton J.	Lasting effects of soil health improvements with management changes in cotton-based cropping systems in a sandy soil	2017	10.1007/s00374-017-1192-2
Muñoz K., Buchmann C., Meyer M., Schmidt-Heydt M., Steinmetz Z., Diehl D., Thiele-Bruhn S., Schaumann G.E.	Physicochemical and microbial soil quality indicators as affected by the agricultural management system in strawberry cultivation using straw or black polyethylene mulching	2017	10.1016/j.apsoil.2017.01.014
Athmann, Miriam; Kautz, Timo; Banfield, Callum; Bauke, Sara; Hoang, Duyen T. T.; Luesebrink, Marcel; Pausch, Johanna; Amelung, Wulf; Kuzyakov, Yakov; Koepke, Ulrich	Six months of L-terrestris L. activity in root-formed biopores increases nutrient availability, microbial biomass and enzyme activity	2017	10.1016/j.apsoil.2017.08.015
Gao F., Wang B., Shi Y.X., Zhang G.X., Wang J., Si G.C., Han C.H., Yuan Y.L., Hu A.	The response of alpine grasslands ecosystem in the north Tibet to short-term enclosure	2017	10.5846/stxb201602040259
Zhao, Jiancheng; Wang, Bo; Li, Qin; Yang, Hejun; Xu, Kang	Analysis of Soil Degradation Causes in Phyllostachys edulis Forests with Different Mulching Years	2018	10.3390/f9030149
Camenzind T., Hammer E.C., Lehmann J., Solomon D., Horn S., Rillig M.C., Hempel S.	Arbuscular mycorrhizal fungal and soil microbial communities in African Dark Earths	2018	10.1093/femsec/fiy033
Yu, Lu; Yu, Mengjie; Lu, Xing; Tang, Caixian; Liu, Xingmei; Brookes, Philip C.; Xu, Jianming	Combined application of biochar and nitrogen fertilizer benefits nitrogen retention in the rhizosphere of soybean by increasing microbial biomass but not altering microbial community structure	2018	10.1016/j.scitotenv.2018.06.018
Gong, Xin; Jiang, Yangyang; Zheng, Yong; Chen, Xiaoyun; Li, Huixin; Hu, Feng; Liu, Manqiang; Scheu, Stefan	Earthworms differentially modify the microbiome of arable soils varying in residue management	2018	10.1016/j.soilbio.2018.03.011
Dang, Peng; Gao, Yang; Liu, Jinliang; Yu, Shichuan; Zhao, Zhong	Effects of thinning intensity on understory vegetation and soil microbial communities of a mature Chinese pine plantation in the Loess Plateau	2018	10.1016/j.scitotenv.2018.02.197
Lochon, Iris; Carrere, Pascal; Revaillot, Sandrine; Bloor, Juliette M. G.	Interactive effects of liming and nitrogen management on carbon mineralization in grassland soils	2018	10.1016/j.apsoil.2018.06.010
Montiel-Rozas, Maria M.; Dominguez, Maria T.; Madejon, Engracia; Madejon, Paula; Pastorelli, Roberta; Renella, Giancarlo	Long-term effects of organic amendments on bacterial and fungal communities in a degraded Mediterranean soil	2018	10.1016/j.geoderma.2018.06.022
Li, Chenhui; Fultz, Lisa M.; Moore-Kucera, Jennifer; Acosta-Martinez, Veronica; Kakarla, Mamatha; Weindorf, David C.	Soil microbial community restoration in Conservation Reserve Program semi-arid grasslands	2018	10.1016/j.soilbio.2017.12.001
Yuan, Chaolei; Zhang, Limei; Hu, Hangwei; Wang, Juntao; Shen, Jupei; He, Jizheng	The biogeography of fungal communities in paddy soils is mainly driven by geographic distance	2018	10.1007/s11368-018-1924-4
Vuyyuru, Murali; Sandhu, Hardev S.; McCray, James M.; Raid, Richard N.; Erickson, John E.; Ogram, Andrew, V	Amending sugarcane monoculture through rotation breaks and fungicides: effects on soil chemical and microbial properties, and sucrose yields	2019	10.1071/CP19264
Li Juan; Zhou Lijun; Lin Weifu	Calla lily intercropping in rubber tree plantations changes the nutrient content, microbial abundance, and enzyme activity of both rhizosphere and non-rhizosphere soil and calla lily growth	2019	10.1016/j.indcrop.2019.02.045
Jat, H. S.; Datta, Ashim; Choudhary, Madhu; Sharma, P. C.; Yadav, A. K.; Choudhary, Vishu; Gathala, M. K.; Jat, M. L.; McDonald, A.	Climate Smart Agriculture practices improve soil organic carbon pools, biological properties and crop productivity in cereal-based systems of North-West India	2019	10.1016/j.catena.2019.05.005
Liu, Xiao; Zhou, Feng; Hu, Guoqing; Shao, Shuai; He, Hongbo; Zhang, Wei; Zhang, Xudong; Li, Lijun	Dynamic contribution of microbial residues to soil organic matter accumulation influenced by maize straw mulching	2019	10.1016/j.geoderma.2018.07.017
Wang X., Ma K., Wang Z., Li Y., Wei C.	Effects of no-tillage, mulching and organic fertilization on soil microbial composition in winter wheat field	2019	10.13930/j.cnki.cjea.180583
You, Junjian; Sun, Lei; Liu, Xia; Hu, Xuli; Xu, Qiang	Effects of Sewage Sludge Biochar on Soil Characteristics and Crop Yield in Loamy Sand Soil	2019	10.15244/pjoes/93294
Kleppel, Gary S.	Microbial community structure in pasture and hayfield soils of the Helderberg region of New York State: a comparison of management strategies	2019	10.1080/21683565.2019.1591564
Zhu, Lixia; Shen, Yufang; Li, Shiqing	Microbial residues were increased by film mulching with manure amendment in a semiarid agroecosystem	2019	10.1080/03650340.2018.1486031
Kleppel, Gary S.	Do Differences in Livestock Management Practices Influence Environmental Impacts?	2020	10.3389/fsufs.2020.00141
Chen, Huaihai; Dai, Zhongmin; Veach, Allison M.; Zheng, Jianqiu; Xu, Jianming; Schadt, Christopher W.	Global meta-analyses show that conservation tillage practices promote soil fungal and bacterial biomass	2020	10.1016/j.agee.2020.106841
Tao, Rui; Hu, Baowei; Chu, Guixin	Impacts of organic fertilization with a drip irrigation system on bacterial and fungal communities in cotton field	2020	10.1016/j.agsy.2020.102820
Khan, Muhammad Israr; Gwon, Hyo Suk; Alam, Muhammad Ashraful; Song, Hyeon Ji; Das, Suvendu; Kim, Pil Joo	Short term effects of different green manure amendments on the composition of main microbial groups and microbial activity of a submerged rice cropping system	2020	10.1016/j.apsoil.2019.103400
Di Rauso Simeone, Giuseppe; Mueller, Mireen; Felgentreu, Christoph; Glaser, Bruno	Soil microbial biomass and community composition as affected by cover crop diversity in a short-term field experiment on a podzolized Stagnosol-Cambisol	2020	10.1002/jpln.201900526
Li, Xiufen; Dou, Fugen; Guo, Jingqi; Velarca, Mariana Valdez; Chen, Kun; Gentry, Terry; McNear, David	Soil microbial community responses to nitrogen application in organic and conventional rice production	2020	10.1002/saj2.20135
Luan, Haoan; Gao, Wei; Huang, Shaowen; Tang, Jiwei; Li, Mingyue; Zhang, Huaizhi; Chen, Xinping; Masiliunas, Dainius	Substitution of manure for chemical fertilizer affects soil microbial community diversity, structure and function in greenhouse vegetable production systems	2020	10.1371/journal.pone.0214041
Perez-Guzman, Lumarie; Phillips, Lori A.; Seuradge, Brent J.; Agomoh, Ikechukwu; Drury, Craig F.; Acosta-Martinez, Veronica	An evaluation of biological soil health indicators in four long-term continuous agroecosystems in Canada	2021	10.1002/agg2.20164
Karuppiah, Valliappan; Zhixiang, Lu; Liu, Hongyi; Vallikkannu, Murugappan; Chen, Jie	Co-culture of Vel1-overexpressed Trichoderma asperellum and Bacillus amyloliquefaciens: An eco-friendly strategy to hydrolyze the lignocellulose biomass in soil to enrich the soil fertility, plant growth and disease resistance	2021	10.1186/s12934-021-01540-3
Wang D., Huang X., Qiao N., Geng Q., Liu Y., Song H., Yang Z., Liu C., Wang G.	Effects of mowing and fertilization on soil quality in a semiarid grassland of North China	2021	10.1002/ldr.3783
Wang, Xiukang; Wang, Ge; Guo, Tao; Xing, Yingying; Mo, Fei; Wang, Haidong; Fan, Junliang; Zhang, Fucang	Effects of plastic mulch and nitrogen fertilizer on the soil microbial community, enzymatic activity and yield performance in a dryland maize cropping system	2021	10.1111/ejss.12954
Kenngott, Kilian G. J.; Riess, Kai; Munoz, Katherine; Schaumann, Gabriele E.; Buhk, Constanze; Diehl, Doerte	Flood Pulse Irrigation of Meadows Shapes Soil Chemical and Microbial Parameters More Than Mineral Fertilization	2021	10.3390/soilsystems5020024
Schroeder, Julia; Kammann, Lisa; Helfrich, Mirjam; Tebbe, Christoph C.; Poeplau, Christopher	Impact of common sample pre-treatments on key soil microbial properties	2021	10.1016/j.soilbio.2021.108321
Chen, Qiuyu; Liu, Zhanjun; Zhou, Jianbin; Xu, Xinpeng; Zhu, Yuanjun	Long-term straw mulching with nitrogen fertilization increases nutrient and microbial determinants of soil quality in a maize-wheat rotation on China's Loess Plateau	2021	10.1016/j.scitotenv.2021.145930
Dai, Xianglin; Song, Dali; Zhou, Wei; Liu, Guangrong; Liang, Guoqing; He, Ping; Sun, Gang; Yuan, Fusheng; Liu, Zengbing; Yao, Yunke; Cui, Jiwen	Partial substitution of chemical nitrogen with organic nitrogen improves rice yield, soil biochemical indictors and microbial composition in a double rice cropping system in south China	2021	10.1016/j.still.2020.104753
Orwin, Kate H.; Mason, Norman W. H.; Aalders, Lee; Bell, Nigel L.; Schon, Nicole; Mudge, Paul L.	Relationships of plant traits and soil biota to soil functions change as nitrogen fertiliser rates increase in an intensively managed agricultural system	2021	10.1111/1365-2664.13771
Graham, Christopher; Ramos-Pezzotti, Marina; Lehman, Michael	Short-term impacts to the soil microbial population during grassland conversion to cropland	2021	10.1016/j.still.2020.104839
Yu, Lingling; Luo, Shasha; Gou, Yonggang; Xu, Xia; Wang, Jianwu	Structure of rhizospheric microbial community and N cycling functional gene shifts with reduced N input in sugarcane-soybean intercropping in South China	2021	10.1016/j.agee.2021.107413
Cocozza, Claudio; Abdeldaym, Emad Abdelhameed; Brunetti, Gennaro; Nigro, Franco; Traversa, Andreina	Synergistic effect of organic and inorganic fertilization on the soil inoculum density of the soilborne pathogens Verticillium dahliae and Phytophthora spp. under open-field conditions	2021	10.1186/s40538-021-00223-w
Viketoft, Maria; Riggi, Laura G. A.; Bommarco, Riccardo; Hallin, Sara; Taylor, Astrid R.	Type of organic fertilizer rather than organic amendment per se increases abundance of soil biota	2021	10.7717/peerj.11204
Wang, Cong; Ning, Peng; Li, Junying; Wei, Xiaomeng; Ge, Tida; Cui, Yongxing; Deng, Xiaopeng; Jiang, Yonglei; Shen, Weijun	Responses of soil microbial community composition and enzyme activities to long-term organic amendments in a continuous tobacco cropping system	2022	10.1016/j.apsoil.2021.104210
Garibaldi, Lucas A; Aguiar, Sebastián; Aizen, Marcelo A; Morales, Carolina L; Sáez, Agustín	¿Diversidad o dominancia en la producción de alimentos?: El caso de los polinizadores	2017	https://doi.org/10.25260/EA.17.27.3.0.494
Bardenhagen, Chris J.; Howard, Philip H.; Gray, Steven A.	A bird's eye view: fruit grower interest in adoption of raptor nest boxes	2020	10.1080/21683565.2020.1776434
Tay, Wee Tek; Soria, Miguel F.; Walsh, Thomas; Thomazoni, Danielle; Silvie, Pierre; Behere, Gajanan T.; Anderson, Craig; Downes, Sharon	A Brave New World for an Old World Pest: Helicoverpa armigera (Lepidoptera: Noctuidae) in Brazil	2013	10.1371/journal.pone.0080134
Little, Ian T.; Hockey, Philip A. R.; Jansen, Raymond	A burning issue: Fire overrides grazing as a disturbance driver for South African grassland bird and arthropod assemblage structure and diversity	2013	10.1016/j.biocon.2012.09.017
Buden D.W.	A comparison of 1983 and 1994 bird surveys of Pohnpei, Federated States of Micronesia	2000	10.1676/0043-5643(2000)112[0403:ACOABS]2.0.CO;2
Feber, R. E.; Johnson, P. J.; Firbank, L. G.; Hopkins, A.; Macdonald, D. W.	A comparison of butterfly populations on organically and conventionally managed farmland	2007	10.1111/j.1469-7998.2007.00296.x
Kuitunen K., Saarinen K., Jantunen J., Saarnio S.	A comparison of farmland avifauna between Finnish and Russian Karelia	2003
Chamberlain D.E., Fuller R.J., Garthwaite D.G., Impey A.J.	A comparison of farmland bird density and species richness in lowland england between two periods of contrasting agricultural practice	2001	10.1080/00063650109461224
Pernollet C.A., Guelmami A., Green A.J., Curcó Masip A., Dies B., Bogliani G., Tesio F., Brogi A., Gauthier-Clerc M., Guillemain M.	A comparison of wintering duck numbers among European rice production areas with contrasting flooding regimes	2015	10.1016/j.biocon.2015.03.019
Li, Li; Hu, Ruocheng; Huang, Jikun; Buergi, Matthias; Zhu, Ziyun; Zhong, Jia; Lu, Zhi	A farmland biodiversity strategy is needed for China	2020	10.1038/s41559-020-1161-2
Sack, Catharina	A Landscape Neo-Baroque: Design as a Cultural Strategy for the Restoration of Urban Ecosystems	2015	10.3368/lj.34.1.57
COLBOURNE, MJ; EDINGTON, GM; HUGHES, MH; WARDBREW, A	A MEDICAL SURVEY IN A GOLD COAST VILLAGE	1950	10.1016/0035-9203(50)90055-1
Caro, Jesus; Delibes-Mateos, Miguel; Vicente, Joaquin; Arroyo, Beatriz	A quantitative assessment of the release of farm-reared red-legged partridges (Alectoris rufa) for shooting in central Spain	2014	10.1007/s10344-014-0861-9
Recher H.F., Lim L.	A review of current ideas of the extinction, conservation and management of Australia's terrestrial vertebrate fauna	1990
Wilson J.D., Morris A.J., Arroyo B.E., Clark S.C., Bradbury R.B.	A review of the abundance and diversity of invertebrate and plant foods of granivorous birds in northern Europe in relation to agricultural change	1999	10.1016/S0167-8809(99)00064-X
Chandler R.B., King D.I., Raudales R., Trubey R., Chandler C., Arce Chávez V.J.	A small-scale land-sparing approach to conserving biological diversity in tropical agricultural landscapes	2013	10.1111/cobi.12046
Kazantzidis, Savas; Goutner, Vassilis	Abundance and habitat use by herons (Ardeidae) in the Axios Delta, northern Greece	2008
Giordano P.F., Bellis L.M., Navarro J.L., Martella M.B.	Abundance and spatial distribution of Greater Rhea Rhea americana in two sites on the pampas grasslands with different land use	2008	10.1017/S0959270908000075
Tzortzakaki, Olga; Simaiakis, Stylianos; Xirouchakis, Stavros	Abundance of common buzzards (Buteo buteo) in olive monocultures in the island of Crete	2012
Møller A.P., Czeszczewik D., Flensted-Jensen E., Erritzøe J., Krams I., Laursen K., Liang W., Walankiewicz W.	Abundance of insects and aerial insectivorous birds in relation to pesticide and fertilizer use	2021	10.1186/s40657-021-00278-1
von Cossel, Moritz; Ludwig, Heike; Cichocki, Jedrzej; Fesani, Sofia; Guenther, Ronja; Thormaehlen, Magnus; Angenendt, Jule; Braunstein, Isabell; Buck, Marie-Luise; Kunle, Maria; Bihlmeier, Magnus; Cutura, David; Bernhard, AnnSophie; Ow-Wachendorf, Felicitas; Erpenbach, Federico; Melder, Simone; Boob, Meike; Winkler, Bastian	Adapting Syntropic Permaculture for Renaturation of a Former Quarry Area in the Temperate Zone	2020	10.3390/agriculture10120603
Perkins, Allan J.; Maggs, Hywel E.; Watson, Adam; Wilson, Jeremy D.	Adaptive management and targeting of agri-environment schemes does benefit biodiversity: a case study of the corn bunting Emberiza calandra	2011	10.1111/j.1365-2664.2011.01958.x
Davis, Kristin P.; Augustine, David J.; Monroe, Adrian P.; Derner, Justin D.; Aldridge, Cameron L.	Adaptive rangeland management benefits grassland birds utilizing opposing vegetation structure in the shortgrass steppe	2020	10.1002/eap.2020
Garcia-Navas, V; Martinez-Nunez, C; (...); Rey, PJ	Agricultural extensification enhances functional diversity but not phylogenetic diversity in Mediterranean olive groves: A case study with ant and bird communities	2022	10.1016/j.agee.2021.107708
Karlsson, Ida; Friberg, Hanna; Kolseth, Anna-Karin; Steinberg, Christian; Persson, Paula	Agricultural factors affecting Fusarium communities in wheat kernels	2017	10.1016/j.ijfoodmicro.2017.04.011
Flohre A., Fischer C., Aavik T., Bengtsson J., Berendse F., Bommarco R., Ceryngier P., Clement L.W., Dennis C., Eggers S., Emmerson M., Geiger F., Guerrero I., Hawro V., Inchausti P., Liira J., Morales M.B., Oñate J.J., Pärt T., Weisser W.W., Winqvist C., Thies C., Tscharntke T.	Agricultural intensification and biodiversity partitioning in European landscapes comparing plants, carabids, and birds	2011	10.1890/10-0645.1
Gayer C., Kurucz K., Fischer C., Tscharntke T., Batáry P.	Agricultural intensification at local and landscape scales impairs farmland birds, but not skylarks (Alauda arvensis)	2019	10.1016/j.agee.2019.03.006
Smith, Olivia M.; Edworthy, Amanda; Taylor, Joseph M.; Jones, Matthew S.; Tormanen, Aaron; Kennedy, Christina M.; Fu, Zhen; Latimer, Christopher E.; Cornell, Kevin A.; Michelotti, Lucas A.; Sato, Chika; Northfield, Tobin; Snyder, William E.; Owen, Jeb P.	Agricultural intensification heightens food safety risks posed by wild birds	2020	10.1111/1365-2664.13723
Michelson, Chantel, I; Clark, Robert G.; Morrissey, Christy A.	Agricultural land cover does not affect the diet of Tree Swallows in wetland-dominated habitats	2018	10.1650/CONDOR-18-16.1
Vali, Ulo; Tuvi, Joosep; Sein, Gunnar	Agricultural land use shapes habitat selection, foraging and reproductive success of the Lesser Spotted Eagle Clanga pomarina	2017	10.1007/s10336-017-1443-x
Peterjohn, BG	Agricultural landscapes: Can they support healthy bird populations as well as farm products?	2003	10.1642/0004-8038(2003)120[0014:ALCTSH]2.0.CO;2
WARNER, RE	AGRICULTURAL LAND-USE AND GRASSLAND HABITAT IN ILLINOIS - FUTURE-SHOCK FOR MIDWESTERN BIRDS	1994	10.1046/j.1523-1739.1994.08010147.x
Malan G., Benn G.A.	Agricultural land-use patterns and the decline of the helmeted guineafowl Numida meleagris (Linnaeus 1766) in KwaZulu-Natal, South Africa	1999	10.1016/S0167-8809(99)00011-0
Dokter, Adriaan M.; Fokkema, Wimke; Ebbinge, Barwolt S.; Olff, Han; van der Jeugd, Henk P.; Nolet, Bart A.	Agricultural pastures challenge the attractiveness of natural saltmarsh for a migratory goose	2018	10.1111/1365-2664.13168
Sherfy M.H., Anteau M.J., Bishop A.A.	Agricultural practices and residual corn during spring crane and waterfowl migration in Nebraska	2011	10.1002/jwmg.157
Casas, Fabian; Vinuela, Javier	Agricultural practices or game management: which is the key to improve red-legged partridge nesting success in agricultural landscapes?	2010	10.1017/S0376892910000299
Erisman, Jan Willem; van Eekeren, Nick; de Wit, Jan; Koopmans, Chris; Cuijpers, Willemijn; Oerlemans, Natasja; Koks, Ben J.	Agriculture and biodiversity: a better balance benefits both	2016	10.3934/agrfood.2016.2.157
Carmona, Carlos P.; Guerrero, Irene; Peco, Begona; Morales, Manuel B.; Onate, Juan J.; Part, Tomas; Tscharntke, Teja; Liira, Jaan; Aavik, Tsipe; Emmerson, Mark C.; Berendse, Frank; Ceryngier, Piotr; Bretagnolle, Vincent; Weisser, Wolfgang W.; Bengtsson, Jan	Agriculture intensification reduces plant taxonomic and functional diversity across European arable systems	2020	10.1111/1365-2435.13608
Ujhegyi N., Keller N., Patkó L., Biró Z., Tóth B., Szemethy L.	Agri-Environment Schemes Do Not Support Brown Hare Populations Due To Inadequate Scheme Application	2021	10.17109/AZH.67.3.263.2021
Beecher N.A., Johnson R.J., Brandle J.R., Case R.M., Young L.J.	Agroecology of birds in organic and nonorganic farmland	2002	10.1046/j.1523-1739.2002.01228.x
De Kock C., Lee A.T.K.	Agulhas Long-Billed Lark (Certhilauda brevirostris) Densities, Population Estimates and Habitat Association in a Transformed Landscape	2019	10.1080/15627020.2019.1629339
Jefferies, RL	Allochthonous inputs: integrating population changes and food-web dynamics	2000	10.1016/S0169-5347(99)01758-9
Whittingham M.J., Devereux C.L., Evans A.D., Bradbury R.B.	Altering perceived predation risk and food availability: Management prescriptions to benefit farmland birds on stubble fields	2006	10.1111/j.1365-2664.2006.01186.x
Golawski A., Kasprzykowski Z.	Alternative foraging strategies in the white stork Ciconia ciconia: The effect of mowing meadows	2021	10.1016/j.agee.2021.107563
Lencinas M.V., Pastur G.M., Gallo E., Cellini J.M.	Alternative silvicultural practices with variable retention improve bird conservation in managed South Patagonian forests	2009	10.1016/j.foreco.2009.01.012
Mahood S.P., Lees A.C., Peres C.A.	Amazonian countryside habitats provide limited avian conservation value	2012	10.1007/s10531-011-0188-8
Mundepi, Abha; Cabrera, Miguel; Norton, Jeanette; Habteselassie, Mussie	Ammonia Oxidizers as Biological Health Indicators of Elevated Zn and Cu in Poultry Litter Amended Soil	2019	10.1007/s11270-019-4283-x
Sallabanks R., Arnett E.B., Marzluff J.M.	An evaluation of research on the effects of timber harvest on bird populations	2000
Evans A.D., Green R.E.	An example of a two-tiered agri-environment scheme designed to deliver effectively the ecological requirements of both localised and widespread bird species in England	2007	10.1007/s10336-007-0216-3
Beggs, Richard; Pierson, Jennifer; Tulloch, Ayesha I. T.; Blanchard, Wade; Westgate, Martin J.; Lindenmayer, David	An experimental test of a compensatory nest predation model following lethal control of an overabundant native species	2019	10.1016/j.biocon.2019.01.003
Juang, Shin-Ruoh; Chen, Szu-Hung; Wu, Chen-Fa	An Expert-Based Assessment Model for Evaluating Habitat Suitability of Pond-Breeding Amphibians	2017	10.3390/su9020278
Mas, AH; Dietsch, TV	An index of management intensity for coffee agroecosystems to evaluate butterfly species richness	2003	10.1890/01-5229
Ambarl? D., Zeydanl? U.S., Balk?z Ö., Aslan S., Karaçetin E., Sözen M., Ilgaz Ç., Gürsoy Ergen A., Lise Y., Demirba? Ça?layan S., Welch H.J., Welch G., Turak A.S., Bilgin C.C., Özkil A., Vural M.	An overview of biodiversity and conservation status of steppes of the Anatolian Biogeographical Region	2016	10.1007/s10531-016-1172-0
Stanton R.L., Morrissey C.A., Clark R.G.	Analysis of trends and agricultural drivers of farmland bird declines in North America: A review	2018	10.1016/j.agee.2017.11.028
Moller, A. P.; Mousseau, T. A.; de Lope, F.; Saino, N.	Anecdotes and empirical research in Chernobyl	2008	10.1098/rsbl.2007.0528
Foord S.H., Swanepoel L.H., Evans S.W., Schoeman C.S., Erasmus B.F.N., Corrie Schoeman M., Keith M., Smith A., Mauda E.V., Maree N., Nembudani N., Dippenaar-Schoeman A.S., Munyai T.C., Taylor P.J.	Animal taxa contrast in their scale-dependent responses to land use change in rural Africa	2018	10.1371/journal.pone.0194336
Portes C.E.B., Carneiro L.S., Schunck F., de Sousa e Silva M.S., Zimmer K.J., Whittaker A., Poletto F., Silveira L.F., Aleixo A.	Annotated checklist of birds recorded between 1998 and 2009 at nine areas in the belém area of endemism, with notes on some range extensions and the conservation status of endangered species [Lista anotada de aves registradas entre 1998 e 2009 em nove áreas do centro de endemismo Belém, com notas sobre algumas extensóes de distribuição e o status de conservaçáo de algumas espécies ameaçadas.]	2011
Mensing, DM; Galatowitsch, SM; Tester, JR	Anthropogenic effects on the biodiversity of riparian wetlands of a northern temperate landscape	1998	10.1006/jema.1998.0215
Bouvier J., Ricci B., Agerberg J., Lavigne C.	Apple orchard pest control strategies affect bird communities in southeastern France	2011	10.1002/etc.377
Vickery J.A., Feber R.E., Fuller R.J.	Arable field margins managed for biodiversity conservation: A review of food resource provision for farmland birds	2009	10.1016/j.agee.2009.05.012
Hyvönen T., Huusela-Veistola E.	Arable weeds as indicators of agricultural intensity - A case study from Finland	2008	10.1016/j.biocon.2008.08.022
Robertson B.A., Rice R.A., Scott Sillett T., Ribic C.A., Babcock B.A., Landis D.A., Herkert J.R., Fletcher Jr. R.J., Fontaine J.J., Doran P.J., Schemske D.W.	Are agrofuels a conservation threat or opportunity for grassland birds in the United States?	2012	10.1525/cond.2012.110136
Cruz-Angon, A; Greenberg, R	Are epiphytes important for birds in coffee plantations? An experimental assessment	2005	10.1111/j.1365-2664.2004.00983.x
Archaux, Frederic	Are mountains refuges for farmland bird species? A case study in the northern French Alps	2007	10.1080/00063650709461458
Jellinek, Sacha; Parris, Kirsten M.; Driscoll, Don A.	Are only the strong surviving? Little influence of restoration on beetles (Coleoptera) in an agricultural landscape	2013	10.1016/j.biocon.2013.03.007
Aquilani, SM; Brewer, JS	Area and edge effects on forest songbirds in a non-agricultural upland landscape in Northern Mississippi, USA	2004
Schwemmer, Philipp; Garthe, Stefan; Mundry, Roger	Area utilization of gulls in a coastal farmland landscape: habitat mosaic supports niche segregation of opportunistic species	2008	10.1007/s10980-008-9194-y
Hollifield, BK; Dimmick, RW	Arthropod abundance relative to forest management practices benefiting ruffed grouse in the southern Appalachians	1995
BASORE, NS; BEST, LB; WOOLEY, JB	ARTHROPOD AVAILABILITY TO PHEASANT BROODS IN NO-TILLAGE FIELDS	1987
Hollander F.A., Titeux N., Walsdorff T., Martinage A., Van Dyck H.	Arthropods and novel bird habitats: do clear-cuts in spruce plantations provide similar food resources for insectivorous birds compared with farmland habitats?	2015	10.1007/s10841-015-9817-y
Poprach, Karel; Machar, Ivo	ARTIFICIAL NEST BOXES FOR KESTREL - PART OF INTEGRATED PROTECTION OF SUGAR BEET	2014
Guidetti B.Y., Amico G.C., Dardanelli S., Rodriguez-Cabal M.A.	Artificial perches promote vegetation restoration	2016	10.1007/s11258-016-0619-4
Myllyviita, Tanja; Sironen, Susanna; Saikku, Laura; Holma, Anne; Leskinen, Pekka; Palme, Ulrika	Assessing biodiversity impacts in life cycle assessment framework - Comparing approaches based on species richness and ecosystem indicators in the case of Finnish boreal forests	2019	10.1016/j.jclepro.2019.117641
Assandri G., Bogliani G., Pedrini P., Brambilla M.	Assessing common birds’ ecological requirements to address nature conservation in permanent crops: Lessons from Italian vineyards	2017	10.1016/j.jenvman.2016.12.071
Elphick C.S.	Assessing conservation trade-offs: Identifying the effects of flooding rice fields for waterbirds on non-target bird species	2004	10.1016/S0006-3207(03)00264-7
Santelmann M., Freemark K., Sifneos J., White D.	Assessing effects of alternative agricultural practices on wildlife habitat in Iowa, USA	2006	10.1016/j.agee.2005.09.015
Xu L.T., Yang W.J., Wu Y.P., You Q.H., Huang Q., Xu Y., Wang Y.Q.	Assessing the ecological health of Poyang Lake wetland using a vegetation-based index of biotic integrity (V-IBI)	2017	10.5846/stxb201605040847
Jonason, Dennis; Andersson, Georg K. S.; Ockinger, Erik; Rundlof, Maj; Smith, Henrik G.; Bengtsson, Jan	Assessing the effect of the time since transition to organic farming on plants and butterflies	2011	10.1111/j.1365-2664.2011.01989.x
Menon M.	Assessing the habitat suitability of paddy fields for avian indicators based on hydropedological parameters of the wet agricultural soil along the Cauvery delta basin, India	2021	10.1007/s10333-020-00816-5
Luther D., Hilty J., Weiss J., Cornwall C., Wipf M., Ballard G.	Assessing the impact of local habitat variables and landscape context on riparian birds in agricultural, urbanized, and native landscapes	2008	10.1007/s10531-008-9332-5
Antonio Gonzalez-Oreja, Jose; Garbisu, Carlos; Mendarte, Sorkunde; Ibarra, Ainhoa; Albizu, Isabel	Assessing the performance of nonparametric estimators of species richness in meadows	2010	10.1007/s10531-009-9770-8
Morganti M., Cecere J.G., Quilici S., Tarantino C., Blonda P.N., Griggio M., Ambrosini R., Rubolini D.	Assessing the relative importance of managed crops and semi-natural grasslands as foraging habitats for breeding lesser kestrels Falco naumanni in southeastern Italy	2021	10.2981/wlb.00800
Hails, RS	Assessing the risks associated with new agricultural practices	2002	10.1038/nature01016
Katuwal, Hem Bahadur; Zhang, Mingxia; Baral, Hem Sagar; Sharma, Hari Prasad; Quan, Rui-Chang	Assessment of farmers' knowledge and perceptions towards farmland birds show the need of conservation interventions	2021	10.1016/j.gecco.2021.e01563
Tillmann, Joerg E.; Ronnenberg, Katrin	Assessment of habitat-specific food availability using human imprinted Grey Partridge (Perdix perdix) chicks	2015
Bani, L.; Massimino, D.; Orioli, V.; Bottoni, L.; Massa, R.	Assessment of population trends of common breeding birds in Lombardy, Northern Italy, 1992-2007	2009	10.1080/08927014.2009.9522509
Jing, M.; Zhao, S.; Rogiewicz, A.; Slominski, B. A.; House, J. D.	Assessment of the minimal available phosphorus needs of laying hens: Implications for phosphorus management strategies	2018	10.3382/ps/pey057
Fernandez, Adria L.; Sheaffer, Craig C.; Wyse, Donald L.; Staley, Christopher; Gould, Trevor J.; Sadowsky, Michael J.	Associations between soil bacterial community structure and nutrient cycling functions in long-term organic farm soils following cover crop and organic fertilizer amendment	2016	10.1016/j.scitotenv.2016.05.073
Motta-Junior, José Carlos; Granzinolli, Marco Antonio Monteiro; Develey, Pedro Ferreira	Aves da Estação Ecológica de Itirapina, estado de São Paulo, Brasil	2008	10.1590/S1676-06032008000300019
WILLSON, MF; DESANTO, TI; SABAG, C; ARMESTO, JJ	AVIAN COMMUNITIES OF FRAGMENTED SOUTH-TEMPERATE RAIN-FORESTS IN CHILE	1994	10.1046/j.1523-1739.1994.08020508.x
Smiley, Peter C.; Maul, Jonathan D.; Cooper, Charles M.	Avian community structure among restored riparian habitats in northwestern Mississippi	2007	10.1016/j.agee.2006.12.028
Bhavna B., Geeta P.	Avian community structure and diversity in two intensively mono-cultivated agricultural fields	2011	10.1080/14888386.2011.573908
Jedlicka J.A., Greenberg R., Letourneau D.K.	Avian conservation practices strengthen ecosystem services in California vineyards	2015	10.1201/b18226
Dario F.R., de Vincenzo M.C.V.	Avian diversity and relative abundance in a restinga forest of sao paulo, brazil	2011
Stafford J.D., Kaminski R.M., Reinecke K.J.	Avian foods, foraging and habitat conservation in world rice fields	2010	10.1675/063.033.s110
Evans K.O., Burger Jr. L.W., Riffell S.K., Smith M.D., Twedt D.J., Wilson R.R., Vorisek S., Rideout C., Heyden K.	Avian response to conservation buffers in agricultural landscapes during winter	2014	10.1002/wsb.405
Negus L.P., Davis C.A., Wessel S.E.	Avian response to mid-contract management of conservation reserve program fields	2010	10.1674/0003-0031-164.2.296
Platt S.G., Win M.M., Lin N., Aung S.H.N., John A., Rainwater T.R.	Avian Species Richness in Traditional Rice Ecosystems: A Case Study from Upper Myanmar	2021	10.11609/jott.6992.13.7.18719-18737
Blount J.D., Horns J.J., Kittelberger K.D., Neate-Clegg M.H.C., ?ekercio?lu Ç.H.	Avian Use of Agricultural Areas as Migration Stopover Sites: A Review of Crop Management Practices and Ecological Correlates	2021	10.3389/fevo.2021.650641
Galle, Alegra M.; Linz, George M.; Homan, H. Jeffrey; Bleier, William J.	AVIAN USE OF HARVESTED CROP FIELDS IN NORTH DAKOTA DURING SPRING MIGRATION	2009	10.3398/064.069.0409
Gayen J., Ghosh P.K., Datta D.	Avifauna habitability of wetlands in an intensive cultural landscape: insights from the Ichhamati floodplains, India	2020	10.1007/s10661-020-08306-1
Gonzalez-Valdivia, Noel; Barba-Macias, Everardo; Hernandez-Daumas (Qepd), Salvador; Ochoa-Gaona, Susana	Avifauna in silvopastoral systems in the Mesoamerican Biological Corridor, Tabasco, Mexico	2014	10.15517/rbt.v62i3.11442
Fonderflick, Jocelyn; Caplat, Paul; Lovaty, Francois; Thevenot, Michel; Prodon, Roger	Avifauna trends following changes in a Mediterranean upland pastoral system	2010	10.1016/j.agee.2010.03.004
Sutter G.C., Brigham R.M.	Avifaunal and habitat changes resulting from conversion of native prairie to crested wheat grass: Patterns at songbird community and species levels	1998	10.1139/z98-018
Perry J.N., Firbank L.G., Champion G.T., Clark S.J., Heard M.S., May M.J., Hawes C., Squire G.R., Rothery P., Woiwod I.P., Pidgeon J.D.	Ban on triazine herbicides likely to reduce but not negate relative benefits of GMHT maize cropping	2004	10.1038/nature02374
Heldbjerg, H., Clausen, K.K., Balsby, T.J.S., (...), Nyegaard, T., Madsen, J.	Barnacle goose Branta leucopsis derogation shooting effort in relation to abundance and vulnerable crops	2022	10.1016/j.agee.2021.107746
Maslo, B; Mau, RL; (...); Foster, JT	Bats provide a critical ecosystem service by consuming a large diversity of agricultural pest insects	2022	10.1016/j.agee.2021.107722
McCarty, John P.; Jorgensen, Joel G.; Wolfenbarger, L. LaReesa	Behavior of Buff-Breasted Sandpipers (Tryngites subruficollis) during Migratory Stopover in Agricultural Fields	2009	10.1371/journal.pone.0008000
Fraixedas S., Burgas D., Robson D., Camps J., Barriocanal C.	Benefits of the European Agri-Environment Schemes for Wintering Lapwings: A Case Study from Rice Fields in the Mediterranean Region	2020	10.1675/063.043.0109
Potvin, C; Owen, CT; Melzi, S; Beaucage, P	Biodiversity and modernization in four coffee-producing villages of Mexico	2005
Fletcher Jr. R.J., Robertson B.A., Evans J., Doran P.J., Alavalapati J.R.R., Schemske D.W.	Biodiversity conservation in the era of biofuels: Risks and opportunities	2011	10.1890/090091
Norgrove, Lindsey; Beck, Jan	Biodiversity Function and Resilience in Tropical Agroforestry Systems Including Shifting Cultivation	2016	10.1007/s40725-016-0032-1
Sergio, Fabrizio; Pedrini, Paolo	Biodiversity gradients in the Alps: the overriding importance of elevation	2007	10.1007/s10531-006-9113-y
Wyss E., Pfiffner L.	Biodiversity in organic horticulture - An indicator for sustainability and a tool for pest management	2008	10.17660/actahortic.2008.767.6
Faggi A.M., Krellenberg K., Castro R., Arriaga M., Endlicher W.	Biodiversity in the argentinean rolling pampa ecoregion: Changes caused by agriculture and urbanisation	2008	10.1007/978-0-387-73412-5_25
Godreau V., Bornette G., Frochot B., Amoros C., Castella E., Oertli B., Chambaud F., Oberti D., Craney E.	Biodiversity in the floodplain of Saone: A global approach	1999	10.1023/A:1008807328566
Sybertz J., Matthies S., Schaarschmidt F., Reich M., von Haaren C.	Biodiversity modelling in practice - predicting bird and woody plant species richness on farmlands	2020	10.1080/26395916.2019.1697900
Clough Y., Abrahamczyk S., Adams M.-O., Anshary A., Ariyanti N., Betz L., Buchori D., Cicuzza D., Darras K., Putra D.D., Fiala B., Gradstein S.R., Kessler M., Klein A.-M., Pitopang R., Sahari B., Scherber C., Schulze C.H., Shahabuddin, Sporn S., Stenchly K., Tjitrosoedirdjo S.S., Wanger T.C., Weist M., Wielgoss A., Tscharntke T.	Biodiversity patterns and trophic interactions in human-dominated tropical landscapes in Sulawesi (Indonesia): plants, arthropods and vertebrates	2010	10.1007/978-3-642-00493-3_2
Ritschard, Eva; Zingg, Silvia; Arlettaz, Raphael; Humbert, Jean-Yves	Biodiversity promotion areas: increasing their proportion and quality benefits birds and butterflies	2019
Diego Ibanez-Alamo, Juan; Morelli, Federico; Benedetti, Yanina; Rubio, Enrique; Jokimaki, Jukka; Perez-Contreras, Tomas; Sprau, Philipp; Suhonen, Jukka; Tryjanowski, Piotr; Kaisanlahti-Jokimaki, Marja-Liisa; Moller, Anders Pape; Diaz, Mario	Biodiversity within the city: Effects of land sharing and land sparing urban development on avian diversity	2020	10.1016/j.scitotenv.2019.135477
Lee J.S.H., Garcia-Ulloa J., Koh L.P.	Biofuel expansion in southeast Asia: Biodiversity impacts and policy guidelines	2012	10.1017/CBO9780511920899.014
Landis D.A., Gratton C., Jackson R.D., Gross K.L., Duncan D.S., Liang C., Meehan T.D., Robertson B.A., Schmidt T.M., Stahlheber K.A., Tiedje J.M., Werling B.P.	Biomass and biofuel crop effects on biodiversity and ecosystem services in the North Central US	2018	10.1016/j.biombioe.2017.02.003
Thevathasan N.V., Gordon A.M., Simpson J.A., Reynolds P.E., Price G., Zhang P.	Biophysical and ecological interactions in a temperate tree-based intercropping system	2004	10.1300/J411v12n01_04
Patterson, MP; Best, LB	Bird abundance and nesting success in Iowa CRP fields: The importance of vegetation structure and composition	1996	10.2307/2426881
Štefanová M., Šálek M.	Bird abundances in farmland under conditions of organic and conventional farming [Po?etnost pták? zem?d?lské krajiny v podmínkách šetrného a konven?ního hospoda?ení]	2012
Tvardíková K.	Bird abundances in primary and secondary growths in Papua New Guinea: A preliminary assessment	2010	10.1177/194008291000300403
Rocha R., Virtanen T., Cabeza M.	Bird assemblages in a Malagasy forest-agricultural frontier: Effects of habitat structure and forest cover	2015	10.1177/194008291500800307
Paquet J.-Y., Vandevyvre X., Delahaye L., Rondeux J.	Bird assemblages in a mixed woodland-farmland landscape: The conservation value of silviculture-dependant open areas in plantation forest	2006	10.1016/j.foreco.2006.02.009
Borges S.H.	Bird assemblages in secondary forests developing after slash-and-burn agriculture in the Brazilian Amazon	2007	10.1017/S0266467407004105
Brosset, A	Bird communities of Eucalyptus stands around Pointe Noire, Congo	1997
Shutler, D; Mullie, A; Clark, RG	Bird communities of prairie uplands and Wetlands in relation to farming practices in Saskatchewan	2000	10.1046/j.1523-1739.2000.98246.x
Wiacek, J.; Polak, M.	Bird Community Breeding in Apple Orchards of Central Poland in Relation to Some Habitat and Management Features	2008
Solomou, Alexandra D.; Sfougaris, Athanassios I.	Bird community characteristics as indicators of sustainable management in olive grove ecosystems of Central Greece	2015	10.1080/00222933.2014.987839
Blank P.J., Dively G.P., Gill D.E., Rewa C.A.	Bird community response to filter strips in Maryland	2011	10.1002/jwmg.3
MacGregor-Fors I., Blanco-García A., Lindig-Cisneros R.	Bird community shifts related to different forest restoration efforts: A case study from a managed habitat matrix in Mexico	2010	10.1016/j.ecoleng.2010.06.001
Munteanu C., Pidgeon A.M., Radeloff V.C.	Bird conservation in the Carpathian Ecoregion in light of long-term land use trends and conservation responsibility	2018	10.1007/s10531-018-1524-z
Katayama, Naoki	Bird diversity and abundance in organic and conventional apple orchards in northern Japan	2016	10.1038/srep34210
Calvo L., Blake J.	Bird diversity and abundance on two different shade coffee plantations in Guatemala	1998	10.1017/S0959270900001945
Öztürk Y.	Bird diversity and conservation status in Isparta province (Turkey)	2017	10.22438/jeb/38/5(SI)/GM-14
Marshall, Craig; Riffell, Samuel K.; Miller, Darren A.; Hill, JoVonn G.; Evans, Kristine O.; Rush, Scott A.	Bird Response to Intercropping Switchgrass Within a Loblolly Pine Plantation	2017	10.1002/wsb.839
Salaverri L., Guitián J., Munilla I., Sobral M.	Bird richness decreases with the abandonment of agriculture in a rural region of SW Europe	2019	10.1007/s10113-018-1375-x
Gonthier D.J., Sciligo A.R., Karp D.S., Lu A., Garcia K., Juarez G., Chiba T., Gennet S., Kremen C.	Bird services and disservices to strawberry farming in Californian agricultural landscapes	2019	10.1111/1365-2664.13422
Cavalcanti R.B.	Bird species richness and conservation in the Cerrado region of central Brazil	1999
FLICKINGER, EL; PENDLETON, GW	BIRD USE OF AGRICULTURAL FIELDS UNDER REDUCED AND CONVENTIONAL TILLAGE IN THE TEXAS PANHANDLE	1994
Hultquist J.M., Best L.B.	Bird use of terraces in Iowa rowcrop fields	2001	10.1674/0003-0031(2001)145[0275:buotii]2.0.co;2
Muñoz-Sáez A., Kitzes J., Merenlender A.M.	Bird-friendly wine country through diversified vineyards	2021	10.1111/cobi.13567
Díaz-Siefer P., Olmos-Moya N., Fontúrbel F.E., Lavandero B., Pozo R.A., Celis-Diez J.L.	Bird-mediated effects of pest control services on crop productivity: a global synthesis	2021	10.1007/s10340-021-01438-4
Ormerod, SJ; Watkinson, AR	Birds and agriculture - Editor's introduction	2000	10.1046/j.1365-2664.2000.00576.x
Chang, Charlotte H.; Karanth, Krithi K.; Robbins, Paul	Birds and beans: Comparing avian richness and endemism in arabica and robusta agroforests in India's Western Ghats	2018	10.1038/s41598-018-21401-1
Myers M.C., Mason J.T., Hoksch B.J., Cambardella C.A., Pfrimmer J.D.	Birds and butterflies respond to soil-induced habitat heterogeneity in experimental plantings of tallgrass prairie species managed as agroenergy crops in Iowa, USA	2015	10.1111/1365-2664.12503
García D., Miñarro M., Martínez-Sastre R.	Birds as suppliers of pest control in cider apple orchards: Avian biodiversity drivers and insectivory effect	2018	10.1016/j.agee.2017.11.034
Yong D.L., Barton P.S., Okada S., Crane M., Lindenmayer D.B.	Birds as surrogates for mammals and reptiles: Are patterns of cross-taxonomic associations stable over time in a human-modified landscape?	2016	10.1016/j.ecolind.2016.04.013
Atiqah N., Yahya M.S., Aisyah S., Ashton-Butt A., Azhar B.	Birds associated with different tree species and structures in oil palm agroforestry landscapes in Malaysia	2019	10.1080/01584197.2019.1621680
Haslem A., Bennett A.F.	Birds in agricultural mosaics: The influence of landscape pattern and countryside heterogeneity	2008	10.1890/07-0692.1
Norfolk O., Jung M., Platts P.J., Malaki P., Odeny D., Marchant R.	Birds in the matrix: the role of agriculture in avian conservation in the Taita Hills, Kenya	2017	10.1111/aje.12383
Freemark K.E., Kirk D.A.	Birds on organic and conventional farms in Ontario: Partitioning effects of habitat and practices on species composition and abundance	2001	10.1016/S0006-3207(01)00079-9
Sutcliffe, Laura M. E.; Batary, Peter; Becker, Thomas; Orci, Kirill Mark; Leuschner, Christoph	Both local and landscape factors determine plant and Orthoptera diversity in the semi-natural grasslands of Transylvania, Romania	2015	10.1007/s10531-014-0804-5
Kristin, A; Hoi, H; Valera, F; Hoi, C	Breeding biology and breeding success of the Lesser Grey Shrike Lanius minor in a stable and dense population	2000	10.1111/j.1474-919X.2000.tb04870.x
Selmi S., Boulinier T.	Breeding bird communities in southern Tunisian oases: The importance of traditional agricultural practices for bird diversity in a semi-natural system	2003	10.1016/S0006-3207(02)00231-8
Pearson, Scott F.; Giovanini, Jack; Jones, Jay E.; Kroll, Andrew J.	Breeding Bird Community Continues to Colonize Riparian Buffers Ten Years after Harvest	2015	10.1371/journal.pone.0143241
Keyser P.D., West A.S., Buehler D.A., Lituma C.M., Morgan J.J., Applegate R.D.	Breeding Bird Use of Production Stands of Native Grasses—a Working Lands Conservation Approach	2020	10.1016/j.rama.2020.04.005
Denerley C., Redpath S.M., van der Wal R., Newson S.E., Chapman J.W., Wilson J.D.	Breeding ground correlates of the distribution and decline of the Common Cuckoo Cuculus canorus at two spatial scales	2019	10.1111/ibi.12612
Grašyte G., Rumbutis S., Dagys M., Treinys R.	Breeding Performance, Apparent Survival, Nesting Location and Diet in a Local Population of the Tawny Owl Strix aluco in Central Lithuania over the Long-Term	2016	10.3161/00016454AO2016.51.2.003
Ghilain A., Bélisle M.	Breeding success of tree swallows along a gradient of agricultural intensification	2008	10.1890/07-1107.1
Riffell S., Scognamillo D., Burger Jr. L.W., Bucholtz S.	Broad-scale relations between Conservation Reserve Program and grassland birds: Do cover type, configuration and contract age matter?	2010	10.2174/1874453201003010112
Kaemper, Wiebke; Bluethgen, Nico; Eltz, Thomas	Bumblebee footprints on bird's-foot trefoil uncover increasing flower visitation with land-use intensity	2017	10.1016/j.agee.2017.02.013
Lorenzon, Rodrigo E.; Leon, Evelina J.; Juani, Marcelo; Beltzer, Adolfo H.; Peltzer, Paola M.; Lajmanovich, Rafael C.; Attademo, Andres M.	Can agroecological management increase functional diversity of birds in rice fields?	2020
Ortis, Giacomo; Mazzon, Luca; Cavaletto, Giacomo; Marangoni, Federico; Marini, Lorenzo	Can extensively managed perennial crops serve as surrogate habitat for orthopterans typical of dry calcareous grasslands?	2021	10.1016/j.agee.2021.107536
De Lima R.F., Viegas L., Solé N., Soares E., Dallimer M., Atkinson P.W., Barlow J.	Can management improve the value of shade plantations for the endemic species of são tomé island?	2014	10.1111/btp.12092
Koh, Lian Pin	Can oil palm plantations be made more hospitable for forest butterflies and birds?	2008	10.1111/j.1365-2664.2008.01491.x
Maltchik, Leonardo; Stenert, Cristina; Batzer, Darold Paul	Can rice field management practices contribute to the conservation of species from natural wetlands? Lessons from Brazil	2017	10.1016/j.baae.2016.10.002
Saunders D.A.	Can we integrate nature conservation with agricultural production?	1994	10.1016/0169-2046(94)90044-2
Takacs V., Mizera T., Kujawa D., O'Brien C.D.	Can't see the Woodlark for the trees? Commercial forests as a habitat for a bird of conservation concern	2020	10.1016/j.foreco.2020.118409
Plaza-Bonilla D., Arrúe J.L., Cantero-Martínez C., Fanlo R., Iglesias A., Álvaro-Fuentes J.	Carbon management in dryland agricultural systems. A review	2015	10.1007/s13593-015-0326-x
Tohiran, Kamil A.; Nobilly, Frisco; Maxwell, Thomas; Puan, Chong Leong; Zakaria, Mohamed; Zulkifli, Raja; Ashton-Butt, Adham; Azhar, Badrul	Cattle Grazing Benefits Farmland Bird Community Composition in Oil Palm Plantations	2019	10.2326/osj.18.81
Barlas E., Yamaç E.	Cave dwelling bat species and their cave preferences in Northwest of Central Anatolia	2019	10.17582/journal.pjz/2019.51.6.2141.2151
Bos J.	Cereal stubbles for farmland birds [Graanstoppels en akkervogels]	2013
Whittingham, MJ; Bradbury, RB; Wilson, JD; Morris, AJ; Perkins, AJ; Siriwardena, GM	Chaffinch Fringilla coelebs foraging patterns, nestling survival and territory distribution on lowland farmland	2001	10.1080/00063650109461226
Earnst, Susan L.; Dobkin, David S.; Ballard, Jennifer A.	Changes in Avian and Plant Communities of Aspen Woodlands over 12 Years after Livestock Removal in the Northwestern Great Basin	2012	10.1111/j.1523-1739.2012.01903.x
Kolecek, Jaroslav; Reif, Jiri; Stastny, Karel; Bejcek, Vladimir	Changes in bird distribution in a Central European country between 1985-1989 and 2001-2003	2010	10.1007/s10336-010-0532-x
Buderman, Frances E.; Devries, Jim H.; Koons, David N.	Changes in climate and land use interact to create an ecological trap in a migratory species	2020	10.1111/1365-2656.13228
Cade T.J., Woods C.P.	Changes in distribution and abundance of the Loggerhead Shrike [Cambios en la distribucion y abundancia del verduguillo]	1997	10.1046/j.1523-1739.1997.95279.x
Harmange, Clement; Bretagnolle, Vincent; Sarasa, Mathieu; Pays, Olivier	Changes in habitat selection patterns of the gray partridge Perdix perdix in relation to agricultural landscape dynamics over the past two decades	2019	10.1002/ece3.5114
Pearse, Aaron T.; Alisauskas, Ray T.; Krapu, Gary L.; Cox, Robert R., Jr.	Changes in Nutrient Dynamics of Midcontinent Greater White-Fronted Geese During Spring Migration	2011	10.1002/jwmg.223
Chamberlain D.E., Fuller R.J., Bunce R.G.H., Duckworth J.C., Shrubb M.	Changes in the abundance of farmland birds in relation to the timing of agricultural intensification in England and Wales	2000	10.1046/j.1365-2664.2000.00548.x
Steadman D.W., Stokes A.V.	Changing exploitation of Terrestrial Vertebrates during the past 3000 years on Tobago, West Indies	2002	10.1023/A:1016520602698
Whittingham, Mark J.; Devereux, Claire L.	Changing grass height alters foraging site selection by wintering farmland birds	2008	10.1016/j.baae.2007.08.002
Tarjuelo R., Margalida A., Mougeot F.	Changing the fallow paradigm: A win–win strategy for the post-2020 Common Agricultural Policy to halt farmland bird declines	2020	10.1111/1365-2664.13570
CHIL, YOO JEONG; ???; ???	Characteristics of Population Dynamics and Habitat Use of Shorebirds in Rice Fields during Spring Migration	2014	10.5338/KJEA.2014.33.4.334
Best A.A., Porter A.L., Fraley S.M., Fraley G.S.	Characterization of gut microbiome dynamics in developing pekin ducks and impact of management system	2017	10.3389/fmicb.2016.02125
Gilabert, A.; Simon, J. -C.; Mieuzet, L.; Halkett, F.; Stoeckel, S.; Plantegenest, M.; Dedryver, C. -A.	Climate and agricultural context shape reproductive mode variation in an aphid crop pest	2009	10.1111/j.1365-294X.2009.04250.x
Schrag A.M., Zaccagnini M.E., Calamari N., Canavelli S.	Climate and land-use influences on avifauna in central Argentina: Broad-scale patterns and implications of agricultural conversion for biodiversity	2009	10.1016/j.agee.2009.03.009
van Heezik, Yolanda M.; Dickinson, Katharine J. M.; Freeman, Claire	Closing the Gap: Communicating to Change Gardening Practices in Support of Native Biodiversity in Urban Private Gardens	2012	10.5751/ES-04712-170134
Romero-Alvarado, Y; Soto-Pinto, L; Garcia-Barrios, L; Barrera-Gaytan, JF	Coffee yields and soil nutrients under the shades of Inga sp vs. multiple species in Chiapas, Mexico	2002	10.1023/A:1016013730154
Quinn J.E., Awada T., Trindade F., Fulginiti L., Perrin R.	Combining habitat loss and agricultural intensification improves our understanding of drivers of change in avian abundance in a North American cropland anthrome	2017	10.1002/ece3.2670
Broyer, Joel; Bourguemestre, Francois	Common pochard Aythya ferina breeding density and fishpond management in central France	2020	10.2981/wlb.00592
VARGAS, JA	COMMUNITY STRUCTURE OF MACROBENTHOS AND THE RESULTS OF MACROPREDATOR EXCLUSION ON A TROPICAL INTERTIDAL MUD FLAT	1988
Burel F., Baudry J., Butet A., Clergeau P., Delettre Y., Le Coeur D., Dubs F., Morvan N., Paillat G., Petit S., Thenail C., Brunel E., Lefeuvre J.-C.	Comparative biodiversity along a gradient of agricultural landscapes	1998	10.1016/S1146-609X(98)80007-6
Beal, Brian F.; Nault, Denis-Marc; Annis, Hannah; Thayer, Pete; Leighton, Heidi; Ellis, Bennett	COMPARATIVE, LARGE-SCALE FIELD TRIALS ALONG THE MAINE COAST TO ASSESS MANAGEMENT OPTIONS TO ENHANCE POPULATIONS OF THE COMMERCIALLY IMPORTANT SOFTSHELL CLAM, MYA ARENARIA L.	2016	10.2983/035.035.0401
Rost J., Hutto R.L., Brotons L., Pons P.	Comparing the effect of salvage logging on birds in the Mediterranean Basin and the Rocky Mountains: Common patterns, different conservation implications	2013	10.1016/j.biocon.2012.08.022
Myers, David; Berg, Hakan; Maneas, Giorgos	Comparing the soundscapes of organic and conventional olive groves: A potential method for bird diversity monitoring	2019	10.1016/j.ecolind.2019.04.030
Stanley, Dragana; Geier, Mark S.; Chen, Honglei; Hughes, Robert J.; Moore, Robert J.	Comparison of fecal and cecal microbiotas reveals qualitative similarities but quantitative differences	2015	10.1186/s12866-015-0388-6
Hellicar, M. A.; Honold, J.; Kirschel, A. N. G.	Comparison of land cover and farming intensity-based models for mapping High Nature Value farmland in Cyprus	2019	10.1080/00063657.2019.1684875
Davis, J. Brian; Webb, Elisabeth; Kaminski, Richard M.; Barbour, Philip J.; Vilella, Francisco J.	Comprehensive Framework for Ecological Assessment of the Migratory Bird Habitat Initiative Following the Deepwater Horizon Oil Spill	2014
Broyer, Joel; Richier, Sylvain; Renaud, Christophe; Riotton-Roux, Bruno; Vade, Jean-Yves	CONSEQUENCES OF FISH FARMING DEMISE FOR BIRD AND ODONATE SPECIES RICHNESS IN FRENCH FISHPONDS	2018
Smith H.G., Dänhardt J., Lindström Å., Rundlöf M.	Consequences of organic farming and landscape heterogeneity for species richness and abundance of farmland birds	2010	10.1007/s00442-010-1588-2
Laiolo, P; Dondero, F; Ciliento, E; Rolando, A	Consequences of pastoral abandonment for the structure and diversity of the alpine avifauna	2004	10.1111/j.0021-8901.2004.00893.x
Karanth, Krithi K.; DeFries, Ruth	Conservation and management in human-dominated landscapes: Case studies from India	2010	10.1016/j.biocon.2010.05.002
Higuchi, Hiroyoshi; Primack, R. B.	Conservation and management of biodiversity in Japan: An introduction	2009	10.1016/j.biocon.2009.03.011
Tyrrell, Peter; du Toit, Johan T.; Macdonald, David W.	Conservation beyond protected areas: Using vertebrate species ranges and biodiversity importance scores to inform policy for an east African country in transition	2020	10.1111/csp2.136
Schroth, Goetz; Faria, Deborah; Araujo, Marcelo; Bede, Lucio; Van Bael, Sunshine A.; Cassano, Camila R.; Oliveira, Leonardo C.; Delabie, Jacques H. C.	Conservation in tropical landscape mosaics: the case of the cacao landscape of southern Bahia, Brazil	2011	10.1007/s10531-011-0052-x
Hanspach J., Fischer J., Stott J., Stagoll K.	Conservation management of eastern Australian farmland birds in relation to landscape gradients	2011	10.1111/j.1365-2664.2010.01948.x
Mineau, P; McLaughlin, A	Conservation of biodiversity within Canadian agricultural landscapes: Integrating habitat for wildlife	1996	10.1007/BF03055296
[No author name available]	Conservation of biological diversity in temperate and boreal forest ecosystems	1996
Sergio F., Marchesi L., Pedrini P.	Conservation of Scops Owl Otus scops in the Alps: Relationships with grassland management, predation risk and wider biodiversity	2009	10.1111/j.1474-919X.2008.00865.x
Klink C.A., Machado R.B.	Conservation of the Brazilian Cerrado	2005	10.1111/j.1523-1739.2005.00702.x
Smith R.J., Monadjem A., Magagula C.N., Mahlaba T.A.	Conservation planning and viability: Problems associated with identifying priority sites in Swaziland using species list data	2010	10.1111/j.1365-2028.2009.01168.x
Martin E.A., Ratsimisetra L., Laloë F., Carrière S.M.	Conservation value for birds of traditionally managed isolated trees in an agricultural landscape of Madagascar	2009	10.1007/s10531-009-9671-x
Cicuzza D., Kessler M., Clough Y., Pitopang R., Leitner D., Tjitrosoedirdjo S.S.	Conservation Value of Cacao Agroforestry Systems for Terrestrial Herbaceous Species in Central Sulawesi, Indonesia	2011	10.1111/j.1744-7429.2010.00741.x
Crowder D.W., Northfield T.D., Gomulkiewicz R., Snyder W.E., Cronin J.T.	Conserving and promoting evenness: Organic farming and fire-based wildland management as case studies	2012	10.1890/12-0110.1
Kross, Jennifer P.; Kaminski, Richard M.; Reinecke, Kenneth J.; Pearse, Aaron T.	Conserving waste rice for wintering waterfowl in the Mississippi Alluvial Valley	2008	10.2193/2007-226
Sutherland, Lee-Ann; Mills, Jane; Ingram, Julie; Burton, Rob J. F.; Dwyer, Janet; Blackstock, Kirsty	Considering the source: Commercialisation and trust in agri-environmental information and advisory services in England	2013	10.1016/j.jenvman.2012.12.020
Reif, Jiri; Hanzelka, Jan	Continent-wide gradients in open-habitat insectivorous bird declines track spatial patterns in agricultural intensity across Europe	2020	10.1111/geb.13170
Dross C., Princé K., Jiguet F., Tichit M.	Contrasting bird communities along production gradients of crops and livestock in French farmlands	2018	10.1016/j.agee.2017.10.025
Jakobsson S., Wood H., Ekroos J., Lindborg R.	Contrasting multi-taxa functional diversity patterns along vegetation structure gradients of woody pastures	2020	10.1007/s10531-020-02037-y
Chamberlain, DE; Fuller, RJ	Contrasting patterns of change in the distribution and abundance of farmland birds in relation to farming system in lowland Britain	2001	10.1046/j.1466-822X.2001.00236.x
Heldbjerg H., Fox A.D., Lehikoinen A., Sunde P., Aunins A., Balmer D.E., Calvi G., Chodkiewicz T., Chylarecki P., Escandell V., Foppen R., Gamero A., Hristov I., Husby M., Jiguet F., Kmecl P., Kålås J.A., Lewis L.J., Lindström Å., Moshøj C., Nellis R., Paquet J.-Y., Portolou D., Ridzoò J., Schmid H., Skorpilová J., Szabó Z.D., Szép T., Teufelbauer N., Trautmann S., van Turnhout C., Vermouzek Z., …	Contrasting population trends of common starlings (Sturnus vulgaris) across Europe	2019
Tadesse, Eguale; Abdulkedir, Abdu; Khamzina, Asia; Son, Yowhan; Noulekoun, Florent	Contrasting Species Diversity and Values in Home Gardens and Traditional Parkland Agroforestry Systems in Ethiopian Sub-Humid Lowlands	2019	10.3390/f10030266
Harvey C.A., Villanueva C., Villacís J., Chacón M., Muñoz D., López M., Ibrahim M., Gómez R., Taylor R., Martinez J., Navas A., Saenz J., Sánchez D., Medina A., Vilchez S., Hernández B., Perez A., Ruiz F., López F., Lang I., Sinclair F.L.	Contribution of live fences to the ecological integrity of agricultural landscapes	2005	10.1016/j.agee.2005.06.011
Monroe A.P., Chandler R.B., Burger L.W., Jr., Martin J.A.	Converting exotic forages to native warm-season grass can increase avian productivity in beef production systems	2016	10.1016/j.agee.2016.08.024
Rust, N. A.; Marker, L. L.	Cost of carnivore coexistence on communal and resettled land in Namibia	2014	10.1017/S0376892913000180
Segre, Hila; Carmel, Yohay; Segoli, Michal; Tchetchik, Anat; Renan, Ittai; Perevolotsky, Avi; Rotem, Dotan; Shwartz, Assaf	Cost-effectiveness of uncultivated field-margins and semi-natural patches in Mediterranean areas: A multi-taxa, landscape scale approach	2019	10.1016/j.biocon.2019.108262
Gilroy J.J., Anderson G.Q.A., Grice P.V., Vickery J.A., Bray I., Nicholas Watts P., Sutherland W.J.	Could soil degradation contribute to farmland bird declines? Links between soil penetrability and the abundance of yellow wagtails Motacilla flava in arable fields	2008	10.1016/j.biocon.2008.09.019
Buisson E., Dutoit T.	Creation of the natural reserve of La Crau: Implications for the creation and management of protected areas	2006	10.1016/j.jenvman.2005.09.013
Redpath N., Osgathorpe L.M., Park K., Goulson D.	Crofting and bumblebee conservation: The impact of land management practices on bumblebee populations in northwest Scotland	2010	10.1016/j.biocon.2009.11.019
Lehikoinen A., Brotons L., Calladine J., Campedelli T., Escandell V., Flousek J., Grueneberg C., Haas F., Harris S., Herrando S., Husby M., Jiguet F., Kålås J.A., Lindström Å., Lorrillière R., Molina B., Pladevall C., Calvi G., Sattler T., Schmid H., Sirkiä P.M., Teufelbauer N., Trautmann S.	Declining population trends of European mountain birds	2019	10.1111/gcb.14522
Andreasen, Christian; Jensen, Hans Arne; Jensen, Signe Marie	Decreasing diversity in the soil seed bank after 50 years in Danish arable fields	2018	10.1016/j.agee.2018.02.034
Mallin, MA; Ensign, SH; McIver, MR; Shank, GC; Fowler, PK	Demographic, landscape, and meteorological factors controlling the microbial pollution of coastal waters	2001	10.1023/A:1013169401211
Hoekman S.T., Gabor T.S., Maher R., Murkin H.R., Lindberg M.S.	Demographics of breeding female mallards in southern Ontario, Canada	2006	10.2193/0022-541X(2006)70[111:DOBFMI]2.0.CO;2
Smith M.D., Barbour P.J., Burger Jr. L.W., Dinsmore S.J.	Density and diversity of overwintering birds in managed field borders in Mississippi	2005	10.1676/04-097.1
Santangeli, Andrea; Dolman, Paul M.	Density and habitat preferences of male little bustard across contrasting agro-pastoral landscapes in Sardinia (Italy)	2011	10.1007/s10344-011-0492-3
Dias R.A., Blanco D.E., Goijman A.P., Zaccagnini M.E.	Density, habitat use, and opportunities for conservation of shorebirds in rice fields in southeastern South America	2014	10.1650/CONDOR-13-160.1
Greer, Danielle M.; Dugger, Bruce D.; Reinecke, Kenneth J.; Petrie, Mark J.	Depletion of Rice as Food of Waterfowl Wintering in the Mississippi Alluvial Valley	2009	10.2193/2008-250
Mézière D., Petit S., Granger S., Biju-Duval L., Colbach N.	Developing a set of simulation-based indicators to assess harmfulness and contribution to biodiversity of weed communities in cropping systems	2015	10.1016/j.ecolind.2014.07.028
Nansen, Christian; Gumley, Jerome; Groves, Lloyd; Nansen, Maria; Severtson, Dustin; Ridsdill-Smith, Thomas James	Development of best practices for sampling of an important surface-dwelling soil mite in pastoral landscapes	2015	10.1007/s10493-015-9915-2
Arbeiter S., Flinks H., Grünwald J., Tanneberger F.	Diet of Corncrakes Crex crex and Prey Availability in Relation to Meadow Management	2020	10.5253/arde.v108i1.a7
Moorcroft, Darren; Wilson, Jeremy D.; Bradbury, Richard B.	Diet of nestling Linnets Carduelis cannabina on lowland farmland before and after agricultural intensification	2006	10.1080/00063650609461428
Whelan, Christopher J.; Brown, Joel S.; Hank, Amy E.	Diet preference in the House Sparrow Passer domesticus: hooked on millet?	2015	10.1080/00063657.2015.1089838
Wasti, Sanjeev; Sah, Nirvay; Lee, Chin N.; Jha, Rajesh; Mishra, Birendra	Dietary supplementation of alpha-lipoic acid mitigates the negative effects of heat stress in broilers	2021	10.1371/journal.pone.0254936
Zhijun W., Young S.S.	Differences in bird diversity between two swidden agricultural sites in mountainous terrain, Xishuangbanna, Yunnan, China	2003	10.1016/S0006-3207(02)00222-7
Joubert, DF; Ryan, PG	Differences in mammal and bird assemblages between commercial and communal rangelands in the Succulent Karoo, South Africa	1999	10.1006/jare.1999.0553
McMahon B.J., Anderson A., Carnus T., Helden A.J., Kelly-Quinn M., Maki A., Sheridan H., Purvis G.	Different bioindicators measured at different spatial scales vary in their response to agricultural intensity	2012	10.1016/j.ecolind.2012.01.013
Sanchez-Oliver, J. S.; Rey Benayas, J. M.; Carrascal, L. M.	Differential effects of local habitat and landscape characteristics on bird communities in Mediterranean afforestations motivated by the EU Common Agrarian Policy	2014	10.1007/s10344-013-0759-y
Dorrough J., Mcintyre S., Brown G., Stol J., Barrett G., Brown A.	Differential responses of plants, reptiles and birds to grazing management, fertilizer and tree clearing	2012	10.1111/j.1442-9993.2011.02317.x
Martínez-Núñez C., Rey P.J., Manzaneda A.J., Tarifa R., Salido T., Isla J., Pérez A.J., Camacho F.M., Molina J.L.	Direct and indirect effects of agricultural practices, landscape complexity and climate on insectivorous birds, pest abundance and damage in olive groves	2020	10.1016/j.agee.2020.107145
Verhulst, Jort; Kleijn, David; Berendse, Frank	Direct and indirect effects of the most widely implemented Dutch agri-environment schemes on breeding waders	2007	10.1111/j.1365-2664.2006.01238.x
Farina A.	Distribution and dynamics of birds in a rural sub-Mediterranean landscape	1995	10.1016/0169-2046(94)01052-A
Östman Ö.	Distribution of bird cherry-oat aphids (Rhopalosiphum padi (L.)) in relation to landscape and farming practices	2002	10.1016/S0167-8809(01)00357-7
Nam, Hyung-Kyu; Choi, Yu-Seong; Chi, Seung-Hye; Yoo, Jeong-Chil	Distribution of Waterbirds in Rice Fields and Their Use of Foraging Habitats	2015	10.1675/063.038.0206
Porter, R. E. R.; Clapperton, B. K.; Coleman, J. D.	Distribution, abundance and control of the rook (Corvus frugilegus L.) in Hawke's Bay, New Zealand, 1969-2006	2008	10.1080/03014220809510544
Munira A.N., Salmi A.L.N., Anuar M.S.S., Muin M.A.M.A., Amirrudin A., Juliani S.N.	Diversity and temporal distribution of birds in rice-growing landscape, Northern Peninsular Malaysia	2014
Assandri G., Bogliani G., Pedrini P., Brambilla M.	Diversity in the monotony? Habitat traits and management practices shape avian communities in intensive vineyards	2016	10.1016/j.agee.2016.03.014
Weibull, AC; Bengtsson, J; Nohlgren, E	Diversity of butterflies in the agricultural landscape: the role of farming system and landscape heterogeneity	2000	10.1034/j.1600-0587.2000.230611.x
Grill A., Cleary D.F.R.	Diversity patterns in butterfly communities of the Greek nature reserve Dadia	2003	10.1016/S0006-3207(03)00070-3
Moro, Claire Valiente; Thioulouse, Jean; Chauve, Claude; Zenner, Lionel	Diversity, Geographic Distribution, and Habitat-Specific Variations of Microbiota in Natural Populations of the Chicken Mite, Dermanyssus gallinae	2011	10.1603/ME10113
Whittingham M.J., Wilson J.D., Donald P.F.	Do habitat association models have any generality? Predicting skylark Alauda arvensis abundance in different regions of southern England	2003	10.1034/j.1600-0587.2003.03522.x
Yang, Yichao; Ashworth, Amanda J.; Durso, Lisa M.; Savin, Mary; DeBruyn, Jennifer M.; Cook, Kimberly; Moore, Philip A.; Owens, Phillip R.	Do Long-Term Conservation Pasture Management Practices Influence Microbial Diversity and Antimicrobial Resistant Genes in Runoff?	2021	10.3389/fmicb.2021.617066
Carrasco-Rueda, Farah; Loiselle, Bette A.	Do riparian forest strips in modified forest landscapes aid in conserving bat diversity?	2019	10.1002/ece3.5048
Mulatu, Tilahun; Bastos, Rita; Santos, Mario; Sousa, Jose Paulo; da Silva, Pedro Martins; Cabral, Joao Alexandre	Do the passerine traits' dynamic patterns indicate the ecological status of agro-forestry ecosystems? A modelling approach for Montado'' management assessments	2016	10.1016/j.gecco.2016.09.001
Engler B., Bauer H.-G.	Documentation of a serious decline in House sparrow Passer do mesticus populations in Germany on the basis of ornithological literature, 1850-2000 [Dokumentation eines starken Bestandsrückgangs beim Haussperling (Passer domesticus) in Deutschland auf Basis von Literaturangaben von 1850-2000]	2002
Ursua, E; Serrano, D; Tella, JL	Does land irrigation actually reduce foraging habitat for breeding lesser kestrels? The role of crop types	2005	10.1016/j.biocon.2004.10.002
VanBeek, Kelly R.; Brawn, Jeffrey D.; Ward, Michael P.	Does no-till soybean farming provide any benefits for birds?	2014	10.1016/j.agee.2013.12.007
Hole D.G., Perkins A.J., Wilson J.D., Alexander I.H., Grice P.V., Evans A.D.	Does organic farming benefit biodiversity?	2005	10.1016/j.biocon.2004.07.018
Chamberlain, D. E.; Joys, A.; Johnson, P. J.; Norton, L.; Feber, R. E.; Fuller, R. J.	Does organic farming benefit farmland birds in winter?	2010	10.1098/rsbl.2009.0643
Wright, H. L.; Buckingham, D. L.; Dolman, P. M.	Dry season habitat use by critically endangered white-shouldered ibis in northern Cambodia	2010	10.1111/j.1469-1795.2009.00301.x
Catry I., Franco A.M.A., Moreira F.	Easy but ephemeral food: Exploring the trade-offs of agricultural practices in the foraging decisions of Lesser Kestrels on farmland	2014	10.1080/00063657.2014.953031
Kellermann J.L., Johnson M.D., Stercho A.M., Hackett S.C.	Ecological and economic services provided by birds on Jamaican Blue Mountain coffee farms	2008	10.1111/j.1523-1739.2008.00968.x
Umar M., Hussain M., Murtaza G., Shaheen F.A., Zafar F.	Ecological concerns of migratory birds in Pakistan: A review	2018	10.17582/pujz/2018.33.1.69.76
Biaggini M., Cascio P.L., Bassu L., Bazzoffi P., Barbagli F., Nulchis V., Corti C.	Ecological focus area-EFA: The biological value of olive groves. A case study in Sardinia (Italy)	2015	10.4081/ija.2015.10.s1.748
Kati, Vassiliki; Dimopoulos, Panayotis; Papaioannou, Haritakis; Poirazidis, Kostas	Ecological management of a Mediterranean mountainous reserve (Pindos National Park, Greece) using the bird community as an indicator	2009	10.1016/j.jnc.2008.12.002
Marín G., Bastidas L., Muñoz J., Oliveros O., Navarro R., Mareano B.	Ecological profile of the avifauna in the Venezuelan eastern plains as a function of anthropogenic impacts [Perfil ecológico de la avifauna de los llanos orientales de Venezuela en función de los impactos antrópicos]	2007
Thevathasan N.V., Gordon A.M.	Ecology of tree intercropping systems in the North temperate region: Experiences from southern Ontario, Canada	2004	10.1023/B:AGFO.0000029003.00933.6d
Linden V.M.G., Grass I., Joubert E., Tscharntke T., Weier S.M., Taylor P.J.	Ecosystem services and disservices by birds, bats and monkeys change with macadamia landscape heterogeneity	2019	10.1111/1365-2664.13424
Chain-Guadarrama, Adina; Martinez-Salinas, Alejandra; Aristizabal, Natalia; Ricketts, Taylor H.	Ecosystem services by birds and bees to coffee in a changing climate: A review of coffee berry borer control and pollination	2019	10.1016/j.agee.2019.04.011
Evans S.G., Potts M.D.	Effect of Agricultural Commodity Prices on Species Abundance of US Grassland Birds	2015	10.1007/s10640-014-9829-1
Keogh, K.; McKenna, C.; Porter, R. K.; Waters, S. M.; Kenny, D. A.	Effect of dietary restriction and subsequent realimentation on hepatic oxidative phosphorylation in cattle	2021	10.1016/j.animal.2020.100009
Rodriguez-Del-Bosque, LA; Leos-Martinez, J; Dowd, PF	Effect of ear wounding and cultural practices on abundance of Carpophilus-freemani (Coleoptera : Nitidulidae) and other microleopterans in maize in northeastern Mexico	1998	10.1093/jee/91.4.796
Díaz-Fernández S., Arroyo B., Casas F., Martinez-Haro M., Viñuela J.	Effect of Game Management on Wild Red-Legged Partridge Abundance	2013	10.1371/journal.pone.0066671
Posmanik, Roy; Gross, Amit; Nejidat, Ali	Effect of high ammonia loads emitted from poultry-manure digestion on nitrification activity and nitrifier-community structure in a compost biofilter	2014	10.1016/j.ecoleng.2013.10.033
Silva, G.; Guadagnin, D. L.	Effect of land use in seasonal abundance of Eared Dove (Zenaida auriculata) in Southwestern Brazil	2018	10.1590/1519-6984.21115
Tamaris-Turizo D.P., López-Arévalo H.F., Rodríguez N.R.	Effect of oil palm crop structure elaeis guineensis (Arecaceae) on bird diversity in a tropical landscape of Colombian Orinoquia [Efecto de la estructura del cultivo de palma de aceite elaeis guineensis (Arecaceae) sobre la diversidad de aves en un paisaje de la Orinoquía Colombiana]	2017	10.15517/rbt.v65i4.26735
Lourenço R., Pereira P.F., Oliveira A., Ribeiro-Silva J., Figueiredo D., Rabaça J.E., Mira A., Marques J.T.	Effect of vineyard characteristics on the functional diversity of insectivorous birds as indicator of potential biocontrol services	2021	10.1016/j.ecolind.2020.107251
Pekin, Burak K.	Effect of Widespread Agricultural Chemical Use on Butterfly Diversity across Turkish Provinces	2013	10.1111/cobi.12103
Parejo, D; Sanchez-Guzman, JM	Effects of agricultural development on colonial ardeid populations in southwestern Spain	1999	10.2307/1522220
Brickle N.W., Harper D.G.C., Aebischer N.J., Cockayne S.H.	Effects of agricultural intensification on the breeding success of corn buntings Miliaria calandra	2000	10.1046/j.1365-2664.2000.00542.x
Buckingham D.L., Peach W.J., Fox D.S.	Effects of agricultural management on the use of lowland grassland by foraging birds	2006	10.1016/j.agee.2005.06.019
Medan D., Torretta J.P., Hodara K., de la Fuente E.B., Montaldo N.H.	Effects of agriculture expansion and intensification on the vertebrate and invertebrate diversity in the Pampas of Argentina	2011	10.1007/s10531-011-0118-9
MacDonald, Michael A.; Maniakowski, Michal; Cobbold, Gail; Grice, Philip V.; Anderson, Guy Q. A.	Effects of agri-environment management for stone curlews on other biodiversity	2012	10.1016/j.biocon.2012.01.040
Vickery P.D., Casañas H.E., Di Giacomo A.S.	Effects of altitude on the distribution of Nearctic and resident grassland birds in Córdoba province, Argentina	2003	10.1648/0273-8570-74.2.172
Zhang Q., Han R., Zou F.	Effects of artificial afforestation and successional stage on a lowland forest bird community in southern China	2011	10.1016/j.foreco.2011.01.025
Streitberger, Merle; Fartmann, Thomas	Effects of Christmas-tree plantations on phytodiversity: implications for conservation	2020	10.1007/s11056-019-09767-0
Atlegrim, O; Sjoberg, K	Effects of clear-cutting and single-tree selection harvests on herbivorous insect larvae feeding on bilberry (Vaccinium myrtillus) in uneven-aged boreal Picea abies forests	1996	10.1016/S0378-1127(96)03830-3
Gregory, Nathan C.; Sensenig, Ryan L.; Wilcove, David S.	Effects of Controlled Fire and Livestock Grazing on Bird Communities in East African Savannas	2010	10.1111/j.1523-1739.2010.01533.x
Aebischer, NJ	Effects of cropping practices on declining farmland birds during the breeding season	1997
Tourenq C., Sadoul N., Beck N., Mesléard F., Martin J.-L.	Effects of cropping practices on the use of rice fields by waterbirds in the Camargue, France	2003	10.1016/S0167-8809(02)00203-7
Sodhi, Navjod S.; Posa, Mary Rose C.; Lee, Tien Ming; Warkentin, Ian G.	Effects of disturbance or loss of tropical rainforest on birds	2008	10.1525/auk.2008.1708
Jimenez, Jaime E.; Arriagada, Aldo M.; Fonturbel, Francisco E.; Camus, Patricio A.; Avila-Thieme, M. Isidora	Effects of exotic fish farms on bird communities in lake and marine ecosystems	2013	10.1007/s00114-013-1076-8
Milder, Jeffrey C.; DeClerck, Fabrice A. J.; Sanfiorenzo, Andre; Merlo Sanchez, Dalia; Tobar, Diego E.; Zuckerberg, Benjamin	Effects of farm and landscape management on bird and butterfly conservation in western Honduras	2010	10.1890/ES10-00003.1
Martin A.E., Collins S.J., Crowe S., Girard J., Naujokaitis-Lewis I., Smith A.C., Lindsay K., Mitchell S., Fahrig L.	Effects of farmland heterogeneity on biodiversity are similar to—or even larger than—the effects of farming practices	2020	10.1016/j.agee.2019.106698
Moreira, F; Beja, P; Morgado, R; Reino, L; Gordinho, L; Delgado, A; Borralho, R	Effects of field management and landscape context on grassland wintering birds in Southern Portugal	2005	10.1016/j.agee.2005.02.011
Donald, PF; Fuller, RJ; Evans, AD; Gough, SJ	Effects of forest management and grazing on breeding bird communities in plantations of broadleaved and coniferous trees in western England	1998	10.1016/S0006-3207(97)00114-6
Morris, Gail; Conner, L. Mike	Effects of forest management practices, weather, and indices of nest predator abundance on nest predation: A 12-year artificial nest study	2016	10.1016/j.foreco.2016.02.006
Desmond, M	Effects of grazing practices and fossorial rodents on a winter avian community in Chihuahua, Mexico	2004	10.1016/S0006-3207(03)00194-0
Chamberlain D.E., Wilson A.M., Browne S.J., Vickery J.A.	Effects of habitat type and management on the abundance of skylarks in the breeding season	1999	10.1046/j.1365-2664.1999.00453.x
Castro-Caro J.C., Barrio I.C., Tortosa F.S.	Effects of Hedges and Herbaceous Cover on Passerine Communities in Mediterranean Olive Groves	2015	10.3161/00016454AO2015.50.2.006
Hodgskiss, Connor L.; Legleiter, Travis R.; Young, Bryan G.; Johnson, William G.	Effects of herbicide management practices on the weed density and richness in dicamba-resistant cropping systems in Indiana	2021	10.1017/wsc.2020.69
Caro J., Delibes-Mateos M., Estrada A., Borralho R., Gordinho L., Reino L., Beja P., Arroyo B.	Effects of hunting management on Mediterranean farmland birds	2015	10.1017/S0959270914000197
Stefanova, Martina; Salek, Miroslav	EFFECTS OF INTEGRATED FARMING ON HERBAL AND BIRD SPECIES DIVERSITY IN CZECH AGRICULTURAL LANDSCAPES	2014	10.3161/104.062.0114
Amira N., Rinalfi T., Azhar B.	Effects of intensive rice production practices on avian biodiversity in Southeast Asian managed wetlands	2018	10.1007/s11273-018-9614-y
Sagwe, Rose Nyakemiso; Muya, Shadrack Muvui; Maranga, Rosebella	Effects of land use patterns on the diversity and conservation status of butterflies in Kisii highlands, Kenya	2015	10.1007/s10841-015-9826-x
Concepción E.D., Díaz M., Baquero R.A.	Effects of landscape complexity on the ecological effectiveness of agri-environment schemes	2008	10.1007/s10980-007-9150-2
Tsafack, Noelline; Menozzi, Philippe; Brevault, Thierry; Soti, Valerie; Deconchat, Marc; Ouin, Annie	Effects of landscape context and agricultural practices on the abundance of cotton bollworm Helicoverpa armigera in cotton fields: A case study in northern Benin	2013	10.1080/09670874.2013.852270
King S., Elphick C.S., Guadagnin D., Taft O., Amano T.	Effects of landscape features on waterbird use of rice fields	2010	10.1675/063.033.s111
Rurangwa M.L., Aguirre-Gutiérrez J., Matthews T.J., Niyigaba P., Wayman J.P., Tobias J.A., Whittaker R.J.	Effects of land-use change on avian taxonomic, functional and phylogenetic diversity in a tropical montane rainforest	2021	10.1111/ddi.13364
Musitelli F., Romano A., Møller A.P., Ambrosini R.	Effects of livestock farming on birds of rural areas in Europe	2016	10.1007/s10531-016-1087-9
Haeger, Achim; Fernandez Otarola, Mauricio; Stuhlmacher, Michelle Faye; Acuna Castillo, Rafael; Contreras Arias, Agustin	Effects of management and landscape composition on the diversity and structure of tree species assemblages in coffee agroforests	2015	10.1016/j.agee.2014.08.022
Dollar J.G., Riffell S.K., Burger Jr. L.W.	Effects of managing semi-natural grassland buffers on butterflies	2013	10.1007/s10841-012-9543-7
Azhar B., Puan C.L., Zakaria M., Hassan N., Arif M.	Effects of monoculture and polyculture practices in oil palm smallholdings on tropical farmland birds	2014	10.1016/j.baae.2014.06.001
Hickman K.R., Farley G.H., Channell R., Steier J.E.	Effects of Old World bluestem (Bothriochloa ischaemum) on food availability and avian community composition within the mixed-grass prairie	2006	10.1894/0038-4909(2006)51[524:EOOWBB]2.0.CO;2
Ondine, Filippi-Codaccioni; Jean, Clobert; Romain, Julliard	Effects of organic and soil conservation management on specialist bird species	2009	10.1016/j.agee.2008.08.004
Kay, Geoffrey M.; Mortelliti, Alessio; Tulloch, Ayesha; Barton, Philip; Florance, Daniel; Cunningham, Saul A.; Lindenmayer, David B.	Effects of past and present livestock grazing on herpetofauna in a landscape-scale experiment	2017	10.1111/cobi.12779
Choi G., Nam H.-K., Son S.-J., Do M.S., Yoo J.-C.	Effects of Pesticide Use on the Distributions of Grey Herons (Ardea cinerea) and Great Egrets (Ardea alba) in Rice Fields of the Republic of Korea	2021	10.2108/zs200079
Conover R.R., Dinsmore S.J., Burger Jr. L.W.	Effects of set-aside conservation practices on bird community structure within an intensive agricultural landscape	2014	10.1674/0003-0031-172.1.61
Bracken F., Bolger T.	Effects of set-aside management on birds breeding in lowland Ireland	2006	10.1016/j.agee.2006.03.032
Johnson, MD	Effects of shade-tree species and crop structure on the winter arthropod and bird communities in a Jamaican shade coffee plantation	2000
Riffell S., Scognamillo D., Burger L.W.	Effects of the Conservation Reserve Program on northern bobwhite and grassland birds	2008	10.1007/s10661-007-0082-8
Gailly R., Paquet J.-Y., Titeux N., Claessens H., Dufrêne M.	Effects of the conversion of intensive grasslands into Christmas tree plantations on bird assemblages	2017	10.1016/j.agee.2017.06.029
Stip A., Kleijn D., Teunissen W.	Effects of the provisioning of food crops on the numbers of wintering granivorous farmland birds: A first analysis [Effecten van het aanbieden van voedsel-gewassen op de talrijkheid van overwinterende akkervogels: Een eerste analyse]	2013
Bruggisser, Odile T.; Schmidt-Entling, Martin H.; Bacher, Sven	Effects of vineyard management on biodiversity at three trophic levels	2010	10.1016/j.biocon.2010.03.034
Maki, Joel J.; Bobeck, Elizabeth A.; Sylte, Matt J.; Looft, Torey	Eggshell and environmental bacteria contribute to the intestinal microbiota of growing chickens	2020	10.1186/s40104-020-00459-w
Evans T.R., Mahoney M.J., Cashatt E.D., de Snoo G., Musters C.J.M.	Enhancement of linear agricultural areas to provide invertebrates as potential food for breeding birds	2016	10.3390/land5030026
Potts, S. G.; Woodcock, B. A.; Roberts, S. P. M.; Tscheulin, T.; Pilgrim, E. S.; Brown, V. K.; Tallowin, J. R.	Enhancing pollinator biodiversity in intensive grasslands	2009	10.1111/j.1365-2664.2009.01609.x
Fritch, Rochelle A.; Sheridan, Helen; Finn, John A.; McCormack, Stephen; hUallachain, Daire O.	Enhancing the diversity of breeding invertebrates within field margins of intensively managed grassland: Effects of alternative management practices	2017	10.1002/ece3.3302
Floqi T., Shumka S., Malollari I., Vezi D., Shabani L.	Environment and sustainable development of the Prespa park	2009
Cunningham, Fred L.; Hanson-Dorr, Katie C.; Ford, Lorelei; Middleton, David R.; Crain, Alex; Durst, Lanna; Ware, Cynthia; Griffin, Matt J.; Mischke, Charles C.; Wan, Xiu-Feng; Hanson, Larry A.	Environmental factor(s) and animal vector(s) associated with atypicalAeromonas hydrophilaabundance and dissemination among channel catfish ponds	2020	10.1111/jwas.12608
Jensen, Gitte Hoj; Tombre, Ingunn M.; Madsen, Jesper	Environmental factors affecting numbers of pink-footed geese Anser brachyrhynchus utilising an autumn stopover site	2016	10.2981/wlb.00161
Vance, Eric D.; Prisley, Stephen P.; Schilling, Erik B.; Tatum, Vickie L.; Wigley, T. Bently; Lucier, Alan A.; Van Deusen, Paul C.	Environmental implications of harvesting lower-value biomass in forests	2018	10.1016/j.foreco.2017.10.023
Romero-Bautista Y.A., Moreno-Calles A.I., Alvarado-Ramos F., Reyes Castillo M., Casas A.	Environmental interactions between people and birds in semiarid lands of the Zapotitlán Valley, Central Mexico	2020	10.1186/s13002-020-00385-1
Marja R., Herzon I., Viik E., Elts J., Mänd M., Tscharntke T., Batáry P.	Environmentally friendly management as an intermediate strategy between organic and conventional agriculture to support biodiversity	2014	10.1016/j.biocon.2014.08.005
Calvi G., Campedelli T., Tellini Florenzano G., Rossi P.	Evaluating the benefits of agri-environment schemes on farmland bird communities through a common species monitoring programme. A case study in northern Italy	2018	10.1016/j.agsy.2017.09.002
Rodriguez, Carlos; Wiegand, Kerstin	Evaluating the trade-off between machinery efficiency and loss of biodiversity-friendly habitats in arable landscapes: The role of field size	2009	10.1016/j.agee.2008.10.010
Hanna, Everett E.; Schummer, Michael L.; Petrie, Scott A.	Evaluation of a Vacuum Technique to Estimate Abundance of Waste Barley	2015	10.3996/082014-JFWM-057
Mcfarland, T. M.; Van Riper, C., III; Johnson, G. E.	Evaluation of NDVI to assess avian abundance and richness along the upper San Pedro River	2012	10.1016/j.jaridenv.2011.09.010
Wilson, K. M.; Rodrigues, D. R.; Briggs, W. N.; Duff, A. F.; Chasser, K. M.; Bielke, L. R.	Evaluation of the impact of in ovo administered bacteria on microbiome of chicks through 10 days of age	2019	10.3382/ps/pez388
Ogden J.C.	Everglades ridge and slough conceptual ecological model	2005	10.1672/0277-5212(2005)025[0810:ERASCE]2.0.CO;2
VANZYL, AJ; JENKINS, AR; ALLAN, DG	EVIDENCE FOR SEASONAL MOVEMENTS BY ROCK KESTRELS FALCO-TINNUNCULUS AND LANNER FALCONS F-BIARMICUS IN SOUTH-AFRICA	1994	10.1080/00306525.1994.9639673
Stokely, Thomas D.; Kormann, Urs G.; Verschuyl, Jake; Kroll, Andrew J.; Frey, David W.; Harris, Scott H.; Mainwaring, Doug; Maguire, Doug; Hatten, Jeff A.; Rivers, James W.; Fitzgerald, Stephen; Betts, Matthew G.	Experimental evaluation of herbicide use on biodiversity, ecosystem services and timber production trade-offs in forest plantations	2021	10.1111/1365-2664.13936
Serée L., Gardarin A., Crouzet O., Barbottin A., Valantin-Morison M., Chiron F.	Exploring multitrophic interactions in oilseed rape fields reveals the prevailing role of Carabidae	2021	10.1002/ece3.8229
Plexida S., Solomou A., Poirazidis K., Sfougaris A.	Factors affecting biodiversity in agrosylvopastoral ecosystems with in the Mediterranean Basin: A systematic review	2018	10.1016/j.jaridenv.2017.11.017
Pepin, Dominique; Birkan, Marcel; Angibault, Jean-Marc	Factors affecting changes in grey partridge population dynamics in a French arable farmland over an eleven-year period	2008	10.1007/s10344-007-0125-z
Kosicki, Jakub Z.; Chylarecki, Przemyslaw; Zduniak, Piotr	Factors affecting Common Quail's Coturnix coturnix occurrence in farmland of Poland: is agriculture intensity important?	2014	10.1007/s11284-013-1093-2
Montague-Drake R.M., Lindenmayer D.B., Cunningham R.B.	Factors affecting site occupancy by woodland bird species of conservation concern	2009	10.1016/j.biocon.2009.07.009
Prigioni C., Sacchi L.	Factors affecting the prevalence of leucocytozoon in italian ardeidae	1993	10.1080/11250009309355795
Tyl R.M., Rota C.T., Lehman C.P.	Factors influencing productivity of eastern wild turkeys in northeastern South Dakota	2020	10.1002/ece3.6583
Duan, Manli; Gu, Jie; Wang, Xiaojuan; Li, Yang; Zhang, Ranran; Hu, Ting; Zhou, Beibei	Factors that affect the occurrence and distribution of antibiotic resistance genes in soils from livestock and poultry farms	2019	10.1016/j.ecoenv.2019.05.005
Meyhoff S.D., Johnson D.L., Bazinet S.	Fall diet in sharp-tailed grouse (Tympanuchus phasianellus jamesi) and consumption of the grasshopper Melanoplus dawsoni in Alberta, Canada	2020	10.1016/j.fooweb.2020.e00153
Ahnström J., Bengtsson J., Berg A., Hallgren L., Boonstra W.J., Björklund J.	Farmers' interest in nature and its relation to biodiversity in arable fields	2013	10.1155/2013/617352
Herzon I., Mikk M.	Farmers' perceptions of biodiversity and their willingness to enhance it through agri-environment schemes: A comparative study from Estonia and Finland	2007	10.1016/j.jnc.2006.08.001
Sokos, Christos K.; Mamolos, Andreas P.; Kalburtji, Kiriaki L.; Birtsas, Periklis K.	Farming and wildlife in Mediterranean agroecosystems	2013	10.1016/j.jnc.2012.11.001
Dänhardt J., Green M., Lindström Å., Rundlöf M., Smith H.G.	Farmland as stopover habitat for migrating birds - effects of organic farming and landscape structure	2010	10.1111/j.1600-0706.2009.18106.x
Benton, TG; Vickery, JA; Wilson, JD	Farmland biodiversity: is habitat heterogeneity the key?	2003	10.1016/S0169-5347(03)00011-9
García-Navas V., Thuiller W.	Farmland bird assemblages exhibit higher functional and phylogenetic diversity than forest assemblages in France	2020	10.1111/jbi.13950
Cabodevilla X., Estrada A., Mougeot F., Jimenez J., Arroyo B.	Farmland composition and farming practices explain spatio-temporal variations in red-legged partridge density in central Spain	2021	10.1016/j.scitotenv.2021.149406
Usieta, Hope O.; Manu, Shiiwua A.; Ottosson, Ulf	Farmland conservation in West Africa: how do hedgerow characteristics affect bird species richness?	2013	10.1080/00063657.2012.758226
Jobin B., DesGranges J.-L., Boutin C.	Farmland habitat use by breeding birds in southern Quebec	1998
Freemark K.	Farmlands for farming and nature	2005	10.1017/CBO9780511614415.020
Catterall, Carla P.	Fauna as passengers and drivers in vegetation restoration: A synthesis of processes and evidence	2018	10.1111/emr.12306
Reed S.E., Kretser H.E., Glennon M.J., Pejchar L., Merenlender A.M.	Faunal biodiversity at the urban-rural interface: Current knowledge, research priorities, and planning strategies	2012	10.2136/2012.urban-rural.c6
Pineda-Quiroga, C.; Camarinha-Silva, A.; Borda-Molina, D.; Atxaerandio, R.; Ruiz, R.; Garcia-Rodriguez, A.	Feeding broilers with dry whey powder and whey protein concentrate affected productive performance, ileal digestibility of nutrients and cecal microbiota community	2018	10.1017/S1751731117002208
FULLER, R; HILL, D; TUCKER, G	FEEDING THE BIRDS DOWN ON THE FARM - PERSPECTIVES FROM BRITAIN	1991
Faria, Deborah; Barradas Paciencia, Mateus Luis; Dixo, Marianna; Laps, Rudi Ricardo; Baumgarten, Julio	Ferns, frogs, lizards, birds and bats in forest fragments and shade cacao plantations in two contrasting landscapes in the Atlantic forest, Brazil	2007	10.1007/s10531-007-9189-z
Rudisill, Matt A.; Turco, Ron F.; Hoagland, Lori A.	Fertility practices and rhizosphere effects alter ammonia oxidizer community structure and potential nitrification activity in pepper production soils	2016	10.1016/j.apsoil.2015.10.011
Liao, Hongkai; Li, Yaying; Yao, Huaiying	Fertilization with inorganic and organic nutrients changes diazotroph community composition and N-fixation rates	2018	10.1007/s11368-017-1836-8
Concepcion, Elena D.; Diaz, Mario	Field, landscape and regional effects of farmland management on specialist open-land birds: Does body size matter?	2011	10.1016/j.agee.2011.05.028
Nelson, Kara S.; Gray, Elizabeth M.; Evans, James R.	Finding solutions for bird restoration and livestock management: comparing grazing exclusion levels	2011	10.1890/10-0032.1
Titeux N., Dufrene M., Radoux J., Hirzel A.H., Defourny P.	Fitness-related parameters improve presence-only distribution modelling for conservation practice: The case of the red-backed shrike	2007	10.1016/j.biocon.2007.04.019
García J.T., Morales M.B., Martínez J., Iglesias L., García de la Morena E., Suárez F., Viñuela J.	Foraging activity and use of space by Lesser Kestrel Falco naumanni in relation to agrarian management in central Spain	2006	10.1017/S0959270906000013
Tarbox, Bryan C.; Robinson, Scott K.; Loiselle, Bette; Flory, S. Luke	Foraging ecology and flocking behavior of insectivorous forest birds inform management of Andean silvopastures for conservation	2018	10.1650/CONDOR-18-1.1
Christakis, Christos E.; Sfougaris, Athanassios, I	Foraging habitat selection by the Lesser Kestrel Falco naumanni during the different phases of breeding and the post breeding period in central Greece	2021	10.2326/osj.20.175
Cardador, Laura; Manosa, Santi	FORAGING HABITAT USE AND SELECTION OF WESTERN MARSH-HARRIERS (CIRCUS AERUGINOSUS) IN INTENSIVE AGRICULTURAL LANDSCAPES	2011	10.3356/JRR-10-64.1
Schekkerman, Hans; Boele, Arjan	Foraging in precocial chicks of the black-tailed godwit Limosa limosa: vulnerability to weather and prey size	2009	10.1111/j.1600-048X.2008.04330.x
Karp D.S., Mendenhall C.D., Sandí R.F., Chaumont N., Ehrlich P.R., Hadly E.A., Daily G.C.	Forest bolsters bird abundance, pest control and coffee yield	2013	10.1111/ele.12173
Verdasca, Maria Joao; Leitao, Ana Sofia; Santana, Joana; Porto, Miguel; Dias, Susana; Beja, Pedro	Forest fuel management as a conservation tool for early successional species under agricultural abandonment: The case of Mediterranean butterflies	2012	10.1016/j.biocon.2011.10.031
Karthik, Teegalapalli; Veeraswami, Gopi Govindhan; Samal, Prasanna Kumar	Forest recovery following shifting cultivation: an overview of existing research	2009	10.1177/194008290900200401
Dylewski, Lukasz; Jagodzinski, Andrzej M.; Tomas, Lukasz; Myczko, Lukasz; Flaherty, Silvia	Forest stand structure and cone crop affect winter habitat use by Eurasian red squirrel (Sciurus vulgaris)	2021	10.1016/j.foreco.2021.119705
Jiguet F., Devictor V., Julliard R., Couvet D.	French citizens monitoring ordinary birds provide tools for conservation and ecological sciences	2012	10.1016/j.actao.2011.05.003
Petry M.V., Krüger L.	Frequent use of burned grasslands by the vulnerable Saffron-Cowled Blackbird Xanthopsar flavus: Implications for the conservation of the species	2010	10.1007/s10336-009-0489-9
Goulart, Fernando Figueiredo; Vandermeer, John; Perfecto, Ivette; da Matta-Machado, Rodrigo Pinto	Frugivory by five bird species in agroforest home gardens of Pontal do Paranapanema, Brazil	2011	10.1007/s10457-011-9398-z
Jayathilake H.M., Warren-Thomas E., Nelson L., Dolman P., Bumrungsri S., Juthong W., Carrasco L.R., Edwards D.P.	Fruit trees and herbaceous plants increase functional and phylogenetic diversity of birds in smallholder rubber plantations	2021	10.1016/j.biocon.2021.109140
Fan J., Wang X., Wu W., Chen W., Ma Q., Ma Z.	Function of restored wetlands for waterbird conservation in the Yellow Sea coast	2021	10.1016/j.scitotenv.2020.144061
Ritterson, Jeffrey D.; King, David I.; Raudales, Raul; Trubey, Richard; Chandler, Richard B.	Generating best management practices for Avian conservation with a land-sparing agricultural system	2021	10.1007/s10457-020-00582-7
Saether, Bernt-Erik; Lillegard, Magnar; Grotan, Vidar; Drever, Mark C.; Engen, Steinar; Nudds, Thomas D.; Podruzny, Kevin M.	Geographical gradients in the population dynamics of North American prairie ducks	2008	10.1111/j.1365-2656.2008.01424.x
Smith-Hicks, Kathryn N.; Newnam, John C.; Colon, Melanie R.; Long, Ashley M.; Morrison, Michael L.	Golden-cheeked Warbler Behavior in Relation to Vegetation Characteristics across their Breeding Range	2016	10.1674/0003-0031-176.1.81
Rahmig, Corina J.; Jensen, William E.; With, Kimberly A.	Grassland Bird Responses to Land Management in the Largest Remaining Tallgrass Prairie	2009	10.1111/j.1523-1739.2008.01118.x
Renfrew R.B., Ribic C.A.	Grassland birds associated with agricultural riparian practices in southwestern Wisconsin	2001	10.2307/4003583
Cole, Lorna J.; McCracken, David I.; Baker, Laurence; Parish, David	Grassland conservation headlands: Their impact on invertebrate assemblages in intensively managed grassland	2007	10.1016/j.agee.2007.01.016
Grevilliot F., Muller S.	Grassland ecotopes of the upper Meuse as references for habitats and biodiversity restoration: A synthesis	2002	10.1023/A:1015225609385
Humbert, Jean-Yves; Delley, Sarah; Arlettaz, Raphael	Grassland intensification dramatically impacts grasshoppers: Experimental evidence for direct and indirect effects of fertilisation and irrigation	2021	10.1016/j.agee.2021.107412
Tanis M.F.M., Marshall L., Biesmeijer J.C.K., van Kolfschoten L.	Grassland management for meadow birds in the Netherlands is unfavourable to pollinators	2020	10.1016/j.baae.2019.12.002
Ernst, Lunja M.; Tscharntke, Teja; Batary, Peter	Grassland management in agricultural vs. forested landscapes drives butterfly and bird diversity	2017	10.1016/j.biocon.2017.09.027
Batáry P., Báldi A., Erd?s S.	Grassland versus non-grassland bird abundance and diversity in managed grasslands: Local, landscape and regional scale effects	2007	10.1007/s10531-006-9135-5
Soderstrom, B; Part, T; Linnarsson, E	Grazing effects on between-year variation of farmland bird communities	2001	10.1890/1051-0761(2001)011[1141:GEOBYV]2.0.CO;2
Sliwinski, Maggi; Powell, Larkin; Schacht, Walter	Grazing Systems Do Not Affect Bird Habitat on a Sandhills Landscape	2019	10.1016/j.rama.2018.07.006
Marty J.R., Davis J.B., Kaminski R.M., Brasher M.G., Rush S.A.	Gulf Coast Riceland Seed Biomass Estimates for Waterfowl Habitat Conservation	2020	10.1002/jwmg.21924
Bradbury, RB; Kyrkos, A; Morris, AJ; Clark, SC; Perkins, AJ; Wilson, JD	Habitat associations and breeding success of yellowhammers on lowland farmland	2000	10.1046/j.1365-2664.2000.00552.x
Vaughan, N; Lucas, EA; Harris, S; White, PCL	Habitat associations of European hares Lepus europaeus in England and Wales: implications for farmland management	2003	10.1046/j.1365-2664.2003.00784.x
Hill, Jason M.; Egan, J. Franklin; Stauffer, Glenn E.; Diefenbach, Duane R.	Habitat Availability Is a More Plausible Explanation than Insecticide Acute Toxicity for US Grassland Bird Species Declines	2014	10.1371/journal.pone.0098064
Bazzi G., Foglini C., Brambilla M., Saino N., Rubolini D.	Habitat management effects on Prealpine grassland bird communities	2015	10.1080/11250003.2014.983566
Yahiaoui, K.; Arab, K.; Belhamra, M.; Browne, S. J.; Boutin, J. -M.; Moali, A.	HABITAT OCCUPANCY BY EUROPEAN TURTLE DOVES (STREPTOPELIA TURTUR) IN THE ISSER VALLEY, ALGERIA	2014
Demerdzhiev, Dimitar A.; Popgeorgiev, Georgi S.; Dobrev, Dobromir D.; Arkumarev, Volen S.; Terziev, Nikolay G.	Habitat Requirements of the Lesser Spotted Eagle Clanga pomarina Brehm, 1831 (Ayes: Accipitridae) at the Southern Periphery of the Distribution Range (Southeast Bulgaria)	2019
Orlowski, Grzegorz	Habitat selection and winter food resources of the Water Pipit Anthus spinoletta in south-western Poland	2006
Gillings, S; Fuller, RJ	Habitat selection by Skylarks Alauda arvensis wintering in Britain in 1997/98	2001	10.1080/00063650109461229
Fourcade Y., Besnard A.G., Beslot E., Hennique S., Mourgaud G., Berdin G., Secondi J.	Habitat selection in a dynamic seasonal environment: Vegetation composition drives the choice of the breeding habitat for the community of passerines in floodplain grasslands	2018	10.1016/j.biocon.2018.11.007
Duriez O., Ferrand Y., Binet F., Corda E., Gossmann F., Fritz H.	Habitat selection of the Eurasian woodcock in winter in relation to earthworms availability	2005	10.1016/j.biocon.2004.08.011
Donald, PF; Buckingham, DL; Moorcroft, D; Muirhead, LB; Evans, AD; Kirby, WB	Habitat use and diet of skylarks Alauda arvensis wintering on lowland farmland in southern Britain	2001	10.1046/j.1365-2664.2001.00618.x
Da Silva T.W., Dotta G., Gressler D.T., Fontana C.S.	Habitat use by grassland birds in natural areas and soybean fields in southern Brazil and Uruguay	2015	10.1676/wils-127-02-212-221.1
Martinez, Jose E.; Pagan, Iluminada; Palazon, Jose A.; Calvo, Jose F.	Habitat use of booted eagles (Hieraaetus pennatus) in a special protection area: Implications for conservation	2007	10.1007/s10531-006-9053-6
Shustack, Daniel P.; Strong, Allan M.; Donovan, Therese M.	Habitat Use Patterns of Bobolinks and Savannah Sparrows in the Northeastern United States	2010
de Souza, Julio Cesar; da Silva, Rosana Moreira; Rezende Goncalves, Marcos Paulo; Delgado Jardim, Rodrigo Jose; Markwith, Scott H.	Habitat use, ranching, and human-wildlife conflict within a fragmented landscape in the Pantanal, Brazil	2018	10.1016/j.biocon.2017.11.019
Duarte J., FarfáN M.A., Fa J.E., Vargas J.M.	Habitat-related effects on temporal variations in red-legged partridge alectoris rufa abundance estimations in olive groves	2014	10.13157/arla.61.1.2014.31
Sutcliffe, Laura M. E.; Batary, Peter; Kormann, Urs; Baldi, Andras; Dicks, Lynn V.; Herzon, Irina; Kleijn, David; Tryjanowski, Piotr; Apostolova, Iva; Arlettaz, Raphael; Aunins, Ainars; Aviron, Stephanie; Balezentiene, Ligita; Fischer, Christina; Halada, Lubos; Hartel, Tibor; Helm, Aveliina; Hristov, Iordan; Jelaska, Sven D.; Kaligaric, Mitja; Kamp, Johannes; Klimek, Sebastian; Koorberg, Pille; K…	Harnessing the biodiversity value of Central and Eastern European farmland	2015	10.1111/ddi.12288
Fox A.D.	Has Danish agriculture maintained farmland bird populations?	2004	10.1111/j.0021-8901.2004.00917.x
Castro-Caro, Juan C.; Carpio, Antonio J.; Tortosa, Francisco S.	Herbaceous ground cover reduces nest predation in olive groves	2014	10.1080/00063657.2014.961894
Morelli F.	High nature value farmland increases taxonomic diversity, functional richness and evolutionary uniqueness of bird communities	2018	10.1016/j.ecolind.2018.03.035
Alexandrino E.R., Buechley E.R., Forte Y.A., Cassiano C.C., Ferraz K.M.P.M.B., Ferraz S.F.B., Couto H.T.Z., Sekercioglu C.H.	Highly disparate bird assemblages in sugarcane and pastures: Implications for bird conservation in agricultural landscapes [Assembleias de aves altamente diferentes em pastagem e cana-de-açúcar: Implicações para a conservação de aves em paisagens agrícolas]	2019	10.3897/neotropical.14.e37602
Bokina, I. G.	HOVER-FLIES (DIPTERA, SYRPHIDAE) IN AGROCENOSES OF THE FOREST-STEPPE OF WESTERN SIBERIA AND INFLUENCE OF AGROTECHNOLOGICAL PRACTICE ON THEIR NUMBER	2012
Emmerson, M.; Morales, M. B.; Onate, J. J.; Batry, P.; Berendse, F.; Liira, J.; Aavik, T.; Guerrero, I.; Bommarco, R.; Eggers, S.; Part, T.; Tscharntke, T.; Weisser, W.; Clement, L.; Bengtsson, J.	How Agricultural Intensification Affects Biodiversity and Ecosystem Services	2016	10.1016/bs.aecr.2016.08.005
Clements, Jen; Lobley, Matt; Osborne, Juliet; Wills, Jane	How can academic research on UK agri-environment schemes pivot to meet the addition of climate mitigation aims?	2021	10.1016/j.lusepol.2021.105441
Lacko J., Topercer J., Sú?ovský M.	How disturbances and management practices affect bird communities in a Carpathian river ecosystem?	2018	10.1016/j.actao.2018.03.004
Vaccaro A.S., Düdyk L., Lapido R., De Miguel A., Grilli P.	How does the alianza del pastizal contribute to the conservation of birds in the flooding pampas? [¿Cómo contribuye la alianza del pastizal a la conservación de las aves en la pampa deprimida?]	2020
Jensen, Gitte Hoj; Madsen, Jesper; Tombre, Ingunn M.	Hunting migratory geese: is there an optimal practice?	2016	10.2981/wlb.00162
Alvarez-Cobelas, M; Cirujano, S; Sanchez-Carrillo, S	Hydrological and botanical man-made changes in the Spanish wetland of Las Tablas de Daimiel	2001	10.1016/S0006-3207(00)00102-6
Salgueiro P.A., Mira A., Rabaça J.E., Santos S.M.	Identifying critical thresholds to guide management practices in agro-ecosystems: Insights from bird community response to an open grassland-to-forest gradient	2018	10.1016/j.ecolind.2018.01.008
Quinn, John E.; Johnson, Ron J.; Brandle, James R.	Identifying opportunities for conservation embedded in cropland anthromes	2014	10.1007/s10980-014-0098-8
McMahon B.J., Giralt D., Raurell M., Brotons L., Bota G.	Identifying set-aside features for bird conservation and management in northeast Iberian pseudo-steppes	2010	10.1080/00063651003749680
Amy M., Chevallier N., Eraud C., Cabaret P.	Impact of bocage management practices on hedgerows breeding bird community in Avesnois, Northern France [Impact des modes de gestion du bocage de l'Avesnois sur la communauté d'Oiseaux nicheurs des haies]	2013
Subirats, Jessica; Murray, Roger; Yin, Xiaole; Zhang, Tong; Topp, Edward	Impact of chicken litter pre-application treatment on the abundance, field persistence, and transfer of antibiotic resistant bacteria and antibiotic resistance genes to vegetables	2021	10.1016/j.scitotenv.2021.149718
Britschgi A., Spaar R., Arlettaz R.	Impact of grassland farming intensification on the breeding ecology of an indicator insectivorous passerine, the Whinchat Saxicola rubetra: Lessons for overall Alpine meadowland management	2006	10.1016/j.biocon.2005.12.013
Dorresteijn, Ine; Teixeira, Lucas; von Wehrden, Henrik; Loos, Jacqueline; Hanspach, Jan; Stein, John Anton Robert; Fischer, Joern	Impact of land cover homogenization on the Corncrake (Crex crex) in traditional farmland	2015	10.1007/s10980-015-0203-7
Wrbka T., Schindler S., Pollheimer M., Schmitzberger I., Peterseil J.	Impact of the Austrian Agri-environmental scheme on diversity of landscapes, plants and birds	2008	10.1556/ComEc.9.2008.2.11
Lira-Torres, Iván; Briones-Salas, Miguel	Impacto de la ganadería extensiva y cacería de subsistencia sobre la abundancia relativa de mamíferos en la Selva Zoque, Oaxaca, México	2011	10.12933/therya-11-49
Bilenca, David; Codesido, Mariano; González Fischer, Carlos; Pérez Carusi, Lorena; Zufiaurre, Emmanuel; Abba, Agustín	Impactos de la transformación agropecuaria sobre la biodiversidad en la provincia de Buenos Aires	2012
Jeliazkov, Alienor; Mimet, Anne; Charge, Remi; Jiguet, Frederic; Devictor, Vincent; Chiron, Francois	Impacts of agricultural intensification on bird communities: New insights from a multi-level and multi-facet approach of biodiversity	2016	10.1016/j.agee.2015.09.017
Ogada D.L., Kibuthu P.M.	Impacts of agriculture on the diet and productivity of Mackinder's eagle owls (Bubo capensis mackinderi) in Kenya	2009	10.1111/j.1744-7429.2009.00498.x
ZoBell, Vanessa M.; Furnas, Brett J.	Impacts of land use and invasive species on native avifauna of Mo'orea, French Polynesia	2017	10.7717/peed.3761
Lopez-Ricaurte, Lina; Edwards, David P.; Romero-Rodriguez, Nabhi; Gilroy, James J.	Impacts of oil palm expansion on avian biodiversity in a Neotropical natural savanna	2017	10.1016/j.biocon.2017.07.009
Ramos, Rita F.; Diogo, Joao A.; Santana, Joana; Silva, Joao P.; Reino, Luis; Schindler, Stefan; Beja, Pedro; Lomba, Angela; Moreira, Francisco	Impacts of sheep versus cattle livestock systems on birds of Mediterranean grasslands	2021	10.1038/s41598-021-89975-x
Turcotte C., Thibodeau A., Quessy S., Topp E., Beauchamp G., Fravalo P., Archambault M., Gaucher M.-L.	Impacts of Short-Term Antibiotic Withdrawal and Long-Term Judicious Antibiotic Use on Resistance Gene Abundance and Cecal Microbiota Composition on Commercial Broiler Chicken Farms in Québec	2020	10.3389/fvets.2020.547181
Balleste, Elisenda; Demeter, Katalin; Masterson, Bartholomew; Timoneda, Natalia; Sala-Comorera, Laura; Meijer, Wim G.	Implementation and integration of microbial source tracking in a river watershed monitoring plan	2020	10.1016/j.scitotenv.2020.139573
Bohn, Jessica L.; Diemont, Stewart A. W.; Gibbs, James P.; Stehman, Stephen V.; Mendoza Vega, Jorge	Implications of Mayan agroforestry for biodiversity conservation in the Calakmul Biosphere Reserve, Mexico	2014	10.1007/s10457-014-9674-9
Thiele, T.; Jeltsch, F.; Blaum, N.	Importance of woody vegetation for foraging site selection in the Southern Pled Babbler (Turdoides bicolor) under two different land use regimes	2008	10.1016/j.jaridenv.2007.06.011
Vepsäläinen V., Tiainen J., Holopainen J., Piha M., Seimola T.	Improvements in the Finnish agri-environment scheme are needed in order to support rich farmland avifauna	2010	10.5735/086.047.0501
Zhang, Jiachao; Cai, Kun; Mishra, Rajeev; Jha, Rajesh	In ovo supplementation of chitooligosaccharide and chlorella polysaccharide affects cecal microbial community, metabolic pathways, and fermentation metabolites in broiler chickens	2020	10.1016/j.psj.2020.06.061
Fleskes, Joseph P.; Yee, Julie L.; Yarris, Gregory S.; Loughman, Daniel L.	Increased body mass of ducks wintering in California's Central Valley	2016	10.1002/jwmg.1053
Zingg S., Ritschard E., Arlettaz R., Humbert J.-Y.	Increasing the proportion and quality of land under agri-environment schemes promotes birds and butterflies at the landscape scale	2019	10.1016/j.biocon.2018.12.022
Andreasen C., Stryhn H.	Increasing weed flora in Danish arable fields and its importance for biodiversity	2008	10.1111/j.1365-3180.2008.00603.x
Chiatante, Gianpasquale; Pellitteri-Rosa, Daniele; Torretta, Elisa; Marzano, Francesco Nonnis; Meriggi, Alberto	Indicators of biodiversity in an intensively cultivated and heavily human modified landscape	2021	10.1016/j.ecolind.2021.108060
Herrando, Sergi; Anton, Marc; Sarda-Palomera, Francesc; Bota, Gerard; Gregory, Richard D.; Brotons, Lluis	Indicators of the impact of land use changes using large-scale bird surveys: Land abandonment in a Mediterranean region	2014	10.1016/j.ecolind.2014.04.011
Prosser, Ryan S.; Anderson, Julie C.; Hanson, Mark L.; Solomon, Keith R.; Sibley, Paul K.	Indirect effects of herbicides on biota in terrestrial edge-of-field habitats: A critical review of the literature	2016	10.1016/j.agee.2016.07.009
Morris A.J., Wilson J.D., Whittingham M.J., Bradbury R.B.	Indirect effects of pesticides on breeding yellowhammer (Emberiza citrinella)	2005	10.1016/j.agee.2004.07.016
Cybulska, Nicolas; Hacklaender, Klaus; Palme, Rupert; Frey-Roos, Alfred; Schai-Braun, Stephanie C.	Influence of cereal harvest on adrenocortical activity in European hares (Lepus europaeus)	2020	10.1007/s10344-020-01430-w
Wilson S., Mitchell G.W., Pasher J., McGovern M., Hudson M.-A.R., Fahrig L.	Influence of crop type, heterogeneity and woody structure on avian biodiversity in agricultural landscapes	2017	10.1016/j.ecolind.2017.07.059
Broyer, Joel; Calenge, Clement	Influence of fish-farming management on duck breeding in French fish pond systems	2010	10.1007/s10750-009-9994-3
Rahman, Md Lutfor; Tarrant, Sam; McCollin, Duncan; Ollerton, Jeff	Influence of habitat quality, landscape structure and food resources on breeding skylark (Alauda arvensis) territory distribution on restored landfill sites	2012	10.1016/j.landurbplan.2012.01.006
Michael D.R., Wood J.T., O'Loughlin T., Lindenmayer D.B.	Influence of land sharing and land sparing strategies on patterns of vegetation and terrestrial vertebrate richness and occurrence in Australian endangered eucalypt woodlands	2016	10.1016/j.agee.2016.05.001
Bowling, Shannon A.; Moorman, Christopher E.; Deperno, Christopher S.; Gardner, Beth	Influence of Landscape Composition on Northern Bobwhite Population Response to Field Border Establishment	2014	10.1002/jwmg.639
Catry, Ines; Amano, Tatsuya; Franco, Aldina M. A.; Sutherland, William J.	Influence of spatial and temporal dynamics of agricultural practices on the lesser kestrel	2012	10.1111/j.1365-2664.2011.02071.x
Lewis, Katharine E.; Rota, Christopher T.; Lituma, Christopher M.; Anderson, James T.	Influence of the Agricultural Conservation Easement Program wetland practices on winter occupancy of Passerellidae sparrows and avian species richness	2019	10.1371/journal.pone.0210878
Velásquez-Valencia A., Bonilla-Gomez M.A.	Influence of the configuration and heterogeneity of the agroforestry and silvopastoral mosaics on the bird community, andean amazon of colombia [Influencia de la configuración y heterogeneidad de los mosaicos agroforestales y silvopastoriles en la avifauna de la amazonia andina, de colombia.]	2019	10.15517/RBT.V67I1.33250
Ibanez, Carles; Curco, Antoni; Riera, Xavier; Ripoll, Ignasi; Sanchez, Cristina	Influence on Birds of Rice Field Management Practices during the Growing Season: A Review and an Experiment	2010	10.1675/063.033.s113
Dix M.E., Johnson R.J., Harrell M.O., Case R.M., Wright R.J., Hodges L., Brandle J.R., Schoeneberger M.M., Sunderman N.J., Fitzmaurice R.L., Young L.J., Hubbard K.G.	Influences of trees on abundance of natural enemies of insect pests: a review	1995	10.1007/BF00704876
ROUND, P	INLAND FEEDING BY BRENT GEESE BRANTA-BERNICLA IN SUSSEX, ENGLAND	1982	10.1016/0006-3207(82)90051-9
Assandri, Giacomo; Bogliani, Giuseppe; Pedrini, Paolo; Brambilla, Mattia	Insectivorous birds as 'non-traditional' flagship species in vineyards: Applying a neglected conservation paradigm to agricultural systems	2017	10.1016/j.ecolind.2017.05.012
Fraser H., Rumpff L., Yen J.D.L., Robinson D., Wintle B.A.	Integrated models to support multiobjective ecological restoration decisions	2017	10.1111/cobi.12939
Rose, Terry J.; Kearney, Lee J.; Erler, Dirk V.; van Zwieten, Lukas	Integration and potential nitrogen contributions of green manure inter-row legumes in coppiced tree cropping systems	2019	10.1016/j.eja.2018.11.008
Moller, Henrik; MacLeod, Catriona J.; Haggerty, Julia; Rosin, Chris; Blackwell, Grant; Perley, Chris; Meadows, Sarah; Weller, Florian; Gradwohl, Markus	Intensification of New Zealand agriculture: implications for biodiversity	2008	10.1080/00288230809510453
Söderströma B., Kiema S., Reid R.S.	Intensified agricultural land-use and bird conservation in Burkina Faso	2003	10.1016/S0167-8809(03)00144-0
Hendershot, J. Nicholas; Smith, Jeffrey R.; Anderson, Christopher B.; Letten, Andrew D.; Frishkoff, Luke O.; Zook, Jim R.; Fukami, Tadashi; Daily, Gretchen C.	Intensive farming drives long-term shifts in avian community composition	2020	10.1038/s41586-020-2090-6
Hoye, Toke Thomas; Skov, Flemming; Topping, Christopher John	Interpreting outputs of agent-based models using abundance-occupancy relationships	2012	10.1016/j.ecolind.2012.01.017
Hockey P.A.R., Sirami C., Ridley A.R., Midgley G.F., Babiker H.A.	Interrogating recent range changes in South African birds: Confounding signals from land use and climate change present a challenge for attribution	2011	10.1111/j.1472-4642.2010.00741.x
McIntyre, S.; McGinness, H. M.; Gaydon, D.; Arthur, A. D.	Introducing irrigation efficiencies: prospects for flood-dependent biodiversity in a rice agro-ecosystem	2011	10.1017/S0376892911000130
Skórka P., Lenda M., Tryjanowski P.	Invasive alien goldenrods negatively affect grassland bird communities in Eastern Europe	2010	10.1016/j.biocon.2009.12.030
Semere, T.; Slater, F. M.	Invertebrate populations in miscanthus (Miscanthus x giganteus) and reed canary-grass (Phalaris arundinacea) fields	2007	10.1016/j.biombioe.2006.07.002
López-Pomares A., López-Iborra G.M., Martín-Cantarino C.	Irrigation canals in a semi-arid agricultural landscape surrounded by wetlands: Their role as a habitat for birds during the breeding season	2015	10.1016/j.jaridenv.2015.02.021
Petrescu Bak?? A.-L., Macovei I., Barros P., Gomes C., Carvalho D., Cabral J.A., Travassos P., Torres L., Aranha J., Gala?chi L.-D., Santos M.	Is biodiversity linked with farm management options in vineyard landscapes? A case study combining ecological indicators within a hybrid modelling framework	2021	10.1016/j.ecolind.2020.107012
Lindenmayer D., Wood J., Montague-Drake R., Michael D., Crane M., Okada S., MacGregor C., Gibbons P.	Is biodiversity management effective? Cross-sectional relationships between management, bird response and vegetation attributes in an Australian agri-environment scheme	2012	10.1016/j.biocon.2012.02.026
Van Der Wal R., Palmer S.C.F.	Is breeding of farmland wading birds depressed by a combination of predator abundance and grazing?	2008	10.1098/rsbl.2008.0012
Castro-Caro J.C., Barrio I.C., Tortosa F.S.	Is the effect of farming practices on songbird communities landscape dependent? A case study of olive groves in southern Spain	2014	10.1007/s10336-013-1010-z
Paixao, Rui; Godinho, Sergio; Santos, Pedro	Is the Nature 2000 Network associated with small-game bag results?	2009	10.1007/s10344-009-0274-3
Finlayson, G; Tschirner, K; (...); Appleby, M	Kangaroo management in the South Australian rangelands: Impacts and challenges for conservation management	2021	10.1111/emr.12451
Stroud, David A.; Madsen, Jesper; Fox, Anthony D.	Key actions towards the sustainable management of European geese	2017	10.1007/s13280-017-0903-0
Scholtz, R.; Polo, J. A.; Fuhlendorf, S. D.; Duckworth, G. D.	Land cover dynamics influence distribution of breeding birds in the Great Plains, USA	2017	10.1016/j.biocon.2017.02.028
Johann, Franz; Schaich, Harald	Land ownership affects diversity and abundance of tree microhabitats in deciduous temperate forests	2016	10.1016/j.foreco.2016.08.037
Hasan A., Girona M.M., Grosbois G., Saha N., Halim M.A.	Land sparing can maintain bird diversity in Northeastern Bangladesh	2020	10.3390/su12166472
De Souza D.M., Flynn D.F.B., Declerck F., Rosenbaum R.K., De Melo Lisboa H., Koellner T.	Land use impacts on biodiversity in LCA: Proposal of characterization factors based on functional diversity	2013	10.1007/s11367-013-0578-0
Deikumah, Justus Precious; Kwafo, Richard; Konadu, Vida Asieduwaa	Land use types influenced avian assemblage structure in a forest-agriculture landscape in Ghana	2017	10.1002/ece3.3355
Sasaki, Keiko; Hotes, Stefan; Kadoya, Taku; Yoshioka, Akira; Wolters, Volkmar	Landscape associations of farmland bird diversity in Germany and Japan	2020	10.1016/j.gecco.2019.e00891
Kadlecova, Veronika; Dramstad, Wenche E.; Semancikova, Eva; Edwards, Keith R.	Landscape changes and their influence on the heterogeneity of landscape of the South Bohemian Region, the Czech Republic	2012	10.1080/13504509.2012.740512
Geiger F., de Snoo G.R., Berendse F., Guerrero I., Morales M.B., Oñate J.J., Eggers S., Pärt T., Bommarco R., Bengtsson J., Clement L.W., Weisser W.W., Olszewski A., Ceryngier P., Hawro V., Inchausti P., Fischer C., Flohre A., Thies C., Tscharntke T.	Landscape composition influences farm management effects on farmland birds in winter: A pan-European approach	2010	10.1016/j.agee.2010.09.018
Latimer C.E., Smith O.M., Taylor J.M., Edworthy A.B., Owen J.P., Snyder W.E., Kennedy C.M.	Landscape context mediates the physiological stress response of birds to farmland diversification	2020	10.1111/1365-2664.13583
Catry I., Marcelino J., Franco A.M.A., Moreira F.	Landscape determinants of European roller foraging habitat: implications for the definition of agri-environmental measures for species conservation	2017	10.1007/s10531-016-1241-4
Östman Ö., Ekbom B., Bengtsson J.	Landscape heterogeneity and farming practice influence biological control	2001	10.1078/1439-1791-00072
Rime Y., Luisier C., Arlettaz R., Jacot A.	Landscape heterogeneity and management practices drive habitat preferences of wintering and breeding birds in intensively-managed fruit-tree plantations	2020	10.1016/j.agee.2020.106890
Londe, David W.; Fuhlendorf, Samuel D.; Elmore, R. Dwayne; Davis, Craig A.	Landscape heterogeneity influences the response of grassland birds to energy development	2019	10.2981/wlb.00523
Mori, Akira S.; Tatsumi, Shinichi; Gustafsson, Lena	Landscape properties affect biodiversity response to retention approaches in forestry	2017	10.1111/1365-2664.12888
Siriwardena G.M., Cooke I.R., Sutherland W.J.	Landscape, cropping and field boundary influences on bird abundance	2012	10.1111/j.1600-0587.2011.06839.x
Ranganathan J., Krishnaswamy J., Anand M.O.	Landscape-level effects on avifauna within tropical agriculture in the Western Ghats: Insights for management and conservation	2010	10.1016/j.biocon.2010.04.018
Rey, Pedro J.; Manzaneda, Antonio J.; Valera, Francisco; Alcantara, Julio M.; Tarifa, Ruben; Isla, Jorge; Molina-Pardo, Jose L.; Calvo, Gemma; Salido, Teresa; Eugenio Gutierrez, J.; Ruiz, Carlos	Landscape-moderated biodiversity effects of ground herb cover in olive groves: Implications for regional biodiversity conservation	2019	10.1016/j.agee.2019.03.007
Batáry P., Matthiesen T., Tscharntke T.	Landscape-moderated importance of hedges in conserving farmland bird diversity of organic vs. conventional croplands and grasslands	2010	10.1016/j.biocon.2010.05.005
Drapeau P., Leduc A., Giroux J.-F., Savard J.-P.L., Bergeron Y., Vickery W.L.	Landscape-scale disturbances and changes in bird communities of boreal mixed-wood forests	2000	10.1890/0012-9615(2000)070[0423:LSDACI]2.0.CO;2
Brudvig, Lars A.; Damschen, Ellen I.	Land-use history, historical connectivity, and land management interact to determine longleaf pine woodland understory richness and composition	2011	10.1111/j.1600-0587.2010.06381.x
Korner P., Graf R., Jenni L.	Large changes in the avifauna in an extant hotspot of farmland biodiversity in the Alps	2018	10.1017/S0959270916000502
Lehikoinen, Aleksi; Foppen, Ruud P. B.; Heldbjerg, Henning; Lindstrom, Ake; van Manen, Willem; Piirainen, Sirke; van Turnhout, Chris A. M.; Butchart, Stuart H. M.	Large-scale climatic drivers of regional winter bird population trends	2016	10.1111/ddi.12480
Atkinson P.W., Fuller R.J., Vickery J.A.	Large-scale patterns of summer and winter bird distribution in relation to farmland type in England and Wales	2002	10.1034/j.1600-0587.2002.250409.x
Di Maggio, Rosanna; Campobello, Daniela; Sara, Maurizio	Lesser kestrel diet and agricultural intensification in the Mediterranean: An unexpected win-win solution?	2018	10.1016/j.jnc.2018.08.009
Laaksonen, T; Hakkarainen, H; Korpimaki, E	Lifetime reproduction of a forest-dwelling owl increases with age and area of forests	2004	10.1098/rsbl.2004.0221
Holland J.E., Bennett A.E., Newton A.C., White P.J., McKenzie B.M., George T.S., Pakeman R.J., Bailey J.S., Fornara D.A., Hayes R.C.	Liming impacts on soils, crops and biodiversity in the UK: A review	2018	10.1016/j.scitotenv.2017.08.020
Benton T.G., Bryant D.M., Cole L., Crick H.Q.P.	Linking agricultural practice to insect and bird populations: A historical study over three decades	2002	10.1046/j.1365-2664.2002.00745.x
Arthur, Anthony D.; Pech, Roger P.; Davey, Chris; Jiebu; Zhang Yanming; Lin Hui	Livestock grazing, plateau pikas and the conservation of avian biodiversity on the Tibetan plateau	2008	10.1016/j.biocon.2008.05.010
Wood J.M., Quinn J.E.	Local and landscape metrics identify opportunities for conserving cavity-nesting birds in a rapidly urbanizing ecoregion	2016	10.1093/jue/juw003
Jung M., Hill S.L.L., Platts P.J., Marchant R., Siebert S., Fournier A., Munyekenye F.B., Purvis A., Burgess N.D., Newbold T.	Local factors mediate the response of biodiversity to land use on two African mountains	2017	10.1111/acv.12327
Hanula, JL; Franzreb, KE; Pepper, WD	Longleaf pine characteristics associated with arthropods available for red-cockaded woodpeckers	2000	10.2307/3802975
Coates P.S., Brussee B.E., Howe K.B., Fleskes J.P., Dwight I.A., Connelly D.P., Meshriy M.G., Gardner S.C.	Long-term and widespread changes in agricultural practices influence ring-necked pheasant abundance in California	2017	10.1002/ece3.2675
RAFFAELLI, D; HULL, S; MILNE, H	LONG-TERM CHANGES IN NUTRIENTS, WEED MATS AND SHOREBIRDS IN AN ESTUARINE SYSTEM	1989
Peach W.J., Siriwardena G.M., Gregory R.D.	Long-term changes in over-winter survival rates explain the decline of reed buntings Emberiza schoeniclus in Britain	1999	10.1046/j.1365-2664.1999.00445.x
Shortall R.C., Moore A., Smith E., Hall J.M., Woiwod P.I., Harrington R.	Long-term changes in the abundance of flying insects	2009	10.1111/j.1752-4598.2009.00062.x
HAILA, Y; JARVINEN, O; VAISANEN, RA	LONG-TERM CHANGES IN THE BIRD COMMUNITY OF FARMLAND IN ALAND, SW FINLAND	1979
Balestrieri A., Gazzola A., Formenton G., Canova L.	Long-term impact of agricultural practices on the diversity of small mammal communities: a case study based on owl pellets	2019	10.1007/s10661-019-7910-5
Habel, Jan C. Hristian; Trusch, Robert; Schmitt, Thomas; Ochse, Michael; Ulrich, Werner	Long-term large-scale decline in relative abundances of butterfly and burnet moth species across south-western Germany	2019	10.1038/s41598-019-51424-1
Li, Junjian; Xin, Zhihong; Zhang, Yanzhong; Chen, Jianwen; Yan, Junxia; Li, Hongjian; Hu, Hangwei	Long-term manure application increased the levels of antibiotics and antibiotic resistance genes in a greenhouse soil	2017	10.1016/j.apsoil.2017.10.007
Podruzny, KM; Devries, JH; Armstrong, LM; Rotella, JJ	Long-term response of northern pintails to changes in wetlands and agriculture in the Canadian Prairie Pothole Region	2002	10.2307/3802932
Doxa A., Bas Y., Paracchini M.L., Pointereau P., Terres J.-M., Jiguet F.	Low-intensity agriculture increases farmland bird abundances in France	2010	10.1111/j.1365-2664.2010.01869.x
Wearn, Oliver R.; Rowcliffe, J. Marcus; Carbone, Chris; Pfeifer, Marion; Bernard, Henry; Ewers, Robert M.	Mammalian species abundance across a gradient of tropical land-use intensity: A hierarchical multi-species modelling approach	2017	10.1016/j.biocon.2017.05.007
Rocha-Mendes, F; Mikich, SB; Bianconi, GV; Pedro, WA	Mammals of the municipality of Fenix, Parana, Brazil: ethnozoology and conservation.	2005	10.1590/S0101-81752005000400027
MacDonald, D. W.; Tattersall, F. H.; Service, K. M.; Firbank, L. G.; Feber, R. E.	Mammals, agri-environment schemes and set-aside - what are the putative benefits?	2007	10.1046/j.1440-1770.2002.00172_37_4.x
Maphisa, David H.; Smit-Robinson, Hanneline; Underhill, Les G.; Altwegg, Res	Management factors affecting densities of common grassland birds of high elevation grasslands of eastern South Africa: Ingula as a case study	2017	10.1186/s40657-017-0063-8
Durant D., Tichit M., Kernéïs E., Fritz H.	Management of agricultural wet grasslands for breeding waders: Integrating ecological and livestock system perspectives - A review	2008	10.1007/s10531-007-9310-3
Savage J., Woodcock B.A., Bullock J.M., Nowakowski M., Tallowin J.R.B., Pywell R.F.	Management to support multiple ecosystem services from productive grasslands	2021	10.3390/su13116263
Storkey J., Westbury D.B.	Managing arable weeds for biodiversity	2007	10.1002/ps.1375
Eglington, Sarah M.; Bolton, Mark; Smart, Mark A.; Sutherland, William J.; Watkinson, Andrew R.; Gill, Jennifer A.	Managing water levels on wet grasslands to improve foraging conditions for breeding northern lapwing Vanellus vanellus	2010	10.1111/j.1365-2664.2010.01783.x
Suarez-Seoane, Susana; Garcia de la Morena, Eladio L.; Morales Prieto, Manuel B.; Osborne, Patrick E.; de Juana, Eduardo	Maximum entropy niche-based modelling of seasonal changes in little bustard (Tetrax tetrax) distribution	2008	10.1016/j.ecolmodel.2008.07.035
Humbert, Jean-Yves; Ghazoul, Jaboury; Walter, Thomas	Meadow harvesting techniques and their impacts on field fauna	2009	10.1016/j.agee.2008.11.014
Mohanty, Santosh; Kollah, Bharati; Chaudhary, Ranjeet S.; Singh, Amar B.; Singh, Muneshwar	Methane uptake in tropical soybean-wheat agroecosystem under different fertilizer regimes	2015	10.1007/s12665-015-4603-4
Laconi, Andrea; Mughini-Gras, Lapo; Tolosi, Roberta; Grilli, Guido; Trocino, Angela; Carraro, Lisa; Di Cesare, Federica; Cagnardi, Petra; Piccirillo, Alessandra	Microbial community composition and antimicrobial resistance in agricultural soils fertilized with livestock manure from conventional farming in Northern Italy	2021	10.1016/j.scitotenv.2020.143404
Kastner B.J., Christensen V.G., Williamson T.N., Sanocki C.A.	Migratory bird habitat in relation to tile drainage and poorly drained hydrologic soil groups	2016	10.13031/ids.20162493338
Vander Haegen M.	Migratory landbirds in an industrial forest landscape: I. Productivity	1999
Kleijn D., Baquero R.A., Clough Y., Díaz M., De Esteban J., Fernández F., Gabriel D., Herzog F., Holzschuh A., Jöhl R., Knop E., Kruess A., Marshall E.J.P., Steffan-Dewenter I., Tscharntke T., Verhulst J., West T.M., Yela J.L.	Mixed biodiversity benefits of agri-environment schemes in five European countries	2006	10.1111/j.1461-0248.2005.00869.x
Princé K., Moussus J.-P., Jiguet F.	Mixed effectiveness of French agri-environment schemes for nationwide farmland bird conservation	2012	10.1016/j.agee.2011.11.021
Fischer C., Flohre A., Clement L.W., Batáry P., Weisser W.W., Tscharntke T., Thies C.	Mixed effects of landscape structure and farming practice on bird diversity	2011	10.1016/j.agee.2011.02.021
Winqvist C., Bengtsson J., Aavik T., Berendse F., Clement L.W., Eggers S., Fischer C., Flohre A., Geiger F., Liira J., Pärt T., Thies C., Tscharntke T., Weisser W.W., Bommarco R.	Mixed effects of organic farming and landscape complexity on farmland biodiversity and biological control potential across Europe	2011	10.1111/j.1365-2664.2010.01950.x
Benjamin, Retho; Cedric, Gaucherel; Pablo, Inchausti	Modeling spatially explicit population dynamics of Pterostichus melanarius I11. (Coleoptera : Carabidae) in response to changes in the composition and configuration of agricultural landscapes	2008	10.1016/j.landurbplan.2007.07.008
PARISH, T; LAKHANI, KH; SPARKS, TH	MODELING THE RELATIONSHIP BETWEEN BIRD POPULATION VARIABLES AND HEDGEROW AND OTHER FIELD MARGIN ATTRIBUTES .1. SPECIES RICHNESS OF WINTER, SUMMER AND BREEDING BIRDS	1994	10.2307/2404166
Sarda-Palomera, Francesc; Puigcerver, Manel; Brotons, Lluis; Domingo Rodriguez-Teijeiro, Jose	Modelling seasonal changes in the distribution of Common Quail Coturnix coturnix in farmland landscapes using remote sensing	2012	10.1111/j.1474-919X.2012.01254.x
van Strien, Arco J.; Meyling, Adriaan W. Gmelig; Herder, Jelger E.; Hollander, Hans; Kalkman, Vincent J.; Poot, Martin J. M.; Turnhout, Sander; van der Hoorn, Berry; van Strien-van Liempt, Willy T. F. H.; van Swaay, Chris A. M.; van Turnhout, Chris A. M.; Verweij, Richard J. T.; Oerlemans, Natasja J.	Modest recovery of biodiversity in a western European country: The Living Planet Index for the Netherlands	2016	10.1016/j.biocon.2016.05.031
Morris, Liz; Petch, David; May, David; Steele, William K.	Monitoring for a specific management objective: protection of shorebird foraging habitat adjacent to a waste water treatment plant	2017	10.1007/s10661-017-5924-4
Schekkerman H., Teunissen W., Oosterveld E.	Mortality of Black-tailed Godwit Limosa limosa and Northern Lapwing Vanellus vanellus chicks in wet grasslands: Influence of predation and agriculture	2009	10.1007/s10336-008-0328-4
Hoffmann J., Wittchen U., Stachow U., Berger G.	Moving Window Abundance - A method to characterise the abundance dynamics of farmland birds: The example of Skylark (Alauda arvensis)	2016	10.1016/j.ecolind.2015.06.037
Mkenda, Prisila A.; Ndakidemi, Patrick A.; Mbega, Ernest; Stevenson, Philip C.; Arnold, Sarah E. J.; Gurr, Geoff M.; Belmain, Steven R.	Multiple ecosystem services from field margin vegetation for ecological sustainability in agriculture: scientific evidence and knowledge gaps	2019	10.7717/peerj.8091
Dallimer M., Skinner A.M.J., Davies Z.G., Armsworth P.R., Gaston K.J.	Multiple habitat associations: The role of offsite habitat in determining onsite avian density and species richness	2012	10.1111/j.1600-0587.2011.07040.x
Liu, Chunyue; Jiang, Hongxing; Zhang, Shuqing; Li, Chunrong; Hou, Yunqiu; Qian, Fawen	Multi-scale analysis to uncover habitat use of red-crowned cranes: Implications for conservation	2013	10.1093/czoolo/59.5.604
Dittrich R., Giessing B., Benito M.M., Russ A., Wolf C., Foudoulakis M., Norman S.	Multiyear monitoring of bird communities in chlorpyrifos-treated orchards in Spain and the United Kingdom: Spatial and temporal trends in species composition, abundance, and site fidelity	2019	10.1002/etc.4317
Habel J.C., Teucher M., Mulwa R.K., Haber W., Eggermont H., Lens L.	Nature conservation at the edge	2016	10.1007/s10531-016-1073-2
Pereira P.M., da Fonseca M.P.	Nature vs. nurture: The making of the montado ecosystem	2003	10.5751/es-00562-070307
Rosalino, Luis M.; Martin, Paula S.; Gheler-Costa, Carla; Lopes, Paula C.; Verdade, Luciano M.	Neotropical small mammals' diversity in the early cycle of commercial Eucalyptus plantations	2014	10.1007/s10457-014-9702-9
Nyirenda V.R., Chewe F.C., Chisha-Kasumu E., Lindsey P.A.	Nest sites selection by sympatric cavity-nesting birds in miombo woodlands	2016	10.4102/koedoe.v58i1.1359
Johnson, Tracey N.; Kennedy, Patricia L.; Etterson, Matthew A.	Nest success and cause-specific nest failure of grassland passerines breeding in prairie grazed by livestock	2012	10.1002/jwmg.437
Bas Y., Renard M., Jiguet F.	Nesting strategy predicts farmland bird response to agricultural intensity	2009	10.1016/j.agee.2009.06.006
Arlettaz R., Maurer M.L., Mosimann-Kampe P., Nusslé S., Abadi F., Braunisch V., Schaub M.	New vineyard cultivation practices create patchy ground vegetation, favouring Woodlarks	2012	10.1007/s10336-011-0737-7
Guerrero, Irene; Carmona, Carlos P.; Morales, Manuel B.; Onate, Juan J.; Peco, Begona	Non-linear responses of functional diversity and redundancy to agricultural intensification at the field scale in Mediterranean arable plant communities	2014	10.1016/j.agee.2014.05.021
deSnoo, GR; deLeeuw, J	Non-target insects in unsprayed cereal edges and aphid dispersal to the adjacent crop	1996
Blank P.J.	Northern bobwhite response to Conservation Reserve Program habitat and landscape attributes	2013	10.1002/jwmg.457
Wilson, AM; Vickery, JA; Browne, SJ	Numbers and distribution of Northern Lapwings Vanellus vanellus breeding in England and Wales in 1998	2001	10.1080/00063650109461198
CLARK, RG; WEATHERHEAD, PJ; GREENWOOD, H; TITMAN, RD	NUMERICAL RESPONSES OF RED-WINGED BLACKBIRD POPULATIONS TO CHANGES IN REGIONAL LAND-USE PATTERNS	1986	10.1139/z86-292
BROWNING, TO	OBSERVATIONS ON THE ECOLOGY OF THE AUSTRALIAN FIELD CRICKET, GRYLLULUS-COMMODUS WALKER, IN THE FIELD	1954	10.1071/ZO9540205
Edwards K.J.	On the windy edge of nothing: A historical human ecology of the Faroe Islands	2005	10.1007/s10745-005-7678-9
Yeiser J.M., Morgan J.J., Baxley D.L., Chandler R.B., Martin J.A.	Optimizing conservation in species-specific agricultural landscapes	2021	10.1111/cobi.13750
Grandi C.	Organic agriculture enhances agrobiodiversity	2008	10.1080/14888386.2008.9712878
Katayama N., Osada Y., Mashiko M., Baba Y.G., Tanaka K., Kusumoto Y., Okubo S., Ikeda H., Natuhara Y.	Organic farming and associated management practices benefit multiple wildlife taxa: A large-scale field study in rice paddy landscapes	2019	10.1111/1365-2664.13446
Kirk D.A., Martin A.E., Freemark Lindsay K.E.	Organic farming benefits birds most in regions with more intensive agriculture	2020	10.1111/1365-2664.13589
Rollan, Alex; Hernandez-Matias, Antonio; Real, Joan	Organic farming favours bird communities and their resilience to climate Check for change in Mediterranean vineyards	2019	10.1016/j.agee.2018.09.029
Benke S., Madarász B., Bádonyi K., Kertész Á.	Ornithological aspects of conventional and conservation tillage, significance of edges for the occurrence of farmland birds [A hagyományos és a talajkímélo muvelés madártaniviszonyai, a szegélyterületek jelentosége a szántóföldi madarak elofordulásában]	2010
Plush, Charles J.; Moorman, Christopher E.; Orr, David B.; Reberg-Horton, Chris	Overwintering sparrow use of field borders planted as beneficial insect habitat	2013	10.1002/jwmg.436
Møller A.P.	Parallel declines in abundance of insects and insectivorous birds in Denmark over 22 years	2019	10.1002/ece3.5236
Beggs R., Tulloch A.I.T., Pierson J., Blanchard W., Crane M., Lindenmayer D.	Patch-scale culls of an overabundant bird defeated by immediate recolonization	2019	10.1002/eap.1846
Flesch, Aaron D.	Patterns and drivers of long-term changes in breeding bird communities in a global biodiversity hotspot in Mexico	2019	10.1111/ddi.12862
Shuford, WD; Page, GW; Kjelmyr, JE	Patterns and dynamics of shorebird use of California's Central Valley	1998	10.2307/1370264
Maeda T.	Patterns of bird abundance and habitat use in rice fields of the Kanto Plain, central Japan	2001	10.1046/j.1440-1703.2001.00418.x
Brown, MW; Tworkoski, T	Pest management benefits of compost mulch in apple orchards	2004	10.1016/j.agee.2003.11.006
Chiron F., Chargé R., Julliard R., Jiguet F., Muratet A.	Pesticide doses, landscape structure and their relative effects on farmland birds	2014	10.1016/j.agee.2013.12.013
Garfinkel M., Johnson M.	Pest-removal services provided by birds on small organic farms in northern California	2015	10.1016/j.agee.2015.04.023
Gryz, Jakub; Krauze-Gryz, Dagny	Pigeon and Poultry Breeders, Friends or Enemies of the Northern Goshawk Accipiter gentilis? A Long-Term Study of a Population in Central Poland	2019	10.3390/ani9040141
Fleskes, Joseph P.; Yee, Julie L.; Yarris, Gregory S.; Miller, Michael R.; Casazza, Michael L.	Pintail and mallard survival in California relative to habitat, abundance, and hunting	2007	10.2193/2005-634
Rose, Terry J.; Kearney, Lee J.; Morris, Stephen; Van Zwieten, Lukas; Erler, Dirk V.	Pinto peanut cover crop nitrogen contributions and potential to mitigate nitrous oxide emissions in subtropical coffee plantations	2019	10.1016/j.scitotenv.2018.11.291
Fuentes-Montemayor, Elisa; Goulson, Dave; Park, Kirsty J.	Pipistrelle bats and their prey do not benefit from four widely applied agri-environment management prescriptions	2011	10.1016/j.biocon.2011.05.015
Ruiz-Guerra B., Rosas N.V., López-Acosta J.C.	Plant diversity in live fences and pastures, two examples from the Mexican humid tropics	2014	10.1007/s00267-014-0307-x
Boutin C., Jobin B., Bélanger L., Choinière L.	Plant diversity in three types of hedgerows adjacent to cropfields	2002	10.1023/A:1014023326658
Smallshire, D; Robertson, P; Thompson, P	Policy into practice: the development and delivery of agri-environment schemes and supporting advice in England	2004	10.1111/j.1474-919X.2004.00367.x
Smith, Olivia M.; Gerdeman, Beverly; Arrington, Matthew; Spitler, Hollis; DeVetter, Lisa Wasko	Pollination, Crop Productivity, and Arthropod and Bird Communities Are Marginally Impacted by Border Vegetation in Highbush Blueberry Production	2021	10.21273/HORTTECH04735-20
Lewis-Phillips J., Brooks S., Sayer C.D., McCrea R., Siriwardena G., Axmacher J.C.	Pond management enhances the local abundance and species richness of farmland bird communities	2019	10.1016/j.agee.2018.12.015
Vepsalainen, V; Pakkala, T; Piha, M; Tiainen, J	Population crash of the ortolan bunting Emberiza hortulana in agricultural landscapes of southern Finland	2005
Fuller, RJ; Gregory, RD; Gibbons, DW; Marchant, JH; Wilson, JD; Baillie, SR; Carter, N	Population declines and range contractions among lowland farmland birds in Britain	1995	10.1046/j.1523-1739.1995.09061425.x
Kujawa K.	Population density and species composition changes for breeding bird species in farmland woodlots in western Poland between 1964 and 1994	2002	10.1016/S0167-8809(01)00221-3
Martín C.A., Martínez C., Bautista L.M., Martín B.	Population increase of the great bustard otis tarda in its main distribution area in relation to changes in farming practices	2012	10.13157/arla.59.1.2012.31
Smith O.M.	Population Responses of the Northern Bobwhite (Colinus virginianus) to Land Use Changes in the Agricultural Landscapes of Ohio, USA	2017	10.1007/s10144-017-0594-1
Pedrini P., Rizzolli F., Rossi F., Brambilla M.	Population trend and breeding density of corncrake Crex crex (Aves: Rallidae) in the Alps: monitoring and conservation implications of a 15-year survey in Trentino, Italy	2012	10.1080/11250003.2011.651492
Nocera, Joseph J.; Koslowsky, Hannah M.	Population trends of grassland birds in North America are linked to the prevalence of an agricultural epizootic in Europe	2011	10.1073/pnas.1018904108
Robinson, RA; Crick, HQP; Peach, WJ	Population trends of Swallows Hirundo rustica breeding in Britain	2003
Crowe O., Coombes R.H., Lysaght L., O'Brien C., Choudhury K.R., Walsh A.J., Wilson J.H., O'Halloran J.	Population trends of widespread breeding birds in the Republic of Ireland 1998-2008	2010	10.1080/00063651003615147
Jose Alava, Juan; Costantino, Melina; Astudillo, Evelyng; Arosemena, Xavier; Penafiel, Magali	Population, Seasonality and Conservation Threats of the Horned Screamer (Anhima cornuta) in Southwestern Ecuador	2009
Garcia-Lopez de Hierro, Lola; Moleon, Marcos; Lupianez, Dario G.; Virgos, Emilio; Jimenez, Rafael	Positive and negative unintended human-induced effects on Iberian mole abundance at the edge of its distribution area	2013	10.1016/j.mambio.2012.08.001
Loe L.E., Mysterud A., Stien A., Steen H., Evans D.M., Austrheim G.	Positive short-term effects of sheep grazing on the alpine avifauna	2007	10.1098/rsbl.2006.0571
Isacch, JP; Holz, S; Ricci, L; Martinez, MM	Post-fire vegetation change and bird use of a salt marsh in coastal Argentina	2004	10.1672/0277-5212(2004)024[0235:PVCABU]2.0.CO;2
Rowe, Rebecca L.; Hanley, Mick E.; Goulson, Dave; Clarke, Donna J.; Doncaster, C. Patrick; Taylor, Gail	Potential benefits of commercial willow Short Rotation Coppice (SRC) for farm-scale plant and invertebrate communities in the agri-environment	2011	10.1016/j.biombioe.2010.08.046
Whittingham M.J.	Potential wider impact: Farmland birds	2009
Schulte L.A., Niemi J., Helmers M.J., Liebman M., Arbuckle J.G., James D.E., Kolka R.K., O’Neal M.E., Tomer M.D., Tyndall J.C., Asbjornsen H., Drobney P., Neal J., Van Ryswyk G., Witte C.	Prairie strips improve biodiversity and the delivery of multiple ecosystem services from corn–soybean croplands	2017	10.1073/pnas.1620229114
Little, Ian T.; Hockey, Philip A. R.; Jansen, Raymond	Predation drives nesting success in moist highland grasslands: the importance of maintaining vegetation cover for bird conservation	2015	10.2989/00306525.2015.1005557
Denan N., Wan Zaki W.M., Norhisham A.R., Sanusi R., Nasir D.M., Nobilly F., Ashton-Butt A., Lechner A.M., Azhar B.	Predation of potential insect pests in oil palm plantations, rubber tree plantations, and fruit orchards	2020	10.1002/ece3.5856
Turkia, Tytti; Korpimaki, Erkki; Villers, Alexandre; Selonen, Vesa	Predation risk landscape modifies flying and red squirrel nest site occupancy independently of habitat amount	2018	10.1371/journal.pone.0194624
Arbeiter S., Franke E.	Predation risk of artificial ground nests in managed floodplain meadows	2018	10.1016/j.actao.2017.11.012
Lamarre J.-F., Legagneux P., Gauthier G., Reed E.T., Bêty J.	Predator-mediated negative effects of overabundant snow geese on arctic-nesting shorebirds	2017	10.1002/ecs2.1788
Inchausti P., Bretagnolle V.	Predicting short-term extinction risk for the declining Little Bustard (Tetrax tetrax) in intensive agricultural habitats	2005	10.1016/j.biocon.2004.08.001
Sanderson, Fiona J.; Kloch, Agnieszka; Sachanowicz, Konrad; Donald, Paul F.	Predicting the effects of agricultural change on farmland bird populations in Poland	2009	10.1016/j.agee.2008.07.001
Prince, K.; Lorrilliere, R.; Barbet-Massin, M.; Jiguet, F.	Predicting the fate of French bird communities under agriculture and climate change scenarios	2013	10.1016/j.envsci.2013.04.009
Rey P.J.	Preserving frugivorous birds in agro-ecosystems: Lessons from Spanish olive orchards	2011	10.1111/j.1365-2664.2010.01902.x
DiGaudio, Ryan T.; Kreitinger, Kimberly E.; Hickey, Catherine M.; Seavy, Nathaniel E.; Gardali, Thomas	Private lands habitat programs benefit California's native birds	2015	10.3733/ca.v069n04p210
McCracken, DI; Bignal, EM; Blake, S; Foster, GN	Productivity and profitability: The effects of farming practices on the prey of insectivorous birds	2004
Pierce II R.A., Farrand D.T., Kurtz W.B.	Projecting the bird community response resulting from the adoption of shelterbelt agroforestry practices in Eastern Nebraska	2001	10.1023/A:1013371325769
Ehlers Smith D.A., Ehlers Smith Y.C., Downs C.T.	Promoting functional connectivity of anthropogenically-fragmented forest patches for multiple taxa across a critically endangered biome	2019	10.1016/j.landurbplan.2019.05.010
Anand M.O., Krishnaswamy J., Das A.	Proximity to forests drives bird conservation value of coffee plantations: Implications for certification	2008	10.1890/07-1545.1
Epstein, Jonathan H.; Olival, Kevin J.; Pulliam, Juliet R. C.; Smith, Craig; Westrum, Justin; Hughes, Tom; Dobson, Andrew P.; Zubaid, Akbar; Rahman, Sohayati Abdul; Basir, Misliah Mohamad; Field, Hume E.; Daszak, Peter	Pteropus vampyrus, a hunted migratory species with a multinational home-range and a need for regional management	2009	10.1111/j.1365-2664.2009.01699.x
Hardy P.-Y., Dray A., Cornioley T., David M., Sabatier R., Kernes E., Souchère V.	Public policy design: Assessing the potential of new collective Agri-Environmental Schemes in the Marais Poitevin wetland region using a participatory approach	2020	10.1016/j.landusepol.2020.104724
Cordero R.M.	Puebloan Agriculture and its Impact on the Migratory Behavior of Birds	2018	10.1080/00231940.2017.1420612
Smart, SM; Firbank, LG; Bunce, RGH; Watkins, JW	Quantifying changes in abundance of food plants for butterfly larvae and farmland birds	2000	10.1046/j.1365-2664.2000.00508.x
Evans, Luke C.; Sibly, Richard M.; Thorbek, Pernille; Sims, Ian; Oliver, Tom H.; Walters, Richard J.	Quantifying the effectiveness of agri-environment schemes for a grassland butterfly using individual-based models	2019	10.1016/j.ecolmodel.2019.108798
Stoeckli S., Birrer S., Zellweger-Fischer J., Balmer O., Jenny M., Pfiffner L.	Quantifying the extent to which farmers can influence biodiversity on their farms	2017	10.1016/j.agee.2016.12.029
Buchanan G.M., Pearce-Higgins J.W., Douglas D.J.T., Grant M.C.	Quantifying the importance of multi-scale management and environmental variables on moorland bird abundance	2017	10.1111/ibi.12488
Hernandez-Martinez, Gerardo; Manson, Robert H.; Contreras Hernandez, Armando	Quantitative classification of coffee agroecosystems spanning a range of production intensities in central Veracruz, Mexico	2009	10.1016/j.agee.2009.05.020
Carpio A.J., Tortosa F.S., Barrio I.C.	Rabbit Abundance Influences Predation on Bird Nests in Mediterranean Olive Orchards	2015	10.3161/00016454AO2015.50.2.005
Lawson T., Goosem M., Gillieson D.	Rapid assessment of habitat quality in riparian rainforest vegetation	2008	10.1071/PC080020
Bretagnolle V., Villers A., Denonfoux L., Cornulier T., Inchausti P., Badenhausser I.	Rapid recovery of a depleted population of Little Bustards Tetrax tetrax following provision of alfalfa through an agri-environment scheme	2011	10.1111/j.1474-919X.2010.01092.x
SORLEY, CS; ANDERSEN, DE	RAPTOR ABUNDANCE IN SOUTH-CENTRAL KENYA IN RELATION TO LAND-USE PATTERNS	1994	10.1111/j.1365-2028.1994.tb00552.x
Johannesdttir, Lilja; Alves, Jose A.; Gill, Jennifer A.; Gunnarsson, Tomas G.	Reconciling biodiversity conservation and agricultural expansion in the subarctic environment of Iceland	2017	10.5751/ES-08956-220116
Bicknell, Jake E.; Struebig, Matthew J.; Davies, Zoe G.	Reconciling timber extraction with biodiversity conservation in tropical forests using reduced-impact logging	2015	10.1111/1365-2664.12391
Chauhan, D. K.; Kumar, Chitranjan	Recording biodiversity wealth of a tropical sub-humid region of India	2011
MacLeod, Catriona J.; Blackwell, Grant; Benge, Jayson	Reduced pesticide toxicity and increased woody vegetation cover account for enhanced native bird densities in organic orchards	2012	10.1111/j.1365-2664.2012.02135.x
Prescott G.W., Gilroy J.J., Haugaasen T., Medina Uribe C.A., Foster W.A., Edwards D.P.	Reducing the impacts of Neotropical oil palm development on functional diversity	2016	10.1016/j.biocon.2016.02.013
Salas-Correa, Ángel David; Mancera-Rodríguez, Néstor Javier	RELACIONES ENTRE LA DIVERSIDAD DE AVES Y LA ESTRUCTURA DE VEGETACIÓN EN CUATRO ETAPAS SUCESIONALES DE BOSQUE SECUNDARIO, ANTIOQUIA, COLOMBIA	2018	10.31910/rudca.v21.n2.2018.970
Smith E.L., Kruse K.C.	Relationship between land-use and the distribution and abundance of loggerhead shrikes in south-central Illinois	1999
Bridle K., Fitzgerald M., Green D., Smith J., McQuillan P., Lefroy T.	Relationships between site characteristics, farming system and biodiversity on Australian mixed farms	2009	10.1071/AN09042
Moreira F.	Relationships between vegetation structure and breeding bird densities in fallow cereal steppes in castro verde, portugal	1999	10.1080/00063659909461144
Belden J.B., McMurry S.T., Maul J.D., Brain R.A., Ghebremichael L.T.	Relative Abundance Trends of Bird Populations in High Intensity Croplands in the Central United States	2018	10.1002/ieam.4083
Pellissier V., Mimet A., Fontaine C., Svenning J.-C., Couvet D.	Relative importance of the land-use composition and intensity for the bird community composition in anthropogenic landscapes	2017	10.1002/ece3.3534
Neumann, Jessica L.; Holloway, Graham J.; Sage, Rufus B.; Hoodless, Andrew N.	Releasing of pheasants for shooting in the UK alters woodland invertebrate communities	2015	10.1016/j.biocon.2015.06.022
With, Kimberly A.; King, Anthony W.; Jensen, William E.	Remaining large grasslands may not be sufficient to prevent grassland bird declines	2008	10.1016/j.biocon.2008.09.025
Poessel, Sharon A.; Hagar, Joan C.; Haggerty, Patricia K.; Katzner, Todd E.	Removal of cattle grazing correlates with increases in vegetation productivity and in abundance of imperiled breeding birds	2020	10.1016/j.biocon.2019.108378
Rooney R.C., Foote L., Krogman N., Pattison J.K., Wilson M.J., Bayley S.E.	Replacing natural wetlands with stormwater management facilities: Biophysical and perceived social values	2015	10.1016/j.watres.2014.12.035
Schroeder J., Piersma T., Groen N.M., Hooijmeijer J.C.E.W., Kentie R., Lourenço P.M., Schekkerman H., Both C.	Reproductive timing and investment in relation to spring warming and advancing agricultural schedules [Brutzeitpunkt und Reproduktion von Uferschnepfen in Bezug auf Veränderungen landschaftlicher Aktivitäten und Klimaerwärmung]	2012	10.1007/s10336-011-0747-5
Variar, Athira S.; Anoop, N. R.; Vinayan, P. A.; Ajayan, P. A.; Sujin, N. S.; Ali, Askar; Prasadan, P. K.; Smija, M. K.; Babu, Santhanakrishnan	Resident birds show different patterns in species composition and functional diversity in differently managed coffee plantations in the Western Ghats, India	2021	10.2326/osj.20.185
Karp D.S., Ziv G., Zook J., Ehrlich P.R., Daily G.C.	Resilience and stability in bird guilds across tropical countryside	2011	10.1073/pnas.1118276108
Eckstrom, Korin; Barlow, John W.	Resistome metagenomics from plate to farm: The resistome and microbial composition during food waste feeding and composting on a Vermont poultry farm	2019	10.1371/journal.pone.0219807
Davis C.A., Bidwell J.R.	Response of aquatic invertebrates to vegetation management and agriculture	2008	10.1672/07-156.1
Riffell S.K., Monroe A.P., Martin J.A., Evans K.O., Burger L.W., Jr., Smith M.D.	Response of non-grassland avian guilds to adjacent herbaceous field buffers: Testing the configuration of targeted conservation practices in agricultural landscapes	2015	10.1111/1365-2664.12389
Horgan, Finbarr G.; Imelda Felix, Maria; Portalanza, Diego E.; Sanchez, Luis; Moya Rios, Walter M.; Farah, Simon E.; Wither, Javier A.; Andrade, Cesar I.; Espin, Edwin B.	Responses by farmers to the apple snail invasion of Ecuador's rice fields and attitudes toward predatory snail kites	2014	10.1016/j.cropro.2014.04.019
Bellocq M.I., Filloy J., Zurita G.A., Apellaniz M.F.	Responses in the abundance of generalist birds to environmental gradients: The rufous-collared sparrow (Zonotrichia capensis) in the southern Neotropics	2011	10.2980/18-4-3431
Woodcock, Ben A.; Potts, Simon G.; Tscheulin, Thomas; Pilgrim, Emma; Ramsey, Alex J.; Harrison-Cripps, Jennifer; Brown, Valerie K.; Tallowin, Jerry R.	Responses of invertebrate trophic level, feeding guild and body size to the management of improved grassland field margins	2009	10.1111/j.1365-2664.2009.01675.x
Redpath-Downing N.A., Beaumont D., Park K., Goulson D.	Restoration and management of machair grassland for the conservation of bumblebees	2013	10.1007/s10841-012-9532-x
Mauchamp, A; Chauvelon, P; Grillas, P	Restoration of floodplain wetlands: Opening polders along a coastal river in Mediterranean France, Vistre marshes	2002	10.1016/S0925-8574(02)00024-1
Bretagnolle V., Houte S., Boileau N.	Restoration of hydrology of a wetland and consequences for birds: Spatial and temporal constraints in the ecological processes [Restauration hydraulique d'un marais et conséquences pour les oiseaux: Contraintes d'échelles d'espace et de temps dans les processus écologiques]	2002
Blanco, Guillermo; Lemus, Jesus A.; Grande, Javier; Gangoso, Laura; Grande, Juan M.; Donazar, Jose A.; Arroyo, Bernardo; Frias, Oscar; Hiraldo, Fernando	RETRACTED: Geographical variation in cloacal microflora and bacterial antibiotic resistance in a threatened avian scavenger in relation to diet and livestock farming practices (Retracted article. See vol. 14, pg. 3289, 2012)	2007	10.1111/j.1462-2920.2007.01291.x
Klimek, Sebastian; Kemmermann, Anne Richter; Steinmann, Horst-Henning; Freese, Jan; Isselstein, Johannes	Rewarding farmers for delivering vascular plant diversity in managed grasslands: A transdisciplinary case-study approach	2008	10.1016/j.biocon.2008.08.025
Martin-Diaz, P.; Cortes-Avizanda, A.; Serrano, D.; Arrondo, E.; Sanchez-Zapata, J. A.; Donazar, J. A.	Rewilding processes shape the use of Mediterranean landscapes by an avian top scavenger	2020	10.1038/s41598-020-59591-2
Lawler S.P.	Rice fields as temporary wetlands: A review	2001	10.1560/X7K3-9JG8-MH2J-XGX1
Jansen A., Robertson A.I.	Riparian bird communities in relation to land management practices in floodplain woodlands of south-eastern Australia	2001	10.1016/S0006-3207(00)00235-4
Cole L.J., Brocklehurst S., Elston D.A., McCracken D.I.	Riparian field margins: Can they enhance the functional structure of ground beetle (Coleoptera: Carabidae) assemblages in intensively managed grassland landscapes?	2012	10.1111/j.1365-2664.2012.02200.x
Lopez-Antia A., Feliu J., Camarero P.R., Ortiz-Santaliestra M.E., Mateo R.	Risk assessment of pesticide seed treatment for farmland birds using refined field data	2016	10.1111/1365-2664.12668
Kirk D.A., Lindsay K.E., Brook R.W.	Risk of agricultural practices and habitat change to farmland birds [Risque des pratiques agricoles et des changements au plan de l'habitat sur les oiseaux des paysages agricoles]	2011	10.5751/ACE-00446-060105
Michael, Damian R.; Moore, Harry; Wassens, Skye; Craig, Michael D.; Tingley, Reid; Chapple, David G.; O'Sullivan, Jackie; Hobbs, Richard J.; Nimmo, Dale G.	Rock removal associated with agricultural intensification will exacerbate the loss of reptile diversity	2021	10.1111/1365-2664.13897
Lyman, R. Lee	Rodent-Prey Content in Long-Term Samples of Barn Owl (Tyto alba) Pellets from the Northwestern United States Reflects Local Agricultural Change	2012	10.1674/0003-0031-167.1.150
Warren-Thomas, Eleanor; Nelson, Luke; Juthong, Watinee; Bumrungsri, Sara; Brattstrom, Oskar; Stroesser, Laetitia; Chambon, Benedicte; Penot, Eric; Tongkaemkaew, Uraiwan; Edwards, David P.; Dolman, Paul M.	Rubber agroforestry in Thailand provides some biodiversity benefits without reducing yields	2020	10.1111/1365-2664.13530
Gabriel, Doreen; Sait, Steven M.; Hodgson, Jenny A.; Schmutz, Ulrich; Kunin, William E.; Benton, Tim G.	Scale matters: the impact of organic farming on biodiversity at different spatial scales	2010	10.1111/j.1461-0248.2010.01481.x
Martin E.A., Seo B., Park C.-R., Reineking B., Steffan-Dewenter I.	Scale-dependent effects of landscape composition and configuration on natural enemy diversity, crop herbivory, and yields	2016	10.1890/15-0856
Luetolf, Michael; Bolliger, Janine; Kienast, Felix; Guisan, Antoine	Scenario-based assessment of future land use change on butterfly species distributions	2009	10.1007/s10531-008-9541-y
Josens M.L., Haydee E.A., Favero M.	Seasonal variability of waterbird assemblages in relationship to habitat characteristics in a pampas wetland	2009	10.1675/063.032.0405
Tome, R; Valkama, J	Seasonal variation in the abundance and habitat use of Barn Owls Tyto alba on lowland farmland	2001
Stafford, Joshua D.; Yetter, Aaron P.; Hine, Christopher S.; Smith, Randolph V.; Horath, Michelle M.	Seed Abundance for Waterfowl in Wetlands Managed by the Illinois Department of Natural Resources	2011	10.3996/092010-JFWM-034
Toeroek, P.; Matus, G.; Papp, M.; Tothmeresz, B.	Seed Bank and Vegetation Development of Sandy Grasslands After Goose Breeding	2009	10.1007/s12224-009-9027-z
Pernollet, Claire A.; Cavallo, Francois; Simpson, David; Gauthier-Clerc, Michel; Guillemain, Matthieu	Seed density and waterfowl use of rice fields in Camargue, France	2017	10.1002/jwmg.21167
Edwards D.P., Magrach A., Woodcock P., Ji Y., Lim N.T.-L., Edwards F.A., Larsen T.H., Hsu W.W., Benedick S., Khen C.V., Chung A.Y.C., Reynolds G., Fisher B., Laurance W.F., Wilcove D.S., Hamer K.C., Yu D.W.	Selective-logging and oil palm: Multitaxon impacts, biodiversity indicators, and trade-offs for conservation planning	2014	10.1890/14-0010.1
Kovács-Hostyánszki A., Korösi Á., Orci K.M., Batáry P., Báldi A.	Set-aside promotes insect and plant diversity in a Central European country	2011	10.1016/j.agee.2011.03.004
Goodall, Katherine E.; Bacon, Christopher M.; Mendez, V. Ernesto	Shade tree diversity, carbon sequestration, and epiphyte presence in coffee agroecosystems: A decade of smallholder management in San Ramon, Nicaragua	2015	10.1016/j.agee.2014.09.002
Bisseleua, Herve Bertin Daghela; Fotio, Daniel; Yede; Missoup, Alain Didier; Vidal, Stefan	Shade Tree Diversity, Cocoa Pest Damage, Yield Compensating Inputs and Farmers' Net Returns in West Africa	2013	10.1371/journal.pone.0056115
Guenat S., Kaartinen R., Jonsson M.	Shade trees decrease pest abundances on brassica crops in Kenya	2019	10.1007/s10457-017-0159-5
Szigeti, Nora; Berki, Imre; Vityi, Andrea; Rasran, Leonid	Shelterbelts Planted on Cultivated Fields Are Not Solutions for the Recovery of Former Forest-Related Herbaceous Vegetation	2021	10.3390/land10090930
Mandal J., Raman T.R.S.	Shifting agriculture supports more tropical forest birds than oil palm or teak plantations in Mizoram, northeast India	2016	10.1650/CONDOR-15-163.1
Olimpi, E. M.; Garcia, K.; Gonthier, D. J.; De Master, K. T.; Echeverri, A.; Kremen, C.; Sciligo, A. R.; Snyder, W. E.; Wilson-Rankin, E. E.; Karp, D. S.	Shifts in species interactions and farming contexts mediate net effects of birds in agroecosystems	2020	10.1002/eap.2115
Baker, MD; Lacki, MJ	Short-term changes in bird communities in response to silvicultural prescriptions	1997	10.1016/S0378-1127(97)00052-2
Benson T.J., Dinsmore J.J., Hohman W.L.	Short-term effects of burning and disking on songbird use of floodplain conservation easements	2011	10.1674/0003-0031-165.2.257
Lukasch, Barbara; Frank, Thomas; Schulze, Christian H.	Short-term effects of recent land-use changes in Eastern Austria on farmland bird assemblages in a human-dominated landscape	2011	10.1007/s10531-011-0030-3
Whittingham, Mark J.; Krebs, John R.; Swetnam, Ruth D.; Vickery, Juliet A.; Wilson, Jeremy D.; Freckleton, Robert P.	Should conservation strategies consider spatial generality? Farmland birds show regional not national patterns of habitat association	2007	10.1111/j.1461-0248.2006.00992.x
Vander Haegen W.M., Dobler F.C., Pierce D.J.	Shrubsteppe bird response to habitat and landscape variables in Eastern Washington, USA	2000	10.1046/j.1523-1739.2000.99293.x
Bürger J., Darmency H., Granger S., Guyot S.H.M., Messéan A., Colbach N.	Simulation study of the impact of changed cropping practices in conventional and GM maize on weeds and associated biodiversity	2015	10.1016/j.agsy.2015.03.009
Scridel, Davide; Utmar, Paolo; Franzosini, Carlo; Segarich, Marco; Menon, Sara; Burca, Mihai; Diviacco, Paolo; Ciriaco, Saul; del Negro, Paola; Spoto, Maurizio	Sink or swim? Modernization of mussel farming methods may negatively impact established seabird communities	2020	10.1016/j.biocon.2020.108458
YAHNER, RH	SMALL MAMMALS IN FARMSTEAD SHELTERBELTS - HABITAT CORRELATES OF SEASONAL ABUNDANCE AND COMMUNITY STRUCTURE	1983	10.2307/3808054
Razak S.A., Saadun N., Azhar B., Lindenmayer D.B.	Smallholdings with high oil palm yield also support high bird species richness and diverse feeding guilds	2020	10.1088/1748-9326/aba2a5
Herring, Garth; Eagles-Smith, Collin A.; Goodell, John; Buck, Jeremy A.; Willacker, James J.	Small-Mammal Shooting as a Conduit for Lead Exposure in Avian Scavengers	2021	10.1021/acs.est.1c01041
Wisler, Christine; Hofer, Ulrich; Arlettaz, Raphael	Snakes and monocultures: Habitat selection and movements of female Grass Snakes (Natrix natrix L.) in an agricultural landscape	2008	10.1670/07-027.1
Gomez, E; Ferreras, L; Toresani, S	Soil bacterial functional diversity as influenced by organic amendment application	2006	10.1016/j.biortech.2005.06.021
Chen Q., Shen C., Sun Y., Peng S., Yi W., Li Z., Jiang M.	Soil carbon dynamics in a subtropical mountainous region, south china: Results based on carbon isotopic tracing	2008	10.1007/978-3-540-77686-4_9
Benson T.J., Dinsmore J.J., Hohman W.L.	Soil disturbances increase songbird use of monotypic re-established grasslands	2013	10.1002/wsb.302
Allard, Sarah M.; Walsh, Christopher S.; Wallis, Anna E.; Ottesen, Andrea R.; Brown, Eric W.; Micallef, Shirley A.	Solanum lycopersicum (tomato) hosts robust phyllosphere and rhizosphere bacterial communities when grown in soil amended with various organic and synthetic fertilizers	2016	10.1016/j.scitotenv.2016.08.157
Duguay J.P., Wood P.B., Nichols J.V.	Songbird abundance and avian nest survival rates in forests fragmented by different silvicultural treatments	2001	10.1046/j.1523-1739.2001.99023.x
WARKENTIN I.G., GREENBERG R., ORTIZ J.S.	Songbird Use of Gallery Woodlands in Recently Cleared and Older Settled Landscapes of the Selva Lacandona, Chiapas, Mexico	1995	10.1046/j.1523-1739.1995.951095.x
Moreno-Opo R., Pina M., Mogena A.	Sowing enriched pastures for extensive livestock enhances the abundance of birds and arthropods in Mediterranean grasslands	2021	10.1007/s10344-021-01486-2
Brennan, Eric B.	Sparrow Preferences for Winter Cover Crops in California's Central Coast	2020	10.3389/fsufs.2020.567579
Laiolo P.	Spatial and seasonal patterns of bird communities in Italian agroecosystems	2005	10.1111/j.1523-1739.2005.004376.x
Boutin, C; Freemark, KE; Kirk, DA	Spatial and temporal patterns of bird use of farmland in southern Ontario	1999
Amano, Tatsuya; Kusumoto, Yoshinobu; Tokuoka, Yoshinori; Yamada, Susumu; Kim, Eun-Young; Yamamoto, Shori	Spatial and temporal variations in the use of rice-paddy dominated landscapes by birds in Japan	2008	10.1016/j.biocon.2008.04.012
Badenhausser, I.; Gouat, M.; Goarant, A.; Cornulier, T.; Bretagnolle, V.	Spatial Autocorrelation in Farmland Grasshopper Assemblages (Orthoptera: Acrididae) in Western France	2012	10.1603/EN11256
Willemoes M., Tøttrup A.P., Lerche-Jørgensen M., Jacobsen E.M., Reeve A.H., Thorup K.	Spatial behaviour and density of three species of long-distance migrants wintering in a disturbed and non-disturbed woodland in northern Ghana	2018	10.1017/S0959270917000132
Knick S.T., Rotenberry J.T.	Spatial distribution of breeding passerine bird habitats in a shrubsteppe region of southwestern Idaho	1999
Baldi, Andras; Batary, Peter	Spatial heterogeneity and farmland birds: different perspectives in Western and Eastern Europe	2011	10.1111/j.1474-919X.2011.01169.x
Twedt D.J., Wilson R.R., Keister A.S.	Spatial models of northern bobwhite populations for conservation planning	2007	10.2193/2006-567
Katayama, Naoki; Amano, Tatsuya; Fujita, Go; Higuchi, Hiroyoshi	Spatial Overlap between the Intermediate Egret Egretta intermedia and Its Aquatic Prey at Two Spatiotemporal Scales in a Rice Paddy Landscape	2012
Bowen, Holly; Maul, Jude E.; Poffenbarger, Hanna; Mirsky, Steven; Cavigelli, Michel; Yarwood, Stephanie	Spatial patterns of microbial denitrification genes change in response to poultry litter placement and cover crop species in an agricultural soil	2018	10.1007/s00374-018-1301-x
Paradis E., Baillie S.R., Sutherland W.J., Gregory R.D.	Spatial synchrony in populations of birds: Effects of habitat, population trend, and spatial scale	2000	10.1890/0012-9658(2000)081[2112:SSIPOB]2.0.CO;2
Filippi-Codaccioni O., Devictor V., Bas Y., Clobert J., Julliard R.	Specialist response to proportion of arable land and pesticide input in agricultural landscapes	2010	10.1016/j.biocon.2009.12.035
Naidoo R.	Species richness and community composition of songbirds in a tropical forest-agricultural landscape	2004	10.1017/S1367943003001185
González-Ortega M.A.A., Enríquez Paula L., Rangel-Salazar J.L., García-Estrada C., Tejeda-Cruz C.	Species richness and uniformity contributions to bird diversity in shade coffee plantations in the southeast of Mexico [Contribución de la riqueza y la uniformidad a la diversidad de aves en plantaciones de café de sombra del sureste de México]	2012
Weibull, AC; Ostman, O; Granqvist, A	Species richness in agroecosystems: the effect of landscape, habitat and farm management	2003	10.1023/A:1023617117780
Zakkak S., Chatzaki M., Karamalis N., Kati V.	Spiders in the context of agricultural land abandonment in Greek Mountains: Species responses, community structure and the need to preserve traditional agricultural landscapes	2014	10.1007/s10841-014-9663-3
Santangeli, A.; Cardillo, A.	Spring and summer habitat preferences of little bustard in an agro-pastoral area in Sardinia (Italy)	2012	10.1080/11250003.2011.636076
Applegate, RD; Flock, BE; Horak, GJ	Spring burning and grassland area: Effects on Henslow's sparrow (Ammodramus henslowii [Audubon]) and dickcissel (Spiza americana [Gmelin]) in eastern Kansas, USA	2002
Krapu, Gary L.; Brandt, David A.; Kinzel, Paul J.; Pearse, Aaron T.	Spring Migration Ecology of the Mid-Continent Sandhill Crane Population with an Emphasis on Use of the Central Platte River Valley, Nebraska	2014	10.1002/wmon.1013
Robinson, RA; Siriwardena, GM; Crick, HQP	Status and population trends of Starling Sturnus vulgaris in great Britain	2005	10.1080/00063650509461398
Steadman D.W.	Status of land birds on selected islands in the Ha'apai Group, Kingdom of Tonga	1998
Wilson, Michael D.; Watts, Bryan D.; Brinker, David F.	Status review of Chesapeake Bay marsh lands and breeding marsh birds	2007	10.1675/1524-4695(2007)030[0122:SROCBM]2.0.CO;2
Lourenço P.M., Piersma T.	Stopover ecology of Black-tailed Godwits Limosa limosa limosa in Portuguese rice fields: A guide on where to feed in winter	2008	10.1080/00063650809461522
Liu J., Lü X.	Study on the spatial pattern of wetland bird richness and hotspots in Sanjiang Plain	2011
Milberg, P; Gezelius, L; Blindow, I; Nilsson, L; Tyrberg, T	Submerged vegetation and the variation in the autumn waterfowl community at Lake Takern, southern Sweden	2002
RIBBECK, KF; JOHNSON, MK; DANCAK, K	SUBTERRANEAN CLOVER ON SOUTHERN PINE RANGE - POTENTIAL BENEFITS TO GAME	1987	10.2307/3899200
Kirk D.A., Lindsay K.E.F.	Subtle differences in birds detected between organic and nonorganic farms in Saskatchewan Prairie Parklands by farm pair and bird functional group	2017	10.1016/j.agee.2017.04.009
Gruar, D; Peach, W; Taylor, R	Summer diet and body condition of Song Thrushes Turdus philomelos in stable and declining farmland populations	2003	10.1046/j.1474-919X.2003.00202.x
Silva J.P., Faria N., Catry T.	Summer habitat selection and abundance of the threatened little bustard in Iberian agricultural landscapes	2007	10.1016/j.biocon.2007.06.013
Lindell, Catherine A.	Supporting farmer adoption of sustainable bird management strategies Comment	2020
Gilroy, James J.; Edwards, Felicity A.; Medina Uribe, Claudia A.; Haugaasen, Torbjorn; Edwards, David P.	Surrounding habitats mediate the trade-off between land-sharing and land-sparing agriculture in the tropics	2014	10.1111/1365-2664.12284
Mccracken D.I., Tallowin J.R.	Swards and structure: The interactions between farming practices and bird food resources in lowland grasslands	2004	10.1111/j.1474-919X.2004.00360.x
Marshall, Craig; Riffell, Samuel K.; Rush, Scott A.; Hill, JoVonn G.; Evans, Kristine O.; Miller, Darren A.	Switchgrass cultivation within loblolly pine plantations influences invertebrate community composition and resource use	2017	10.3157/061.143.0206
Yahya M.S., Syafiq M., Ashton-Butt A., Ghazali A., Asmah S., Azhar B.	Switching from monoculture to polyculture farming benefits birds in oil palm production landscapes: Evidence from mist netting data	2017	10.1002/ece3.3205
Anunciacao, Paula Ribeiro; Barros, Fabio M.; Ribeiro, Milton Cezar; Tavares de Carvalho, Luis Marcelo; Ernst, Raffael	Taxonomic and functional threshold responses of vertebrate communities in the Atlantic Forest Hotspot	2021	10.1016/j.biocon.2021.109137
Zhang, Yu-Jing; Hu, Hang-Wei; Gou, Min; Wang, Jun-Tao; Chen, Deli; He, Ji-Zheng	Temporal succession of soil antibiotic resistance genes following application of swine, cattle and poultry manures spiked with or without antibiotics	2017	10.1016/j.envpol.2017.09.074
Brindley, E; Norris, K; Cook, T; Babbs, S; Brown, CF; Massey, P; Thompson, R; Yaxley, R	The abundance and conservation status of redshank Tringa totanus nesting on saltmarshes in Great Britain	1998	10.1016/S0006-3207(98)00034-2
Kole?ek J., Reif J., Weidinger K.	The abundance of a farmland specialist bird, the skylark, in three European regions with contrasting agricultural management	2015	10.1016/j.agee.2015.06.018
Gupta N., Singh N.	The abundance of avifauna in an agricultural landscape: A benefit of community conservation initiatives in Haryana, India	2014
Disi A.M., Damhoureyeh S.A., Al-Khader I.A., Al-Jbour S.	The Badia of Jordan: Biodiversity, threats and conservation	2004
David Shuford W., Reiter M.E., Strum K.M., Gilbert M.M., Hickey C.M., Golet G.H.	The benefits of crops and field management practices to wintering waterbirds in the Sacramento-San Joaquin River Delta of California	2016	10.1017/S174217051500040X
Wolff, A; Paul, JP; Martin, JL; Bretagnolle, V	The benefits of extensive agriculture to birds: the case of the little bustard	2001	10.1046/j.1365-2664.2001.00651.x
Kujawa K., Kujawa A.	The birds of Rotes Luch fen (E Brandenburg, Germany): The effect of mowing frequency on bird species composition and density	2007
Rocha J., Laps R.R., Machado C.G., Campiolo S.	The conservation value of cacao agroforestry for bird functional diversity in tropical agricultural landscapes	2019	10.1002/ece3.5021
Rahman, Md Lutfor; Tarrant, Sam; McCollin, Duncan; Ollerton, Jeff	The conservation value of restored landfill sites in the East Midlands, UK for supporting bird communities	2011	10.1007/s10531-011-0064-6
Dorresteijn, Ine; Hartel, Tibor; Hanspach, Jan; von Wehrden, Henrik; Fischer, Joern	The Conservation Value of Traditional Rural Landscapes: The Case of Woodpeckers in Transylvania, Romania	2013	10.1371/journal.pone.0065236
Shear, H; Stadler-Salt, N; Bertram, P; Horvatin, P	The development and implementation of indicators of ecosystem health in the Great Lakes basin	2003	10.1023/A:1025504704879
Ambrosini R., Bolzern A.M., Canova L., Arieni S., Møller A.P., Saino N.	The distribution and colony size of barn swallows in relation to agricultural land use	2002	10.1046/j.1365-2664.2002.00721.x
Paton, DC; Prescott, AM; Davies, RJP; Heard, LM	The distribution, status and threats to temperate woodlands in South Australia	2000
Mierzejewska, Ewa J.; Alsarraf, Mohammed; Behnke, Jerzy M.; Bajer, Anna	The effect of changes in agricultural practices on the density of Dermacentor reticulatus ticks	2015	10.1016/j.vetpar.2015.05.023
Møller A.P.	The effect of dairy farming on barn swallow Hirundo rustica abundance, distribution and reproduction	2001	10.1046/j.1365-2664.2001.00593.x
Hancock M.H., Duffield S., Boyle J., Wilson J.D.	The effect of harvest method on cereal stubble use by seed-eating birds in a high nature value farming system	2016	10.1016/j.agee.2015.12.014
Siriwardena G.M., Stevens D.K., Anderson G.Q.A., Vickery J.A., Calbrade N.A., Dodd S.	The effect of supplementary winter seed food on breeding populations of farmland birds: Evidence from two large-scale experiments	2007	10.1111/j.1365-2664.2007.01339.x
Devereux C.L., Mckeever C.U., Benton T.G., Whittingham M.J.	The effect of sward height and drainage on Common Starlings Sturnus vulgaris and Northern Lapwings Vanellus vanellus foraging in grassland habitats	2004	10.1111/j.1474-919X.2004.00355.x
Wilsey C.B., Temple S.A.	The Effects of Cropping Systems on Avian Communities in Cacao and Banana Agro-Forestry Systems of Talamanca, Costa Rica	2011	10.1111/j.1744-7429.2010.00640.x
Pons, P; Lambert, B; Rigolot, E; Prodon, R	The effects of grassland management using fire on habitat occupancy and conservation of birds in a mosaic landscape	2003	10.1023/A:1024191814560
George T.L., Brand L.A.	The effects of habitat fragmentation on birds in coast redwood forests	2002
Quinn J.E., Brandle J.R., Johnson R.J.	The effects of land sparing and wildlife-friendly practices on grassland bird abundance within organic farmlands	2012	10.1016/j.agee.2012.07.021
Bengtsson, J; Ahnstrom, J; Weibull, AC	The effects of organic agriculture on biodiversity and abundance: a meta-analysis	2005	10.1111/j.1365-2664.2005.01005.x
Westbury, D. B.; Woodcock, B. A.; Harris, S. J.; Brown, V. K.; Potts, S. G.	The effects of seed mix and management on the abundance of desirable and pernicious unsown species in arable buffer strip communities	2008	10.1111/j.1365-3180.2007.00614.x
Brown, IH	The epidemiology and evolution of influenza viruses in pigs	2000	10.1016/S0378-1135(00)00164-4
Yaneva, Stilyana; Bileva, Tatyana; Gradev, Gradimir	THE IMPACT OF AGRICULTURAL MANAGEMENT PRACTICES ON THE SPECIES COMPOSITION OF BIRDS IN SOUTH BULGARIA	2020
McLaughlin A., Mineau P.	The impact of agricultural practices on biodiversity	1995	10.1016/0167-8809(95)00609-V
Ponge, Jean-Francois; Peres, Guenola; Guernion, Muriel; Ruiz-Camacho, Nuria; Cortet, Jerome; Pernin, Celine; Villenave, Cecile; Chaussod, Remi; Martin-Laurent, Fabrice; Bispo, Antonio; Cluzeau, Daniel	The impact of agricultural practices on soil biota: A regional study	2013	10.1016/j.soilbio.2013.08.026
Sartorello Y., Pastorino A., Bogliani G., Ghidotti S., Viterbi R., Cerrato C.	The impact of pastoral activities on animal biodiversity in Europe: A systematic review and meta-analysis	2020	10.1016/j.jnc.2020.125863
Gill, JA; Watkinson, AR; Sutherland, WJ	The impact of sugar beet farming practice on wintering pink-footed goose Anser brachyrhynchus populations	1996	10.1016/0006-3207(95)00111-5
Bird J.A., Pettygrove G.S., Eadie J.M.	The impact of waterfowl foraging on the decomposition of rice straw: Mutual benefits for rice growers and waterfowl	2000	10.1046/j.1365-2664.2000.00539.x
Faria, Nuno; Rabaca, Joao E.; Morales, Manuel B.	The importance of grazing regime in the provision of breeding habitat for grassland birds: The case of the endangered little bustard (Tetrax tetrax)	2012	10.1016/j.jnc.2012.03.003
Rodewald A.D.	The importance of land uses within the landscape matrix	2003
Kajtoch ?.	The importance of traditional orchards for breeding birds: The preliminary study on Central European example	2017	10.1016/j.actao.2016.12.010
Rozins, Carly; Day, Troy	The industrialization of farming may be driving virulence evolution	2017	10.1111/eva.12442
Azhar B., Lindenmayer D.B., Wood J., Fischer J., Manning A., McElhinny C., Zakaria M.	The influence of agricultural system, stand structural complexity and landscape context on foraging birds in oil palm landscapes	2013	10.1111/ibi.12025
Seymour, Colleen L.; Dean, W. R. J.	The influence of changes in habitat structure on the species composition of bird assemblages in the southern Kalahari	2010	10.1111/j.1442-9993.2009.02069.x
Ikin K., Knight E., Lindenmayer D.B., Fischer J., Manning A.D.	The influence of native versus exotic streetscape vegetation on the spatial distribution of birds in suburbs and reserves	2013	10.1111/j.1472-4642.2012.00937.x
Skuodiene, Regina; Tomchuk, Donata; Kinderiene, Irena	The influence of natural and anthropogenic conditions on the earthworm population in different grassland ecosystems	2019	10.13080/z-a.2019.106.028
Awan, Durr e Shahwar; Hussain, Ifthikhar	The level of rodent problems in poultry farms of Rawalpindi-Islamabad, Pakistan	2016	10.1515/mammalia-2014-0046
Vickery J.A., Tallowin J.R., Feber R.E., Asteraki E.J., Atkinson P.W., Fuller R.J., Brown V.K.	The management of lowland neutral grasslands in britain: Effects of agricultural practices on birds and their food resources	2001	10.1046/j.1365-2664.2001.00626.x
Mentil, Lorenzo; Battisti, Corrado; Carpaneto, Giuseppe Maria	The older the richer: significant increase in breeding bird diversity along an age gradient of different coppiced woods	2018	10.5194/we-18-143-2018
Baldi, Andras; Batary, Peter	The past and future of farmland birds in Hungary	2011	10.1080/00063657.2011.588685
Chan, Kai M. A.; Daily, Gretchen C.	The payoff of conservation investments in tropical countryside	2008	10.1073/pnas.0810522105
Lemos, Mateus P. L.; Saraiva, Mauro M. S.; Leite, Elma L.; Silva, Nubia M. V.; Vasconcelos, Priscylla C.; Giachetto, Poliana F.; Freitas Neto, Oliveiro C.; Givisiez, Patricia E. N.; Gebreyes, Wondwossen A.; Oliveira, Celso J. B.	The posthatch prophylactic use of ceftiofur affects the cecal microbiota similar to the dietary sanguinarine supplementation in broilers	2020	10.1016/j.psj.2020.06.078
McKerchar, M.; Potts, S. G.; Fountain, M. T.; Garratt, M. P. D.; Westbury, D. B.	The potential for wildflower interventions to enhance natural enemies and pollinators in commercial apple orchards is limited by other management practices	2020	10.1016/j.agee.2020.107034
Sanz-Pérez A., Sardà-Palomera F., Bota G., Sollmann R., Pou N., Giralt D.	The potential of fallow management to promote steppe bird conservation within the next EU Common Agricultural Policy reform	2021	10.1111/1365-2664.13902
Vickery, J; Carter, N; Fuller, RJ	The potential value of managed cereal field margins as foraging habitats for farmland birds in the UK	2002	10.1016/S0167-8809(01)00317-6
Pierret P., Jiguet F.	The potential virtue of garden bird feeders: More birds in citizen backyards close to intensive agricultural landscapes	2018	10.1016/j.biocon.2018.03.033
SMITH, EL; KRUSE, KC	THE RELATIONSHIP BETWEEN LAND-USE AND THE DISTRIBUTION AND ABUNDANCE OF LOGGERHEAD SHRIKES IN SOUTH-CENTRAL ILLINOIS	1992
Henderson, IG; Cooper, J; Fuller, RJ; Vickery, J	The relative abundance of birds on set-aside and neighbouring fields in summer	2000	10.1046/j.1365-2664.2000.00497.x
Ostman, O	The relative effects of natural enemy abundance and alternative prey abundance on aphid predation rates	2004	10.1016/j.biocontrol.2004.01.015
Stewart, Gavin B.; Pullin, Andrew S.	The relative importance of grazing stock type and grazing intensity for conservation of mesotrophic 'old meadow' pasture	2008	10.1016/j.jnc.2008.09.005
Marsden, Stuart J.; Symes, Craig T.; Mack, Andrew L.	The response of a New Guinean avifauna to conversion of forest to small-scale agriculture	2006	10.1111/j.1474-919X.2006.00577.x
Mohd-Taib, Farah Shafawati; Kamaruddin, Hajaratul Aswat	The Rice-Growing Cycle Influences Diversity and Species Assemblages of Birds in the Paddy Field Ecosystem in East Peninsular Malaysia	2018
Suárez F., Garza V., Morales M.B.	The role of extensive cereal crops, dry pasture and shrub-steppe in determining skylark Alauda arvensis densities in the Iberian Peninsula	2003	10.1016/S0167-8809(02)00175-5
Otieno N.E., Gichuki N., Farwig N., Kiboi S.	The role of farm structure on bird assemblages around a Kenyan tropical rainforest	2011	10.1111/j.1365-2028.2011.01273.x
Shoko, A. P.; Limbu, S. M.; Lamtane, H. A.; Kishe-Machumu, M. A.; Sekadende, B.; Ulotu, E. E.; Masanja, J. C.; Mgaya, Y. D.	The role of fish-poultry integration on fish growth performance, yields and economic benefits among smallholder farmers in sub-Saharan Africa, Tanzania	2019	10.2989/16085914.2018.1555512
Colbach N., Biju-Duval L., Gardarin A., Granger S., Guyot S.H.M., Mézière D., Munier-Jolain N.M., Petit S.	The role of models for multicriteria evaluation and multiobjective design of cropping systems for managing weeds	2014	10.1111/wre.12112
Morgan, Nickele B.	The role of portable electric fencing in biodiversity-friendly pasture management	2016	10.1017/S1742170515000058
Zufiaurre, Emmanuel; Codesido, Mariano; Abba, Agustin M.; Bilenca, David	THE ROLE OF STUBBLE TYPE AND SPILLED SEED BIOMASS ON THE ABUNDANCE OF SEED-EATING BIRDS IN AGROECOSYSTEMS	2017	10.13157/arla.64.1.2017.ra3
Olea, Pedro P.; Mateo-Tomas, Patricia	The role of traditional farming practices in ecosystem conservation: The case of transhumance and vultures	2009	10.1016/j.biocon.2009.03.024
Marshall E.J.P., Brown V.K., Boatman N.D., Lutman P.J.W., Squire G.R., Ward L.K.	The role of weeds in supporting biological diversity within crop fields	2003	10.1046/j.1365-3180.2003.00326.x
Zufiaurre E., Codesido M., Abba A.N.M., Bilenca D.	The seasonal role of field characteristics on seed-eating bird abundances in agricultural landscapes	2017	10.1093/cz/zow055
Doohan, B.; Fuller, S.; Parsons, S.; Peterson, E. E.	The sound of management: Acoustic monitoring for agricultural industries	2019	10.1016/j.ecolind.2018.09.029
Robillard, Audrey; Garant, Dany; Belisle, Marc	The Swallow and the Sparrow: how agricultural intensification affects abundance, nest site selection and competitive interactions	2013	10.1007/s10980-012-9828-y
Donaldson, Erin E.; Stanley, Dragana; Hughes, Robert J.; Moore, Robert J.	The time-course of broiler intestinal microbiota development after administration of cecal contents to incubating eggs	2017	10.7717/peerj.3587
Pandi, J.; Glatz, P.; Forder, R.; Ayalew, W.; Waramboi, J.; Chousalkar, K.	The use of sweet potato (Ipomoea batatas (L.) Lam) root as feed ingredient for broiler finisher rations in Papua New Guinea	2016	10.1016/j.anifeedsci.2016.01.011
Milton, SJ; Dean, WRJ; Klotz, S	Thicket formation in abandoned fruit orchards: Processes and implications for the conservation of semi-dry grasslands in Central Germany	1997	10.1023/A:1018300321411
Tolgyesi, Csaba; Csaszar, Peter; Torma, Attila; Torok, Peter; Batori, Zoltan; Galle, Robert	Think twice before using narrow buffers: Attenuating mowing-induced arthropod spillover at forest - grassland edges	2018	10.1016/j.agee.2017.12.011
Bisang I., Lienhard L., Bergamini A.	Three decades of field surveys reveal a decline of arable bryophytes in the Swiss lowlands despite agri-environment schemes	2021	10.1016/j.agee.2021.107325
Barre, Kevin; Le Viol, Isabelle; Julliard, Romain; Chiron, Francois; Kerbiriou, Christian	Tillage and herbicide reduction mitigate the gap between conventional and organic farming effects on foraging activity of insectivorous bats	2018	10.1002/ece3.3688
Le Guillou, Cedric; Prevost-Boure, Nicolas Chemidlin; Karimi, Battle; Akkal-Corfini, Nouraya; Dequiedt, Samuel; Nowak, Virginie; Terrat, Sebastien; Menasseri-Aubry, Safya; Viaud, Valerie; Maron, Pierre-Alain; Ranjard, Lionel	Tillage intensity and pasture in rotation effectively shape soil microbial communities at a landscape scale	2019	10.1002/mbo3.676
Sainju, Upendra M.; Senwo, Zachary N.; Nyakatawa, Ermson Z.; Tazisong, Irenus A.; Reddy, K. Chandra	Tillage, cropping systems, and nitrogen fertilizer source effects on soil carbon sequestration and fractions	2008	10.2134/jeq2007.0241
Marull, Joan; Font, Carme; Tello, Enric; Fullana, Nofre; Domene, Elena; Pons, Manel; Galan, Elena	Towards an energy-landscape integrated analysis? Exploring the links between socio-metabolic disturbance and landscape ecology performance (Mallorca, Spain, 1956-2011)	2016	10.1007/s10980-015-0245-x
Norfolk, Olivia; Eichhorn, Markus P.; Gilbert, Francis	Traditional agricultural gardens conserve wild plants and functional richness in arid South Sinai	2013	10.1016/j.baae.2013.10.004
Etana, Behailu; Atickem, Anagaw; Tsegaye, Diress; Bekele, Afework; De Beenhouwer, Matthias; Hundera, Kitessa; Lens, Luc; Fashing, Peter J.; Stenseth, Nils Chr	Traditional shade coffee forest systems act as refuges for medium- and large-sized mammals as natural forest dwindles in Ethiopia	2021	10.1016/j.biocon.2021.109219
Senior M.J.M., Hamer K.C., Bottrell S., Edwards D.P., Fayle T.M., Lucey J.M., Mayhew P.J., Newton R., Peh K.S.-H., Sheldon F.H., Stewart C., Styring A.R., Thom M.D.F., Woodcock P., Hill J.K.	Trait-dependent declines of species following conversion of rain forest to oil palm plantations	2013	10.1007/s10531-012-0419-7
Ranellucci, Cristina L.; Koper, Nicola; Henderson, Darcy C.	Twice-Over Rotational Grazing and Its Impacts on Grassland Songbird Abundance and Habitat Structure	2012	10.2111/REM-D-11-00053.1
Vaitkuviene, Daiva; Dagys, Mindaugas	Two-fold increase in White Stork (Ciconia ciconia) population in Lithuania: a consequence of changing agriculture?	2015	10.3906/zoo-1402-44
Quazi, Shimona A.; Ticktin, Tamara	Understanding drivers of forest diversity and structure in managed landscapes: Secondary forests, plantations, and agroforests in Bangladesh	2016	10.1016/j.foreco.2016.01.024
Coeurdassier, Michael; Riols, Romain; Decors, Anouk; Mionnet, Aymeric; David, Fabienne; Quintaine, Thomas; Truchetet, Denis; Scheifler, Renaud; Giraudoux, Patrick	Unintentional Wildlife Poisoning and Proposals for Sustainable Management of Rodents	2014	10.1111/cobi.12230
Pett, Tristan J.; Shwartz, Assaf; Irvine, Katherine N.; Dallimer, Martin; Davies, Zoe G.	Unpacking the People-Biodiversity Paradox: A Conceptual Framework	2016	10.1093/biosci/biw036
Minarro, Marcos; Garcia, Daniel	Unravelling pest infestation and biological control in low-input orchards: the case of apple blossom weevil	2018	10.1007/s10340-018-0976-y
Tapia, L.; Regos, A.; Gil-Carrera, A.; Dominguez, J.	Unravelling the response of diurnal raptors to land use change in a highly dynamic landscape in northwestern Spain: an approach based on satellite earth observation data	2017	10.1007/s10344-017-1097-2
De Snoo G.R.	Unsprayed field margins: Effects on environment, biodiversity and agricultural practice	1999	10.1016/S0169-2046(99)00039-0
Ortega-Alvarez, Ruben; Calderon-Parra, Rafael; Martinez Molina, Ulises; Martinez Molina, Fredy; Martinez Molina, Gabriel; Martinez Molina, Yuridia; Martinez Villagran, Agustin; Martinez Freire, Josue; Vasquez Robles, Rocio; Garcia Loaeza, Delfino; Martinez Garcia, Jaciel; Garcia Loaeza, Sarai; Garduno Lopez, Nancy Isabel; Sanchez-Gonzalez, Luis A.	Updating the distribution of the Sierra Madre Sparrow Xenospiza baileyi across central Mexico: historical records, new localities, and conservation perspectives	2020	10.5751/ACE-01573-150115
Santiago Di Giacomo, Adrian; Lopez de Casenave, Javier	USE AND IMPORTANCE OF CROP AND FIELD-MARGIN HABITATS FOR BIRDS IN A NEOTROPICAL AGRICULTURAL ECOSYSTEM	2010	10.1525/cond.2010.090039
Bhowmik, Arnab; Fortuna, Ann-Marie; Cihacek, Larry J.; Bary, Andy I.; Cogger, Craig G.	Use of biological indicators of soil health to estimate reactive nitrogen dynamics in long-term organic vegetable and pasture systems	2016	10.1016/j.soilbio.2016.09.004
BEST, LB; WHITMORE, RC; BOOTH, GM	USE OF CORNFIELDS BY BIRDS DURING THE BREEDING-SEASON - THE IMPORTANCE OF EDGE HABITAT	1990	10.2307/2425762
Saunders, Denis A.; Mawson, Peter R.; Dawson, Rick	Use of tree hollows by Carnaby's Cockatoo and the fate of large hollow-bearing trees at Coomallo Creek, Western Australia 1969-2013	2014	10.1016/j.biocon.2014.07.002
Niemuth, ND; Estey, ME; Reynolds, RE; Loesch, CR; Meeks, WA	Use of wetlands by spring-migrant shorebirds in agricultural landscapes of North Dakota's drift prairie	2006	10.1672/0277-5212(2006)26[30:UOWBSS]2.0.CO;2
Mesléard F., Garnero S., Beck N., Rosecchi E.	Uselessness and indirect negative effects of an insecticide on rice field invertebrates [Inefficacité et effets négatifs indirects d'un insecticide sur les invertébrés des rizières]	2005	10.1016/j.crvi.2005.09.003
Firth A.G., Baker B.H., Gibbs M.-L., Brooks J.P., Smith R., Iglay R.B., Davis J.B.	Using cameras to index waterfowl abundance in winter-flooded rice fields	2020	10.1016/j.mex.2020.101036
Fujioka, M; Armacost, JW; Yoshida, H; Maeda, T	Value of fallow farmlands as summer habitats for waterbirds in a Japanese rural area	2001	10.1046/j.1440-1703.2001.00417.x
Bouam, Idriss; Bachir, Abdelkrim S. I.; Katayama, Naoki	Variation in bird assemblages along an agricultural intensification gradient: a case study of olive orchards in north-eastern Algeria	2017	10.2326/osj.16.147
Zylberberg, Maxine; Lee, Kelly A.; Klasing, Kirk C.; Wikelski, Martin	Variation with Land Use of Immune Function and Prevalence of Avian Pox in Galapagos Finches	2013	10.1111/j.1523-1739.2012.01944.x
Critchley, C. Nigel R.; Fowbert, John A.; Sherwood, Ann J.; Pywell, Richard F.	Vegetation development of sown grass margins in arable fields under a countrywide agri-environment scheme	2006	10.1016/j.biocon.2006.03.007
Wood J.M., Tegeler A.K., Ross B.E.	Vegetation management on private forestland can increase avian species richness and abundance	2020	10.1093/condor/duaa048
Bicknell J., Peres C.A.	Vertebrate population responses to reduced-impact logging in a neotropical forest	2010	10.1016/j.foreco.2010.02.027
Preininger D., Schoas B., Kramer D., Boeckle M.	Waste disposal sites as all-you-can eat buffets for carrion crows (Corvus corone)	2019	10.3390/ani9050215
Day J.H., Colwell M.A.	Waterbird communities in rice fields subjected to different post-harvest treatments	1998	10.2307/1521905
Murphy, Kevin T.; Dinsmore, Stephen J.	Waterbird Use of Sheetwater Wetlands in Iowa's Prairie Pothole Region	2018	10.1007/s13157-015-0706-7
Devries, James H.; Armstrong, Llwellyn M.; Macfarlane, Robert J.; Moats, Lee; Thoroughgood, Paul T.	Waterfowl Nesting in Fall-Seeded and Spring-Seeded Cropland in Saskatchewan	2008	10.2193/2007-513
Ekroos J., Tiainen J., Seimola T., Herzon I.	Weak effects of farming practices corresponding to agricultural greening measures on farmland bird diversity in boreal landscapes	2019	10.1007/s10980-019-00779-x
Smith V., Bohan D.A., Clark S.J., Haughton A.J., Bell J.R., Heard M.S.	Weed and invertebrate community compositions in arable farmland	2008	10.1007/s11829-007-9027-y
Barré K., Le Viol I., Julliard R., Kerbiriou C.	Weed control method drives conservation tillage efficiency on farmland breeding birds	2018	10.1016/j.agee.2018.01.004
Duffy W.G., Kahara S.N.	Wetland ecosystem services in California's Central Valley and implications for the Wetland Reserve Program	2011	10.1890/09-1338.1
Sundar K.S.G., Chauhan A.S., Kittur S., Babu S.	Wetland Loss and Waterbird use of Wetlands in Palwal District, Haryana, India: The Role of Agriculture, Urbanization and Conversion to Fish Ponds	2015	10.1007/s13157-014-0600-8
Meffert, Peter J.; Dziock, Frank	What determines occurrence of threatened bird species on urban wastelands?	2012	10.1016/j.biocon.2012.04.018
Van Der Meer M., Lüscher G., Kay S., Jeanneret P.	What evidence exists on the impact of agricultural practices in fruit orchards on biodiversity indicator species groups? A systematic map protocol	2017	10.1186/s13750-017-0091-1
Van Der Meer M., Kay S., Lüscher G., Jeanneret P.	What evidence exists on the impact of agricultural practices in fruit orchards on biodiversity? A systematic map	2020	10.1186/s13750-020-0185-z
Dallimer M., Acs S., Hanley N., Wilson P., Gaston K.J., Armsworth P.R.	What explains property-level variation in avian diversity? An inter-disciplinary approach	2009	10.1111/j.1365-2664.2009.01616.x
Atkinson P.W., Buckingham D., Morris A.J.	What factors determine where invertebrate-feeding birds forage in dry agricultural grasslands?	2004	10.1111/j.1474-919X.2004.00346.x
Farfan, M. A.; Vargas, J. M.; Duarte, J.; Real, R.	What is the impact of wind farms on birds? A case study in southern Spain	2009	10.1007/s10531-009-9677-4
Mézière D., Colbach N., Dessaint F., Granger S.	Which cropping systems to reconcile weed-related biodiversity and crop production in arable crops? An approach with simulation-based indicators	2015	10.1016/j.eja.2015.04.004
Fox T.(A.D.), Heldbjerg H.	Which regional features of Danish agriculture favour the corn bunting in the contemporary farming landscape?	2008	10.1016/j.agee.2008.02.010
McKenzie, Ailsa J.; Whittingham, Mark J.	Why are birds more abundant on organic farms?	2009
Blackwell B.F., DeVault T.L., Fernández-Juricic E., Dolbeer R.A.	Wildlife collisions with aircraft: A missing component of land-use planning for airports	2009	10.1016/j.landurbplan.2009.07.005
Hagy H.M., Linz G.M., Bleier W.J.	Wildlife conservation sunflower plots and croplands as fall habitat for migratory birds	2010	10.1674/0003-0031-164.1.119
Amador-Alcala, Saul; Naranjo, Eduardo J.; Jimenez-Ferrer, Guillermo	Wildlife predation on livestock and poultry: implications for predator conservation in the rainforest of south-east Mexico	2013	10.1017/S0030605311001359
Pywell R.F., Heard M.S., Bradbury R.B., Hinsley S., Nowakowski M., Walker K.J., Bullock J.M.	Wildlife-friendly farming benefits rare birds, bees and plants	2012	10.1098/rsbl.2012.0367
Edwards D.P., Hodgson J.A., Hamer K.C., Mitchell S.L., Ahmad A.H., Cornell S.J., Wilcove D.S.	Wildlife-friendly oil palm plantations fail to protect biodiversity effectively	2010	10.1111/j.1755-263X.2010.00107.x
Conover R.R., Burger Jr. L.W., Linder E.T.	Winter avian community and sparrow response to field border width	2007	10.2193/2006-119
Little, IT; Little, RM; Jansen, R; Crowe, TM	Winter bird assemblages, species richness and relative abundance at a re-vegetated coal mine in the Middelburg district, Mpumalanga province, South Africa	2005
Blank P.J., Parks J.R., Dively G.P.	Wintering bird response to fall mowing of herbaceous buffers	2011	10.1676/09-202.1
Gillings S., Beaven P.	Wintering farmland birds: Result from mass-participation surveys	2004
Ikin, Karen; Mortelliti, Alessio; Stein, John; Michael, Damian; Crane, Mason; Okada, Sachiko; Wood, Jeff; Lindenmayer, David	Woodland habitat structures are affected by both agricultural land management and abiotic conditions	2015	10.1007/s10980-015-0193-5
Sanchez-Bayo, Francisco; Wyckhuys, Kris A. G.	Worldwide decline of the entomofauna: A review of its drivers	2019	10.1016/j.biocon.2019.01.020
Prieur & Swihart	Vole activity surveys predict damage to cover-croppedsoybean plants	2021	10.1111/aab.12650
Ruscoe et al	Conservation-agriculture-practices-have-changed-habitat-use-by-rodent-pests-implications-for-management-of-feral-house-miceJournal-of-Pest-Science	2021	10.1007/s10340-021-01370-7
Starik et al	Landscape-transformation-influences-responses-of-terrestrial-small-mammals-to-land-use-intensity-in-northcentral-namibiaDiversity	2020	10.3390/d12120488
Mayamba et	Factors-influencing-the-distribution-and-abundance-of-small-rodent-pest-species-in-agricultural-landscapes-in-Eastern-Uganda	2020	10.25225/jvb.20002
Segre et al	Experimental evidence of multiple ecosystem services and disservices provided by ecological intensification in Mediterranean agro-ecosystems	2020	10.1111/1365-2664.13713
Munawar et al	Noncrop-vegetation-as-habitat-for-rodents-in-the-agricultural-landscape-of-Pothwar-Plateau-PakistanPakistan-Journal-of-Zoology	2020	10.17582/journal.pjz/20190206230250
Baldwin et al	An-assessment-of-vegetation-management-practices-and-burrow-fumigation-with-aluminum-phosphide-as-tools-for-managing-voles-within-perennial-crop-fields-in-California-USAEnvironmental-Science-and-Pollution-Research	2019	10.1007/s11356-019-05235-6
Gomez et al	Small mammal responses to farming practices in central Argentinian agroecosystems: The use of hierarchical occupancy models	2018	10.1111/aec.12625
Foord et al	Animal taxa contrast in their scale-dependent responses to land use change in rural Africa	2018	10.1371/journal.pone.0194336
Fischer et al	Ecosystem services and disservices provided by small rodents in arable fields Effects of local and landscape management	2018	10.1111/1365-2664.13016
Arbeiter &Franke	Predation-risk-of-artificial-ground-nests-in-managed-floodplain-meadowsActa-Oecologica	2018	10.1016/j.actao.2017.11.012
Allen et al	Environmental-effects-are-stronger-than-human-effects-on-mammalian-predatorprey-relationships-in-arid-Australian-ecosystemsScience-of-the-Total-Environment	2018	10.1016/j.scitotenv.2017.08.051
Flickt&Dainelson	Effects-of-resource-distribution-on-overwinter-foraging-by-mice-in-agricultural-fields-and-the-implications-for-maize-volunteer-control2017Agriculture-Ecosystems-and-Environment	2017	10.1016/j.agee.2017.07.025
Liu et al	Ecologically-based rodent management in the agro-pastoral ecotone of North China: a case study in Mongolian gerbils	2017	10.16829/j.slxb.201703012
Swanepoel et al	A-systematic-review-of-rodent-pest-research-in-AfroMalagasy-smallholder-farming-systems-Are-we-asking-the-right-questions2017PLoS-ONE	2017	10.1371/journal.pone.0174554
Coda et al	Small-mammals-in-farmlands-of-Argentina-Responses-to-organic-and-conventional-farming2015Agriculture-Ecosystems-and-Environment	2015	10.1016/j.agee.2015.05.007
Bertolino et al	Environmental-factors-and-agronomic-practices-associated-with-Savis-pine-vole-abundance-in-Italian-apple-orchards2015Journal-of-Pest-Science	2015	10.1007/s10340-014-0581-7
Stuart et al	Population-ecology-of-the-Asian-house-rat-Rattus-tanezumi-in-complex-lowland-agroecosystems-in-the-Philippines2015Wildlife-Research	2015	10.1071/WR14195
Hieronimo et al	Contribution of land use to rodent flea load distribution in the plague endemic area of Lushoto district, Tanzania	2014	10.4314/thrb.v16i310
Rosalino et al	Neotropical-small-mammals-diversity-in-the-early-cycle-of-commercial-Eucalyptus-plantations2014Agroforestry-Systems	2014	10.1007/s10457-014-9702-9
Eisen et al	Identification-of-risk-factors-for-plague-in-the-West-Nile-Region-of-UgandaAmerican-Journal-of-Tropical-Medicine-and-Hygiene	2014	10.4269/ajtmh.14-0035
Jacquot et al	Using long-term monitoring of red fox populations to assess changes in rodent control practices	2013	10.1111/1365-2664.12151
Eisen et al	Evidence-that-rodent-control-strategies-ought-to-be-improved-to-enhance-food-security-and-reduce-the-risk-of-rodentborne-illnesses-within-subsistence-farming-villages-in-the-plagueendemic-West-Nile-region-UgandaInt	2013	10.1080/09670874.2013.845321
Hurst et al	Dynamic Edge Effects in Small Mammal Communities across a Conservation-Agricultural Interface in Swaziland	2013	10.1371/journal.pone.0074520
Polop et al	Differential-effects-of-climate-environment-and-land-use-on-two-sympatric-species-of-AkodonStudies-on-Neotropical-Fauna-and-Environment	2012	10.1080/01650521.2012.736730
Taylor et al	Experimental treatment-control studies of ecologically based rodent management in Africa: Balancing conservation and pest management	2012	10.1071/WR11111
Fraschina et al	Long-term variations in rodent abundance in a rural landscape of the Pampas, Argentina	2012	10.1007/s11284-011-0888-2
Lyman	Rodent-Prey Content in Long-Term Samples of Barn Owl	2012	10.1674/0003-0031-167.1.150
Mulungu et al	Dietary-differences-of-the-multimammate-mouse-Mastomys-natalensis-Smith-1834-across-different-habitats-and-seasons-in-Tanzania-and-SwazilandWildlife-Research	2011	10.1071/WR11028
Medan et al	Effects of agriculture expansion and intensification on the vertebrate and invertebrate diversity in the Pampas of Argentina	2011	10.1007/s10531-011-0118-9
Puan et al	Understanding of relationships between ground cover and rat abundances: An integrative approach for management of the oil palm agroecosystem	2011	10.1016/j.cropro.2011.05.025
Fischer et al	Small mammals in agricultural landscapes: Opposing responses to farming practices and landscape complexity	2011	10.1016/j.biocon.2010.12.032
Alho et al	Terrestrial-and-aquatic-mammals-of-the-PantanalBrazilian-Journal-of-Biology	2011	10.1590/s1519-69842011000200009
Bicknell&Peres	Vertebrate population responses to reduced-impact logging in a neotropical forest	2011	10.1016/j.foreco.2010.02.027
Hodara&Busch	Patterns of macro and microhabitat use of two rodent species in relation to agricultural practices	2010	10.1007/s11284-009-0638-x
Vieira et al	Land use vs. fragment size and isolation as determinants of small mammal composition and richness in Atlantic Forest remnants	2009	10.1016/j.biocon.2009.02.006
Moro&Gadal	Benefits of habitat restoration to small mammal diversity and abundance in a pastoral agricultural landscape in mid-Wales	2007	10.1007/s10531-006-9104-z
Morilhat et al	Responses ofArvicola terrestris schermanpopulations to agriculturalpractices, and toTalpa europaeaabundance in eastern France	2007	10.1016/j.agee.2007.02.005
Bilenca et al	Agricultural intensification and small mammal assemblages in agroecosystems of the Rolling Pampas, central Argentina	2007	10.1016/j.agee.2006.11.014
Heroldova et al	Structure and diversity of small mammal communities in agriculture landscape	2007	10.1016/j.agee.2006.09.007
Brown et al	Ecologically based management of rodents in the real world: Applied to a mixed agroecosystem in Vietnam	2006	10.1890/1051-0761(2006)016[2000:EBMORI]2.0.CO;2
Shanas et al	Reptile diversity and rodent community structure across a political border	2006	10.1016/j.biocon.2006.04.021
Brown et al	Can farm-management practices reduce the impact of house mouse populations on crops in an irrigated farming system	2004	10.1071/WR03063
Huitu et al	Competition, predation and interspecific synchrony in cyclic small mammal communities	2004	10.1111/j.0906-7590.2003.03684.x
Sullivan&Sullivan	Influence of a granivorous diversionary food on population dynamics of montane voles (Microtus montanus), deer mice (Peromyscus maniculatus), and western harvest mice (Reithrodontomys megalotis)	2004	10.1016/j.cropro.2003.08.005
Steadman&Stokes	Changing exploitation of Terrestrial Vertebrates during the past 3000 years on Tobago, West Indies	2002	10.1023/A:1016520602698
Caro	Species richness and abundance of small mammals inside and outside an African national park	2001	10.1016/S0006-3207(00)00105-1
Tattersala et al	Managing set-aside for field voles (Microtus agrestis)	2000	10.1016/S0006-3207(99)00098-1
Parshad	Rodent control in India	1999	10.1023/A:1009622109901
Szacki,J	Spatially structured populations: How much do they match the classic metapopulation concept	1999	10.1023/A:1008058208370
Stirke et al	Common Vole as a Focal Small Mammal Species in Orchards of the Northern Zone	2021	10.3390/d13030134
Lindell et al	Supporting farmer adoption of sustainable bird management strategies Comment	2020
Prieur&Swihart	Field attributes and farming practices associated with vole (Microtus) damage in cover-cropped fields	2020	10.1016/j.agee.2020.106950
de Oca et al	Small-mammal assemblages in piggeries in a developing country: relationships with management practices and habitat complexity	2020	10.1071/WR19199
Silva et al	Is shadier better? The effect of agroforestry management on small mammal diversity	2020	10.1111/btp.12750
Balestrieri et al	Long-term impact of agricultural practices on the diversity of small mammal communities: a case study based on owl pellets	2019	10.1007/s10661-019-7910-5
Grudzinski et al	Beaver canals and their environmental effects	2019	10.1177/0309133319873116
Balciauskas et al	Mow the Grass at the Mouse's Peril: Diversity of Small Mammals in Commercial Fruit Farms	2019	10.3390/ani9060334
Santamaria et al	Spatial and seasonal variation in occupation and abundance of common vole burrows in highly disturbed agricultural ecosystems	2019	10.1007/s10344-019-1286-2
Serafini et al	Effects of agroecosystem landscape complexity on small mammals: a multi-species approach at different spatial scales	2019	10.1007/s10980-019-00825-8
Hein&Jacob	Population recovery of a common vole population (Microtus arvalis) after population collapse	2019	10.1002/ps.5211
Sullivan et al	Influence of living mulches on vole populations and feeding damage to apple trees	2019	10.1016/j.cropro.2018.02.007
Turkia et al	Predation risk landscape modifies flying and red squirrel nest site occupancy independently of habitat amount	2018	10.1371/journal.pone.0194624
Spirito et al	Influence of grazing management on resource selection by a small mammal in a temperate desert of South America	2017	10.1093/jmammal/gyx106
Kachel et al	Investigating the potential impact of trophy hunting of wild ungulates on snow leopard Panthera uncia conservation in Tajikistan	2017	10.1017/S0030605316000193
Minarro et al	Intra-annual continuous reproduction of the apple pest Microtus lusitanicus: Implications for management	2017	10.1016/j.cropro.2017.02.020
Lamarre et al	Predator-mediated negative effects of overabundant snow geese on arctic-nesting shorebirds	2017	10.1002/ecs2.1788
Grasyte et al	Breeding performance, apparent survival, nesting location and diet in a local population of the Tawny Owl Strix aluco in Central Lithuania over the long-term	2016	10.3161/00016454AO2016.51.2.003
Larsen et al	Effects of habitat modification on cotton rat population dynamics and rodent community structure	2016	10.1016/j.foreco.2016.06.018
Small et al	Livestock grazing limits beaver restoration in northern New Mexico	2016	10.1111/rec.12364
Rodriguez-Pastor et al	“Living on the edge”: The role of field margins for common vole (Microtus arvalis) populations in recently colonised Mediterranean farmland	2016	10.1016/j.agee.2016.06.041
Lagesse&Thondhlana	The effect of land-use on small mammal diversity inside and outside the Great Fish River Nature Reserve, Eastern Cape, South Africa	2016	10.1016/j.jaridenv.2016.03.006
Awan&Hussain	The level of rodent problems in poultry farms of Rawalpindi-Islamabad, Pakistan	2016	10.1515/mammalia-2014-0046
La Morgia et al	Rodents in grassland habitats: does livestock grazing matter? A comparison of two Alpine sites with different grazing histories	2015	10.5252/z2015n4a3
Mulungu et al	Comparative study of movement patterns of Mastomys natalensis in irrigated rice and fallow fields in eastern Tanzania	2015	10.1111/aje.12233
Ramesh&Downs	Impact of land use on occupancy and abundance of terrestrial mammals in the Drakensberg Midlands, South Africa	2015	10.1016/j.jnc.2014.12.001
Rocha et al	Seasonally flooded stepping stones emerging diversity of small mammal assemblage in the Amazonia-Cerrado ecotone, central Brazi	2014	10.1186/s40555-014-0060-0
Note&Michelin	Landscape effects on water vole (Arvicola terrestris sherman) outbreak dynamics in the Massif Central	2014
Castro-Caro	Herbaceous ground cover reduces nest predation in olive groves	2014	10.1080/00063657.2014.961894
Wilson et al	Coexisting small mammals display contrasting strategies for tolerating instability in arable habitat	2014	10.1007/s10344-014-0852-x
Poprach&Machar	ARTIFICIAL NEST BOXES FOR KESTREL - PART OF INTEGRATED PROTECTION OF SUGAR BEET	2014
Coeurdassier et al	Unintentional Wildlife Poisoning and Proposals for Sustainable Management of Rodents	2014	10.1111/cobi.12230
Navarro-Castilla et al	Are degraded habitats from agricultural crops associated with elevated faecal glucocorticoids in a wild population of common vole (Microtus arvalis)	2014	10.1016/j.mambio.2013.08.004
Diaz-Rodriguez et al	CONDITIONS FOR ESTABLISHMENT OF A KEY RESTORATION SPECIES, LUPINUS ELEGANS KUNTH, IN A MEXICAN TEMPERATE FOREST	2013
Angerbjorn et al	Carnivore conservation in practice replicated management actions on a large spatial scale	2013	10.1111/1365-2664.12033
Fulbright et al	Plant and Small Vertebrate Composition and Diversity 36-39 Years After Root Plowing	2013	10.2111/REM-D-12-00008.1
Geluso&Wright	CURRENT STATUS OF THE PLAINS POCKET MOUSE (PEROGNATHUS FLAVESCENS) IN EASTERN NEBRASKA	2012	10.3398/064.072.0411
Ascensao et al	Highway verges as habitat providers for small mammals in agrosilvopastoral environments	2012	10.1007/s10531-012-0390-3
Hoye et al	Interpreting outputs of agent-based models using abundance-occupancy relationships	2012	10.1016/j.ecolind.2012.01.017
Sullivan et al	Influence of repeated fertilization and cattle grazing on forest ecosystems: Abundance and diversity of forest-floor small mammals	2012	10.1016/j.foreco.2012.03.037
Kaufman et al	Multiple factors limit use of local sites by Elliot's short-tailed shrews (Blarina hylophaga) in tallgrass prairie	2012	10.1139/Z11-128
Lira-Torres&Briones-Salas	Impacto de la ganadería extensiva y cacería de subsistencia sobre la abundancia relativa de mamíferos en la Selva Zoque, Oaxaca, México	2011	10.12933/therya-11-49
Lantschner et al	Influences of pine plantations on small mammal assemblages of the Patagonian forest-steppe ecotone	2011	10.1515/MAMM.2011.031
Hubbart et al	Seasonal and among-site variation in the occurrence and abundance of fleas on California ground squirrels (Otospermophilus beecheyi)	2011	10.1111/j.1948-7134.2011.00148.x
Janova et al	Traditional and diversified crops in South Moravia (Czech Republic): Habitat preferences of common vole and mice species	2011	10.1016/j.mambio.2011.04.003
Blank et al	Topography and soil properties contribute to regional outbreak risk variability of common voles (Microtus arvalis)	2011	10.1071/WR10192
Chauhan et al	Post-dispersal predation of weed seeds in rice fields	2010	10.1111/j.1365-3180.2010.00807.x
Pedo et al	The influence of fire and livestock grazing on the assemblage of non-flying small mammals in grassland-Araucaria Forest ecotones, southern Brazil	2010	10.1590/S1984-46702010000400005
Yonas et al	Farmers' perspectives of rodent damage and management from the highlands of Tigray, Northern Ethiopian	2010	10.1016/j.cropro.2009.12.006
Sluydts et al	Comparison of multimammate mouse (Mastomys natalensis) demography in monoculture and mosaic agricultural habitat: Implications for pest management	2009	10.1016/j.cropro.2009.03.018
Oganda&Kibuthu	Impacts of Agriculture on the Diet and Productivity of Mackinder's Eagle Owls (Bubo capensis mackinderi ) in Kenya	2009	10.1111/j.1744-7429.2009.00498.x
Giordano&Meriggi	USE BY SMALL MAMMALS OF SHORT-ROTATION PLANTATIONS IN RELATION TO THEIR STRUCTURE AND ISOLATION	2009	https://doi.org/10.4404/hystrix-20.2-4443
Morilhat et al	Neighbourhood landscape effect on population kinetics of the fossorial water vole (Arvicola terrestris scherman)	2008	10.1007/s10980-008-9216-9
Silva&Prince	The conservation value of hedgerows for small mammals in prince Edward Island, Canada	2008	10.1674/0003-0031(2008)159[110:TCVOHF]2.0.CO;2
MacDonald et al	Mammals, agri-environment schemes and set-aside - what are the putative benefits?	2007	10.1046/j.1440-1770.2002.00172_37_4.x
Massawe et al	Do farming practices influence population dynamics of rodents A case study of the multimammate field rats, Mastomys natalensis, in Tanzania	2007	10.1111/j.1365-2028.2006.00709.x
Singleton et al	Landscape ecology of house mouse outbreaks in south-eastern Australia	2007	10.1111/j.1365-2664.2007.01296.x
Hoffman et al	Effects of land use and soil texture on distributions of pocket gophers in Kansas	2007	10.1894/0038-4909(2007)52[296:EOLUAS]2.0.CO;2
Sullivan&Sullivan	Plant and small mammal diversity in orchard versus non-crop habitats	2006	10.1016/j.agee.2006.02.010
Philpott&Armbrecht	Biodiversity in tropical agroforests and the ecological role of ants and ant diversity in predatory function	2006	10.1111/j.1365-2311.2006.00793.x
Michel et al	How does landscape use influence small mammal diversity, abundance and biomass in hedgerow networks of farming landscapes	2006	10.1016/j.actao.2005.12.006
Piesman,J	Strategies for reducing the risk of Lyme borreliosis in North America	2006	10.1016/j.ijmm.2005.11.007
Raoul et al	Distribution of small mammals in a pastoral landscape of the Tibetan plateaus (Western Sichuan, China) and relationship with grazing practice	2006	10.1515/MAMM.2006.042
Rocha-Mendes et al	Mammals of the municipality of Fenix, Parana, Brazil: ethnozoology and conservation	2005	10.1590/S0101-81752005000400027
Cavia et al	Effects of cereal harvest on abundance and spatial distribution of the rodent Akodon azarae in central Argentina	2005	10.1016/j.agee.2004.09.011
Bentrup&Kellerman	Where should buffers go? Modeling riparian habitat connectivity in northeast Kansas	2004
Desmond,M	Effects of grazing practices and fossorial rodents on a winter avian community in Chihuahua, Mexico	2004	10.1016/S0006-3207(03)00194-0
Donadio et al	Feeding ecology of the Andean hog-nosed skunk (Conepatus chinga) in areas under different land use in north-western Patagonia	2004	10.1016/S0140-1963(03)00084-3
Bence et al	Habitat characteristics of harvest mouse nests on arable farmland	2003	10.1016/S0167-8809(03)00137-3
Chapman&Ribic	The impact of buffer strips and stream-side grazing on small mammals in southwestern Wisconsin	2002	10.1016/S0167-8809(01)00154-2
Maisonneuve&Rioux	Importance of riparian habitats for small mammal and herpetofaunal communities in agricultural landscapes of southern Quebec	2001	10.1016/S0167-8809(00)00259-0
Joubert&Ryan	Differences in mammal and bird assemblages between commercial and communal rangelands in the Succulent Karoo, South Africa	1999	10.1006/jare.1999.0553
Peles et al	Small mammal population dynamics in strip-cropped vs monoculture agroecosystems	1997	10.1300/J064v09n02_05
Buntin et al	POPULATIONS OF FOLIAGE-INHABITING ARTHROPODS ON SOYBEAN WITH REDUCED TILLAGE AND HERBICIDE USE	1995	10.2134/agronj1995.00021962008700050002x
Vanzyl et al	EVIDENCE FOR SEASONAL MOVEMENTS BY ROCK KESTRELS FALCO-TINNUNCULUS AND LANNER FALCONS F-BIARMICUS IN SOUTH-AFRICA	1994	10.1080/00306525.1994.9639673
Sietman et al	EFFECTS OF HAYING AND OLD-FIELD SUCCESSION ON SMALL MAMMALS IN TALLGRASS PRAIRIE	1994	10.2307/2426602
Thoms,DB	SURVIVORSHIP OF THE PUPAL STAGES OF THE MEXICAN FRUIT-FLY ANASTREPHA LUDENS (LOEW) (DIPTERA, TEPHRITIDAE) IN AN AGRICULTURAL AND A NONAGRICULTURAL SITUATION	1993	10.18474/0749-8004-28.4.350
Yahner,RH	SMALL MAMMALS IN FARMSTEAD SHELTERBELTS - HABITAT CORRELATES OF SEASONAL ABUNDANCE AND COMMUNITY STRUCTURE	1983	10.2307/3808054
Johnson, MK	RESPONSE OF SMALL MAMMALS TO LIVESTOCK GRAZING IN SOUTHCENTRAL IDAHO	1982	10.2307/3898517
Reynolds,TD	EFFECTS OF SOME DIFFERENT LAND MANAGEMENT-PRACTICES ON SMALL MAMMAL POPULATIONS	1980	10.2307/1379855
Holbrook,SJ	SPECIES-DIVERSITY PATTERNS IN SOME PRESENT AND PREHISTORIC RODENT COMMUNITIES	1980
Hough,WS	EFFECT OF MOUSE-CONTROL SPRAY OF ENDRIN ON INSECT LIFE IN ORCHARD GROUND COVER	1957	10.1093/jee/50.5.692
Meyer et al	Land-use components, abundance of predatory arthropods, and vegetation height affect predation rates in grasslands	2019	10.1016/j.agee.2018.10.015
Arbeiter &Franke	Predation-risk-of-artificial-ground-nests-in-managed-floodplain-meadowsActa-Oecologica	2018	10.1016/j.actao.2017.11.012
Colombo et al	Factors affecting patterns of Amblyomma triste (Acari: Ixodidae) parasitism in a rodent host	2015	10.1016/j.vetpar.2015.06.012
La Morgia et al	Rodents in grassland habitats: Does livestock grazing matter? A comparison of two Alpine sites with different grazing histories	2015	10.5252/z2015n4a3
Mcallister et al	Effects of grassland restoration efforts on mound-building ants in the Chihuahuan Desert	2014	10.1016/j.jaridenv.2014.08.005
Jacquot et al	Using long-term monitoring of red fox populations to assess changes in rodent control practices	2013	10.1111/1365-2664.12151
Fulbright et al	Plant and small vertebrate composition and diversity 36-39 years after root plowing	2013	10.2111/REM-D-12-00008.1
Ordenana et al	Habitat associations of California ground squirrels and Botta's pocket gophers on levees in California	2012	10.1002/jwmg.402
Medan et al	Effects of agriculture expansion and intensification on the vertebrate and invertebrate diversity in the Pampas of Argentina	2011	10.1007/s10531-011-0118-9
Alho et al	Terrestrial-and-aquatic-mammals-of-the-PantanalBrazilian-Journal-of-Biology	2011	10.1590/s1519-69842011000200009
Pedo et al	The influence of fire and livestock grazing on the assemblage of non-flying small mammals in grassland-Araucaria Forest ecotones, southern Brazil	2010	10.1590/S1984-46702010000400005
Morilhat et al	Responses ofArvicola terrestris schermanpopulations to agriculturalpractices, and toTalpa europaeaabundance in eastern France	2007	10.1016/j.agee.2007.02.005
Desmond,M	Effects of grazing practices and fossorial rodents on a winter avian community in Chihuahua, Mexico	2004	10.1016/S0006-3207(03)00194-0
Fehmi&Bartolome	Species richness and California voles in an annual and a perennial grassland	2002
Hoppold D&Hoppold	Conservation of mammals on a tobacco farm on the Highlands of Malawi	1997	10.1023/B:BIOC.0000010405.83675.2f
Prieur&Swihart	Field attributes and farming practices associated with vole (Microtus) damage in cover-cropped fields	2020	10.1016/j.agee.2020.106950
Lengyel et al	Restoration for variability: emergence of the habitat diversity paradigm in terrestrial ecosystem restoration	2020	10.1111/rec.13218
Hale et al	Black-Tailed Prairie Dog (Cynomys ludovicianus) Reintroduction Can Limit Woody Plant Proliferation in Grasslands	2020	10.3389/fevo.2020.00233
Foord et al	Animal taxa contrast in their scale-dependent responses to land use change in rural Africa	2018	10.1371/journal.pone.0194336
Spirito et al	Influence of grazing management on resource selection by a small mammal in a temperate desert of South America	2017	10.1093/jmammal/gyx106
Jacques et al	Low-basal area treatment and prescribed fire to restore oak-pine savannas alter small mammal communities	2017	10.1016/j.foreco.2017.06.022
Giraudoux et al	A long-term study of European water vole population outbreaks reveals that integrated control is possible	2017
Larsen et al	Effects of habitat modification on cotton rat population dynamics and rodent community structure	2016	10.1016/j.foreco.2016.06.018
Small et al	Livestock grazing limits beaver restoration in northern New Mexico	2016	10.1111/rec.12364
Coda et al	Small-mammals-in-farmlands-of-Argentina-Responses-to-organic-and-conventional-farming2015Agriculture-Ecosystems-and-Environment	2015	10.1016/j.agee.2015.05.007
Hauptfleisch&Avenant	Integrating small mammal community variables into aircraft-wildlife collision management plans at Namibian airports	2015	10.1111/1749-4877.12160
Wu et al	Impacts of burrows and mounds formed by plateau rodents on plant species diversity on the Qinghai-Tibetan Plateau	2015	10.1071/RJ14056
Note&Michelin	Landscape effects on water vole (Arvicola terrestris sherman) outbreak dynamics in the Massif Central	2014
Newbold et al	Community Responses of Arthropods to a Range of Traditional and Manipulated Grazing in Shortgrass Steppe	2014	10.1603/EN12333
[truncated: 106 more rows]

## Sheet: Bees_croplands
Authors	Title	Year	DOI	inclusion
[truncated: 252 more rows]

[truncated: 9 more sheets: Wasps_crop, Nematodes, Earthworms, Biomass ratio, birds_cropland, Cropland-Rodent, Rangeland-Rodent, Cropland-bat, Rangeland-Bat]
