# Supplementary material for: Farming practices to enhance biodiversity across biomes: a systematic review
Source: NPJ Biodivers. 2024 Jan 9;3:1. doi: 10.1038/s44185-023-00034-2 (PMC11332212; doi:10.1038/s44185-023-00034-2)
Supplement: Supplementary file 4 — Supplementary Materials D–G [file 44185_2023_34_MOESM4_ESM.zip › Supplementary material E - Impact Matrix.xlsx]

## Sheet: Birds
ID	GROUP	STUDY	Taxa	Surrogate Species	Nº of Species	Nº of Genera	Scale	Crop	Time Scale	Length of Study	Effect on Yield	City	State	Country	Ecoregion	Soil Type	Latitude	Longitude	Methodology	Biodiversity Indicator	Biodiversity Indicator Category	Practice Application	No Fertilizer	Inorganic + Bulky Organic Fert	Bulky Organic + Inorganic Fert	Bulky Organic Fertilizers	Concentrated Organic Fertilizers	Crop Diversity - Diverse Temporal	Crop Diversity - Diverse in Geography	No Canopy Cutting	Natural Buffer Areas	Unproductive Biodiversity Zones	No Insecticide Use	No Herbicide Use	No Fungicide Use	No GMO Use	Minimum Tillage	Conservation Tillage	Zero Tillage	Stubble Mulch Tillage/Stubble Mulch Farming	Synthetic Mulching	Organic Matter Mulching	Cover Crop / Green Manure / Living Mulch	Irrigation - Sprinkler	Irrigation - Surface	Irrigation - Subsurface	Irrigation - Drip/Trickle	Flooding	Burning
1	CROPLAND	Little et al., 2013	Birds	tbd	NA	NA	Landscape	Grass	Years		NA		Dullstrom	South Africa	Tropical and Subtropical Grasslands, Savannas and Shrublands	shale, quarzite	25°00'S	30°00'E	Wilcoxon	Richness	Richness	simultaneous																											Negative
2	CROPLAND	Little et al., 2013	Birds	tbd	NA	NA	Landscape	Grass	Years		NA		Dullstrom	South Africa	Tropical and Subtropical Grasslands, Savannas and Shrublands	shale, quarzite	25°00'S	30°00'E	Wilcoxon	Abundance	Abundance	simultaneous																											Negative
3	CROPLAND	Little et al., 2013	Birds	tbd	NA	NA	Landscape	Grass	Years		NA		Dullstrom	South Africa	Tropical and Subtropical Grasslands, Savannas and Shrublands	shale, quarzite	25°00'S	30°00'E	Wilcoxon	Abundance	Abundance	Individual									Positive
4	CROPLAND	Pernollet et al., 2015	Birds	tbd	6	NA	Landscape	Rice, maize, soyabean, wheat, forage pasture; rice, wheat alphalpha; rice	Years		NA			Italy (Vercelli in Piedmont and Pavia in Lombardi); France (Camargue Rhone Delta); Spain (Ebro Delta and Albufera de Valencia)	Mediterranean Forests, Woodlands and Scrub	NA	45°19'N; 45°11'N N; 43°30'N; 40°42'N; 39°27'N	08°25'E; 09°09'E; 04°30'E; 00°43'E; 00°13'E	ANOVA, GLMM	Abundance	Abundance	simultaneous						Positive																				Positive
5	CROPLAND	Pernollet et al., 2015	Birds	tbd	6	NA	Landscape	Rice, maize, soyabean, wheat, forage pasture; rice, wheat alphalpha; rice	Years		NA			Italy (Vercelli in Piedmont and Pavia in Lombardi); France (Camargue Rhone Delta); Spain (Ebro Delta and Albufera de Valencia)	Mediterranean Forests, Woodlands and Scrub	NA	45°19'N; 45°11'N N; 43°30'N; 40°42'N; 39°27'N	08°25'E; 09°09'E; 04°30'E; 00°43'E; 00°13'E	ANOVA, GLMM	Abundance	Abundance	Individual									Positive
6	CROPLAND	Perkins et al., 2011	Birds	tbd	1	NA	Landscape	Barley, Oats, Wheat , Oilseed rape, potatoes, turnips, grass; Barley, Oats, Wheat , Oilseed rape, potatoes, turnips, grass, vegetables	Years		NA			Eastern Scotland (Inverness-shire	Temperate Broadleaf and Mixed Forests	NA	NA	NA	GLMM	Abundance	Abundance	simultaneous						Neutral	Neutral			Neutral
7	CROPLAND	Joubert & Ryan, 1999	Birds	tbd	42	NA	Landscape	Grass	Months		NA	Paulshoek	Namaqualand	South Africa	Deserts and Xeric Shrublands	NA	30°24'S	18°08'E	Chi-square	Abundance	Abundance	Individual
8	CROPLAND	Whittingham et al., 2006	Birds	tbd	34	NA	Landscape	Wheat, Oats	Years		NA			Central England		NA	NA	NA	logistic regeression	Abundance	Abundance	simultaneous
9	CROPLAND	Beecher et al., 2002	Birds	tbd	51	NA	Landscape	Corn, Soy bean	Years		NA		East-Central Nebraska	United States of America	Temperate Grasslands, Savannas and Shrublands	NA	NA	NA	GLM, two-tailed binomial paired t-test	Abundance	Abundance	simultaneous						Positive					Positive	Positive	Positive
10	CROPLAND	Beecher et al., 2002	Birds	tbd	51	NA	Landscape	Corn, Soy bean	Years		NA		East-Central Nebraska	United States of America	Temperate Grasslands, Savannas and Shrublands	NA	NA	NA	GLM	Richness	Richness	simultaneous						Positive					Positive	Positive	Positive
11	CROPLAND	Cruz-Angon & Greenberg, 2005	Birds	tbd	91	NA	Landscape	Coffee	Years		NA	Coatepec	Veracruz	Mexico		NA	19°28'N	96°55'W	ANOVA	Abundance	Abundance	Individual
12	CROPLAND	Cruz-Angon & Greenberg, 2005	Birds	tbd	91	NA	Landscape	Coffee	Years		NA	Coatepec	Veracruz	Mexico		NA	19°28'N	96°55'W	ANOVA	Richness	Richness	Individual
13	CROPLAND	Bhavna & Geeta, 2011	Birds	tbd	8	NA	Landscape	Pigeon pea	Years		NA	Vadodara	Gujarat	India		loamy sand	22°19'N	73°11'E	ANOVA, Shannon-Diversity t-test	Shannon-Weiner Index	Compound indicator	simultaneous											Neutral	Neutral	Neutral
14	CROPLAND	Bhavna & Geeta, 2011	Birds	tbd	6	NA	Landscape	Great millet	Years		NA	Vadodara	Gujarat	India		loamy sand	22°19'N	73°11'E	ANOVA	Abundance	Abundance	simultaneous											Neutral	Neutral	Neutral
15	CROPLAND	Bhavna & Geeta, 2011	Birds	tbd	6	NA	Landscape	Great millet	Years		NA	Vadodara	Gujarat	India		loamy sand	22°19'N	73°11'E	ANOVA, Shannon-Diversity t-test	Shannon-Weiner Index	Compound indicator	simultaneous											Neutral	Neutral	Neutral
16	CROPLAND	Negus et al., 2010	Birds	tbd	NA	NA	Landscape	Corn, Soy bean	Years		NA	Stanton County	Nebraska	United States of America		Crofton-Nora-, Nora-Crofton-Compexes	NA	NA	ANOVA	Abundance	Abundance	simultaneous
17	CROPLAND	Negus et al., 2010	Birds	tbd	NA	NA	Landscape	Corn, Soy bean	Years		NA	Stanton County	Nebraska	United States of America		Crofton-Nora-, Nora-Crofton-Compexes	NA	NA	ANOVA	Richness	Richness	simultaneous
18	CROPLAND	Negus et al., 2010	Birds	tbd	NA	NA	Landscape	Corn, Soy bean	Years		NA	Stanton County	Nebraska	United States of America		Crofton-Nora-, Nora-Crofton-Compexes	NA	NA	ANOVA	Shannon-Weiner Index	Compound indicator	simultaneous
19	CROPLAND	Fraixedas et al., 2020	Birds	tbd	1	NA	Landscape	Corn, Soy bean	Years		NA		Baiy ter wetlands	northeastern Spain	Mediterranean Forests, Woodlands and Scrub	NA	42°00'N	03°11'E	GLMM	Abundance	Abundance	simultaneous																										Positive
20	CROPLAND	Shutler et al., 2000	Birds	tbd	37	NA	Landscape	NA	NA		NA		Saskatchewan	Canada		NA	NA	NA	GLM	Abundance	Abundance	simultaneous									Positive						Positive
21	CROPLAND	Shutler et al., 2000	Birds	tbd	79	NA	Landscape	NA	NA		NA		Saskatchewan	Canada		NA	NA	NA	GLM	Abundance	Abundance	simultaneous									Positive		Positive	Positive	Positive
22	CROPLAND	Shutler et al., 2000	Birds	tbd	79	NA	Landscape	NA	NA		NA		Saskatchewan	Canada		NA	NA	NA	GLM	Abundance	Abundance	Individual									Positive
23	CROPLAND	Blank et al., 2011	Birds	tbd	64	NA	Landscape	Warm- & Cool-Season Grass, Soybean and Corn	Years		NA		Eastern Shore of Maryland	United States of America	Temperate Broadleaf and Mixed Forests	NA	NA	NA	ANOVA	Abundance	Abundance	simultaneous									Positive	Positive
24	CROPLAND	Blank et al., 2011	Birds	tbd	64	NA	Landscape	Warm- & Cool-Season Grass, Soybean and Corn	Years		NA		Eastern Shore of Maryland	United States of America	Temperate Broadleaf and Mixed Forests	NA	NA	NA	ANOVA	Richness	Richness	simultaneous									Positive	Positive
25	CROPLAND	Calvo & Blake, 1998	Birds	tbd	92	NA	Landscape	Coffee	Years		NA	Palajunoj	Quetzaltenango	Guatemala	Tropical and Subtropical Moist Broadleaf Forests	NA	14°43'N	91°37'W	ANOVA	Abundance	Abundance	simultaneous		Positive					Positive					Positive
26	CROPLAND	Calvo & Blake, 1998	Birds	tbd	90	NA	Landscape	Coffee	Years		NA	Palajunoj	Quetzaltenango	Guatemala	Tropical and Subtropical Moist Broadleaf Forests	NA	14°43'N	91°37'W	ANOVA	Richness	Richness	simultaneous		Positive					Positive					Positive
27	CROPLAND	Tohiran et al., 2019	Birds	tbd	36	22	Landscape	Oil Palm	Years		NA		Johor, Pahang and Negeri Sembilan	Malaysia	Tropical and Subtropical Moist Broadleaf Forests	NA	NA	NA	Tuckey test	Richness	Richness	simultaneous												Positive
28	CROPLAND	Smith et al., 2005	Birds	tbd	71	NA	Landscape	morning-glory, crabgrass, Johnson grass, hemp sesbania, yellow nutsedge, and ragweed	Years		NA	Clay & Lowndes County	Mississippi	United States of America	Temperate Broadleaf and Mixed Forests	NA	33°34'N	88°32'W	t-test	Richness	Richness	Individual									Neutral
29	CROPLAND	Smith et al., 2005	Birds	tbd	71	NA	Landscape	morning-glory, crabgrass, Johnson grass, hemp sesbania, yellow nutsedge, and ragweed	Years		NA	Clay & Lowndes County	Mississippi	United States of America	Temperate Broadleaf and Mixed Forests	NA	33°34'N	88°32'W	t-test	Shannon-Weiner Index	Compound indicator	Individual									Positive
30	CROPLAND	Martinez-Nunez et al., 2020	Birds	tbd	165	NA	Landscape	Olive	Years		NA		Andalucia	Spain	Mediterranean Forests, Woodlands and Scrub	NA	NA	NA	GLMM	Abundance	Abundance	simultaneous												Positive					Positive
31	CROPLAND	Verhulst et al., 2007	Birds	tbd	NA	NA	Landscape	Grass	NA		NA		Eempolders, Alblasserwaard/Vijfheerenlanden and Utrecht	Netherlands	Temperate Broadleaf and Mixed Forests	Clay and Peat	NA	NA	log-linear model	Richness	Richness	Individual
32	CROPLAND	Castro-Caro et al., 2015	Birds	tbd	35	NA	Landscape	Olive	Years		NA	Sierra Morena	Cordoba	Spain	Mediterranean Forests, Woodlands and Scrub	NA	38°02'N	04°18'W	Generalized additive mixed model (GAMM)	Abundance	Abundance	Individual										Positive
33	CROPLAND	Castro-Caro et al., 2015	Birds	tbd	36	NA	Landscape	Olive	Years		NA	Sierra Morena	Cordoba	Spain	Mediterranean Forests, Woodlands and Scrub	NA	38°02'N	04°18'W	Generalized additive mixed model (GAMM)	Richness	Richness	Individual										Positive
34	CROPLAND	Castro-Caro et al., 2015	Birds	tbd	37	NA	Landscape	Olive	Years		NA	Sierra Morena	Cordoba	Spain	Mediterranean Forests, Woodlands and Scrub	NA	38°02'N	04°18'W	Generalized additive mixed model (GAMM)	Abundance	Abundance	Individual
35	CROPLAND	Castro-Caro et al., 2015	Birds	tbd	38	NA	Landscape	Olive	Years		NA	Sierra Morena	Cordoba	Spain	Mediterranean Forests, Woodlands and Scrub	NA	38°02'N	04°18'W	Generalized additive mixed model (GAMM)	Richness	Richness	Individual
36	CROPLAND	Elphick, 2004	Birds	Turkey vulture	1	NA	Landscape	Rice	Years		NA	Sacramento Valley	California	United States of America	Mediterranean Forests, Woodlands and Scrub	NA	NA	NA	ANOVA	Abundance	Abundance	Individual																										Neutral
37	CROPLAND	Elphick, 2004	Birds	White-tailed kite	1	NA	Landscape	Rice	Years		NA	Sacramento Valley	California	United States of America	Mediterranean Forests, Woodlands and Scrub	NA	NA	NA	ANOVA	Abundance	Abundance	Individual																										Negative
38	CROPLAND	Elphick, 2004	Birds	Nothern harrier	1	NA	Landscape	Rice	Years		NA	Sacramento Valley	California	United States of America	Mediterranean Forests, Woodlands and Scrub	NA	NA	NA	ANOVA	Abundance	Abundance	Individual																										Negative
39	CROPLAND	Elphick, 2004	Birds	Coopers hawk	1	NA	Landscape	Rice	Years		NA	Sacramento Valley	California	United States of America	Mediterranean Forests, Woodlands and Scrub	NA	NA	NA	ANOVA	Abundance	Abundance	Individual																										Positive
40	CROPLAND	Elphick, 2004	Birds	Re-tailed hawk	1	NA	Landscape	Rice	Years		NA	Sacramento Valley	California	United States of America	Mediterranean Forests, Woodlands and Scrub	NA	NA	NA	ANOVA	Abundance	Abundance	Individual																										Negative
41	CROPLAND	Elphick, 2004	Birds	Mourning dove	1	NA	Landscape	Rice	Years		NA	Sacramento Valley	California	United States of America	Mediterranean Forests, Woodlands and Scrub	NA	NA	NA	ANOVA	Abundance	Abundance	Individual																										Negative
42	CROPLAND	Elphick, 2004	Birds	Black phoebe	1	NA	Landscape	Rice	Years		NA	Sacramento Valley	California	United States of America	Mediterranean Forests, Woodlands and Scrub	NA	NA	NA	ANOVA	Abundance	Abundance	Individual																										Positive
43	CROPLAND	Elphick, 2004	Birds	Horned lark	1	NA	Landscape	Rice	Years		NA	Sacramento Valley	California	United States of America	Mediterranean Forests, Woodlands and Scrub	NA	NA	NA	ANOVA	Abundance	Abundance	Individual																										Negative
44	CROPLAND	Elphick, 2004	Birds	Marsh wren	1	NA	Landscape	Rice	Years		NA	Sacramento Valley	California	United States of America	Mediterranean Forests, Woodlands and Scrub	NA	NA	NA	ANOVA	Abundance	Abundance	Individual																										Positive
45	CROPLAND	Elphick, 2004	Birds	American pipit	1	NA	Landscape	Rice	Years	1	NA	Sacramento Valley	California	United States of America	Mediterranean Forests, Woodlands and Scrub	NA	NA	NA	ANOVA	Abundance	Abundance	Individual																										Positive
46	CROPLAND	Elphick, 2004	Birds	American pipit	1	NA	Landscape	Rice	Years	1	NA	Sacramento Valley	California	United States of America	Mediterranean Forests, Woodlands and Scrub	NA	NA	NA	ANOVA	Abundance	Abundance	Individual																										Neutral
47	CROPLAND	Elphick, 2004	Birds	Savannah sparrow	1	NA	Landscape	Rice	Years		NA	Sacramento Valley	California	United States of America	Mediterranean Forests, Woodlands and Scrub	NA	NA	NA	ANOVA	Abundance	Abundance	Individual																										Negative
48	CROPLAND	Elphick, 2004	Birds	Song sparrow	1	NA	Landscape	Rice	Years		NA	Sacramento Valley	California	United States of America	Mediterranean Forests, Woodlands and Scrub	NA	NA	NA	ANOVA	Abundance	Abundance	Individual																										Positive
49	CROPLAND	Elphick, 2004	Birds	Red-winged blackbird	1	NA	Landscape	Rice	Years		NA	Sacramento Valley	California	United States of America	Mediterranean Forests, Woodlands and Scrub	NA	NA	NA	ANOVA	Abundance	Abundance	Individual																										Negative
50	CROPLAND	Elphick, 2004	Birds	Western meadowlark	1	NA	Landscape	Rice	Years		NA	Sacramento Valley	California	United States of America	Mediterranean Forests, Woodlands and Scrub	NA	NA	NA	ANOVA	Abundance	Abundance	Individual																										Negative
51	CROPLAND	Elphick, 2004	Birds	House finch	1	NA	Landscape	Rice	Years		NA	Sacramento Valley	California	United States of America	Mediterranean Forests, Woodlands and Scrub	NA	NA	NA	ANOVA	Abundance	Abundance	Individual																										Negative
52	CROPLAND	Elphick, 2004	Birds	tbd	56	NA	Landscape	Rice	Years		NA	Sacramento Valley	California	United States of America	Mediterranean Forests, Woodlands and Scrub	NA	NA	NA	ANOVA	Richness	Richness	Individual																										Negative
53	CROPLAND	Flickinger Pendleton, 1994	Birds	Eastern meadowlark	1	NA	Landscape	Sorghum, Wheat	Years	3 months	NA		Texas Panhandle	United States of America	Temperate Grasslands, Savannas and Shrublands	NA	NA	NA	ANOVA	Abundance	Abundance	Individual																		Neutral
54	CROPLAND	Flickinger Pendleton, 1994	Birds	Eastern meadowlark	1	NA	Landscape	Sorghum, Wheat	Years	3 months	NA		Texas Panhandle	United States of America	Temperate Grasslands, Savannas and Shrublands	NA	NA	NA	ANOVA	Abundance	Abundance	Individual																		Positive
55	CROPLAND	Flickinger Pendleton, 1994	Birds	Eastern meadowlark	1	NA	Landscape	Sorghum, Wheat	Years	3 months	NA		Texas Panhandle	United States of America	Temperate Grasslands, Savannas and Shrublands	NA	NA	NA	ANOVA	Abundance	Abundance	Individual																		Positive
56	CROPLAND	Flickinger Pendleton, 1994	Birds	Eastern meadowlark	1	NA	Landscape	Sorghum, Wheat	Years	3 months	NA		Texas Panhandle	United States of America	Temperate Grasslands, Savannas and Shrublands	NA	NA	NA	ANOVA	Abundance	Abundance	Individual																		Positive
57	CROPLAND	Flickinger Pendleton, 1994	Birds	Horned lark	1	NA	Landscape	Sorghum, Wheat	Years	3 months	NA		Texas Panhandle	United States of America	Temperate Grasslands, Savannas and Shrublands	NA	NA	NA	ANOVA	Abundance	Abundance	Individual																		Neutral
58	CROPLAND	Flickinger Pendleton, 1994	Birds	Horned lark	1	NA	Landscape	Sorghum, Wheat	Years	3 months	NA		Texas Panhandle	United States of America	Temperate Grasslands, Savannas and Shrublands	NA	NA	NA	ANOVA	Abundance	Abundance	Individual																		Neutral
59	CROPLAND	Flickinger Pendleton, 1994	Birds	Horned lark	1	NA	Landscape	Sorghum, Wheat	Years	3 months	NA		Texas Panhandle	United States of America	Temperate Grasslands, Savannas and Shrublands	NA	NA	NA	ANOVA	Abundance	Abundance	Individual																		Positive
60	CROPLAND	Flickinger Pendleton, 1994	Birds	Horned lark	1	NA	Landscape	Sorghum, Wheat	Years	3 months	NA		Texas Panhandle	United States of America	Temperate Grasslands, Savannas and Shrublands	NA	NA	NA	ANOVA	Abundance	Abundance	Individual																		Positive
61	CROPLAND	Flickinger Pendleton, 1994	Birds	Longspurs	1	NA	Landscape	Sorghum, Wheat	Years	3 months	NA		Texas Panhandle	United States of America	Temperate Grasslands, Savannas and Shrublands	NA	NA	NA	ANOVA	Abundance	Abundance	Individual																		Positive
62	CROPLAND	Flickinger Pendleton, 1994	Birds	Longspurs	1	NA	Landscape	Sorghum, Wheat	Years	3 months	NA		Texas Panhandle	United States of America	Temperate Grasslands, Savannas and Shrublands	NA	NA	NA	ANOVA	Abundance	Abundance	Individual																		Neutral
63	CROPLAND	Flickinger Pendleton, 1994	Birds	Longspurs	1	NA	Landscape	Sorghum, Wheat	Years	3 months	NA		Texas Panhandle	United States of America	Temperate Grasslands, Savannas and Shrublands	NA	NA	NA	ANOVA	Abundance	Abundance	Individual																		Neutral
64	CROPLAND	Flickinger Pendleton, 1994	Birds	Savannah sparrow	1	NA	Landscape	Sorghum, Wheat	Years		NA		Texas Panhandle	United States of America	Temperate Grasslands, Savannas and Shrublands	NA	NA	NA	ANOVA	Abundance	Abundance	Individual																		Neutral
65	CROPLAND	Flickinger Pendleton, 1994	Birds	Dickcissel	1	NA	Landscape	Sorghum, Wheat	Years		NA		Texas Panhandle	United States of America	Temperate Grasslands, Savannas and Shrublands	NA	NA	NA	ANOVA	Abundance	Abundance	Individual																		Neutral
66	CROPLAND	Flickinger Pendleton, 1994	Birds	Grasshopper sparrow	1	NA	Landscape	Sorghum, Wheat	Years		NA		Texas Panhandle	United States of America	Temperate Grasslands, Savannas and Shrublands	NA	NA	NA	ANOVA	Abundance	Abundance	Individual																		Neutral
67	CROPLAND	Flickinger Pendleton, 1994	Birds	Killdeer	1	NA	Landscape	Sorghum, Wheat	Years		NA		Texas Panhandle	United States of America	Temperate Grasslands, Savannas and Shrublands	NA	NA	NA	ANOVA	Abundance	Abundance	Individual																		Neutral
68	CROPLAND	Flickinger Pendleton, 1994	Birds	Red-winged blackbird	1	NA	Landscape	Sorghum, Wheat	Years		NA		Texas Panhandle	United States of America	Temperate Grasslands, Savannas and Shrublands	NA	NA	NA	ANOVA	Abundance	Abundance	Individual																		Neutral
69	CROPLAND	Flickinger Pendleton, 1994	Birds	Yellow-headed blackbird	1	NA	Landscape	Sorghum, Wheat	Years		NA		Texas Panhandle	United States of America	Temperate Grasslands, Savannas and Shrublands	NA	NA	NA	ANOVA	Abundance	Abundance	Individual																		Neutral
70	CROPLAND	Flickinger Pendleton, 1994	Birds	Vesper sparrow	1	NA	Landscape	Sorghum, Wheat	Years		NA		Texas Panhandle	United States of America	Temperate Grasslands, Savannas and Shrublands	NA	NA	NA	ANOVA	Abundance	Abundance	Individual																		Neutral
71	CROPLAND	Azhar et al., 2015	Birds	tbd	45	24	Landscape	Oil Palm	Years		NA	Tanjung Karang	Selangor	Peninsular Malaysia	Tropical and Subtropical Moist Broadleaf Forests	NA	03°23'N	101°13'E	ANOVA	Abundance	Abundance	Individual							Positive
72	CROPLAND	Azhar et al., 2015	Birds	tbd	45	24	Landscape	Oil Palm	Years		NA	Tanjung Karang	Selangor	Peninsular Malaysia	Tropical and Subtropical Moist Broadleaf Forests	NA	03°23'N	101°13'E	ANOVA	Richness	Richness	Individual							Negative
73	CROPLAND	Ondine et al., 2009	Birds	Buteo buteo	1	NA	Landscape	Winter Wheat, Spring/Winter Barley	Years		NA		Seine-et-Marne department	France	Temperate Broadleaf and Mixed Forests	NA	NA	NA	Generalized least square (GLS)	Abundance	Abundance	simultaneous						Positive			Positive							Positive
74	CROPLAND	Ondine et al., 2009	Birds	Sturnus vulgaris	1	NA	Landscape	Winter Wheat, Spring/Winter Barley	Years		NA		Seine-et-Marne department	France	Temperate Broadleaf and Mixed Forests	NA	NA	NA	Generalized least square (GLS)	Abundance	Abundance	simultaneous						Neutral			Neutral							Neutral
75	CROPLAND	Ondine et al., 2009	Birds	A. arvensis	1	NA	Landscape	Winter Wheat, Spring/Winter Barley	Years		NA		Seine-et-Marne department	France	Temperate Broadleaf and Mixed Forests	NA	NA	NA	Generalized least square (GLS)	Abundance	Abundance	simultaneous						Negative			Negative							Negative
76	CROPLAND	Ondine et al., 2009	Birds	specialist species	NA	NA	Landscape	Winter Wheat, Spring/Winter Barley	Years		NA		Seine-et-Marne department	France	Temperate Broadleaf and Mixed Forests	NA	NA	NA	Generalized least square (GLS)	Abundance	Abundance	simultaneous						Positive			Positive		Positive	Positive	Positive
77	CROPLAND	Bracken & Bolger, 2006	Birds	tbd	3	NA	Landscape	fallow/grass	Months		NA		Co. Laois and Co. Kildare	Ireland		NA	NA	NA	Wilkoxon, Kruskal-Wallis	Abundance	Abundance	Individual
78	CROPLAND	Bracken & Bolger, 2006	Birds	tbd	17	NA	Landscape	fallow/grass	Months		NA		Co. Laois and Co. Kildare	Ireland		NA	NA	NA	Wilkoxon, Kruskal-Wallis	Abundance	Abundance	Individual
79	CROPLAND	Bracken & Bolger, 2006	Birds	tbd	20	NA	Landscape	fallow/grass	Months		NA		Co. Laois and Co. Kildare	Ireland		NA	NA	NA	Wilkoxon, Kruskal-Wallis	Richness	Richness	Individual
80	CROPLAND	Bracken & Bolger, 2006	Birds	tbd	20	NA	Landscape	fallow/grass	Months		NA		Co. Laois and Co. Kildare	Ireland		NA	NA	NA	Wilkoxon, Kruskal-Wallis	Shannon-Weiner Index	Compound indicator	Individual
81	CROPLAND	Bracken & Bolger, 2006	Birds	tbd	20	NA	Landscape	fallow/grass	Months		NA		Co. Laois and Co. Kildare	Ireland		NA	NA	NA	Wilkoxon, Kruskal-Wallis	Simpson Index	Compound indicator	Individual
82	CROPLAND	Johnson, 2000	Birds	tbd	40	NA	Landscape	Coffee	Years		NA	James Hill	Westmoreland	Jamaica	Tropical and Subtropical Moist Broadleaf Forests	NA	NA	NA	Multivariate profile analysis (MPA)	Abundance	Abundance	simultaneous								Positive	Positive
83	CROPLAND	Nelson et al., 2011	Birds	tbd	87	NA	Landscape	Grass	Years		NA	San Joaquin Valley	California	United States of America	Mediterranean Forests, Woodlands and Scrub	NA	NA	NA	ANOVA	Abundance	Abundance	Individual
84	CROPLAND	Nelson et al., 2011	Birds	tbd	87	NA	Landscape	Grass	Years		NA	San Joaquin Valley	California	United States of America	Mediterranean Forests, Woodlands and Scrub	NA	NA	NA	ANOVA	Richness	Richness	Individual
85	CROPLAND	Batary et al., 2006	Birds	grassland birds	43	NA	Landscape	Grass	Months		NA		Kiskunsag National Park	Hungary	Temperate Broadleaf and Mixed Forests	NA	NA	NA	GLMM	Abundance	Abundance	Individual
86	CROPLAND	Batary et al., 2006	Birds	grassland birds	43	NA	Landscape	Grass	Months		NA		Kiskunsag National Park	Hungary	Temperate Broadleaf and Mixed Forests	NA	NA	NA	GLMM	Abundance	Abundance	simultaneous									Neutral
87	CROPLAND	Batary et al., 2006	Birds	grassland birds	43	NA	Landscape	Grass	Months		NA		Kiskunsag National Park	Hungary	Temperate Broadleaf and Mixed Forests	NA	NA	NA	GLMM	Abundance	Abundance	Individual									Positive
88	CROPLAND	Batary et al., 2006	Birds	grassland birds	43	NA	Landscape	Grass	Months		NA		Kiskunsag National Park	Hungary	Temperate Broadleaf and Mixed Forests	NA	NA	NA	GLMM	Richness	Richness	Individual
89	CROPLAND	Batary et al., 2006	Birds	grassland birds	43	NA	Landscape	Grass	Months		NA		Kiskunsag National Park	Hungary	Temperate Broadleaf and Mixed Forests	NA	NA	NA	GLMM	Richness	Richness	simultaneous									Neutral
90	CROPLAND	Batary et al., 2006	Birds	grassland birds	43	NA	Landscape	Grass	Months		NA		Kiskunsag National Park	Hungary	Temperate Broadleaf and Mixed Forests	NA	NA	NA	GLMM	Richness	Richness	Individual									Neutral
91	CROPLAND	Batary et al., 2006	Birds	non-grassland birds	43	NA	Landscape	Grass	Months		NA		Kiskunsag National Park	Hungary	Temperate Broadleaf and Mixed Forests	NA	NA	NA	GLMM	Abundance	Abundance	Individual
92	CROPLAND	Batary et al., 2006	Birds	non-grassland birds	43	NA	Landscape	Grass	Months		NA		Kiskunsag National Park	Hungary	Temperate Broadleaf and Mixed Forests	NA	NA	NA	GLMM	Abundance	Abundance	simultaneous									Neutral
93	CROPLAND	Batary et al., 2006	Birds	non-grassland birds	43	NA	Landscape	Grass	Months		NA		Kiskunsag National Park	Hungary	Temperate Broadleaf and Mixed Forests	NA	NA	NA	GLMM	Abundance	Abundance	Individual									Neutral
94	CROPLAND	Batary et al., 2006	Birds	non-grassland birds	43	NA	Landscape	Grass	Months		NA		Kiskunsag National Park	Hungary	Temperate Broadleaf and Mixed Forests	NA	NA	NA	GLMM	Richness	Richness	Individual
95	CROPLAND	Batary et al., 2006	Birds	non-grassland birds	43	NA	Landscape	Grass	Months		NA		Kiskunsag National Park	Hungary	Temperate Broadleaf and Mixed Forests	NA	NA	NA	GLMM	Richness	Richness	simultaneous									Neutral
96	CROPLAND	Batary et al., 2006	Birds	non-grassland birds	43	NA	Landscape	Grass	Months		NA		Kiskunsag National Park	Hungary	Temperate Broadleaf and Mixed Forests	NA	NA	NA	GLMM	Richness	Richness	Individual									Neutral
97	CROPLAND	Hendershot et al., 2020	Birds	tbd	510	NA	Landscape	Grass, Coffee, Banana, Fruits, Rice	Years		NA		Las Cruces & San Isisdro & Puerto Viejo & Guanacaste	Costa Rica	Tropical and Subtropical Moist Broadleaf Forests	NA	NA	NA	GLMM	Richness	Richness	simultaneous							Positive		Positive
98	CROPLAND	Castro-Caro et al., 2014	Birds	tbd	NA	NA	Landscape	Olive	Years		NA	Villa del Rio	Cordoba	Spain	Mediterranean Forests, Woodlands and Scrub	Clay; Siliceous substrate	37°49'N	04°17'W	GAMM	Abundance	Abundance	Individual
99	CROPLAND	Castro-Caro et al., 2014	Birds	tbd	NA	NA	Landscape	Olive	Years		NA	Villa del Rio	Cordoba	Spain	Mediterranean Forests, Woodlands and Scrub	Clay; Siliceous substrate	37°49'N	04°17'W	GAMM	Richness	Richness	Individual
100	CROPLAND	Batary et al., 2010	Birds	tbd	30	NA	Landscape	Winter Wheat	Months		NA	Göttingen	Lower Saxony	Germany	Temperate Broadleaf and Mixed Forests	NA	NA	NA	GLMM	Richness	Richness	Individual									Positive
101	CROPLAND	Batary et al., 2010	Birds	tbd	30	NA	Landscape	Winter Wheat	Months		NA	Göttingen	Lower Saxony	Germany	Temperate Broadleaf and Mixed Forests	NA	NA	NA	GLMM	Richness	Richness	Individual										Positive
102	CROPLAND	Batary et al., 2010	Birds	tbd	30	NA	Landscape	Winter Wheat	Months		NA	Göttingen	Lower Saxony	Germany	Temperate Broadleaf and Mixed Forests	NA	NA	NA	GLMM	Richness	Richness	simultaneous									Positive	Positive
103	CROPLAND	Batary et al., 2010	Birds	tbd	30	NA	Landscape	Winter Wheat	Months		NA	Göttingen	Lower Saxony	Germany	Temperate Broadleaf and Mixed Forests	NA	NA	NA	GLMM	Abundance	Abundance	Individual									Neutral
104	CROPLAND	Batary et al., 2010	Birds	tbd	30	NA	Landscape	Winter Wheat	Months		NA	Göttingen	Lower Saxony	Germany	Temperate Broadleaf and Mixed Forests	NA	NA	NA	GLMM	Abundance	Abundance	Individual										Positive
105	CROPLAND	Wilson et al., 2001	Birds	Nothern lapwing	1	NA	Landscape	NA	Months		NA			England and Wales		NA	NA	NA	GLM	Abundance	Abundance	Individual
106	CROPLAND	Loe et al., 2006	Birds	tbd	24	NA	Landscape	Grass	Years		NA		Hol	Norway	Tundra	NA	60°40-45'N	07°55'–08°00'E	mixed model	Density	Abundance	Individual
107	CROPLAND	Loe et al., 2006	Birds	tbd	24	NA	Landscape	Grass	Years		NA		Hol	Norway	Tundra	NA	60°40-45'N	07°55'–08°00'E	mixed model	Density	Abundance	Individual
108	CROPLAND	Isacch et al., 2004	Birds	Red-capped wren-spinetail	1	NA	Landscape	Spartina densiflora	Months		NA		Mar Chiquita Coastal Lagoon	Argentinia	Tropical and Subtropical Dry Broadleaf Forests	NA	37°40'S	57°23'W	ANOVA	Abundance	Abundance	simultaneous									Negative																		Negative
109	CROPLAND	Isacch et al., 2004	Birds	Red-capped wren-spinetail	1	NA	Landscape	J. acutus	Months		NA		Mar Chiquita Coastal Lagoon	Argentinia	Tropical and Subtropical Dry Broadleaf Forests	NA	37°40'S	57°23'W	ANOVA	Abundance	Abundance	simultaneous									Neutral																		Neutral
110	CROPLAND	Isacch et al., 2004	Birds	Feckle-breasted thornbird	1	NA	Landscape	J. acutus	Months		NA		Mar Chiquita Coastal Lagoon	Argentinia	Tropical and Subtropical Dry Broadleaf Forests	NA	37°40'S	57°23'W	ANOVA	Abundance	Abundance	simultaneous									Neutral																		Neutral
111	CROPLAND	Isacch et al., 2004	Birds	Gras wren	1	NA	Landscape	J. acutus	Months		NA		Mar Chiquita Coastal Lagoon	Argentinia	Tropical and Subtropical Dry Broadleaf Forests	NA	37°40'S	57°23'W	ANOVA	Abundance	Abundance	simultaneous									Neutral																		Neutral
112	CROPLAND	Isacch et al., 2004	Birds	Great pampa-finch	1	NA	Landscape	J. acutus	Months		NA		Mar Chiquita Coastal Lagoon	Argentinia	Tropical and Subtropical Dry Broadleaf Forests	NA	37°40'S	57°23'W	ANOVA	Abundance	Abundance	simultaneous									Neutral																		Neutral
113	CROPLAND	Isacch et al., 2004	Birds	Grassland yellow-finch	1	NA	Landscape	J. acutus	Months		NA		Mar Chiquita Coastal Lagoon	Argentinia	Tropical and Subtropical Dry Broadleaf Forests	NA	37°40'S	57°23'W	ANOVA	Abundance	Abundance	simultaneous									Neutral																		Neutral
114	CROPLAND	Isacch et al., 2004	Birds	Yellow-winged blackbird	1	NA	Landscape	J. acutus	Months		NA		Mar Chiquita Coastal Lagoon	Argentinia	Tropical and Subtropical Dry Broadleaf Forests	NA	37°40'S	57°23'W	ANOVA	Abundance	Abundance	simultaneous									Neutral																		Neutral
115	CROPLAND	Variar et al., 2021	Birds	tbd	87	NA	Landscape	Coffee	Months		NA		Kartikkulam and Thrissilary	India	Tropical and Subtropical Moist Broadleaf Forests	NA	11°50'N; 11°50'N	76°03'E; 76°01'E	Mann-Whitney U test	Abundance	Abundance	simultaneous								Neutral	Neutral
116	CROPLAND	Variar et al., 2021	Birds	tbd	87	NA	Landscape	Coffee	Months		NA		Kartikkulam and Thrissilary	India	Tropical and Subtropical Moist Broadleaf Forests	NA	11°50'N; 11°50'N	76°03'E; 76°01'E	Mann-Whitney U test	Shannon-Weiner Index	Compound indicator	simultaneous								Neutral	Neutral
117	CROPLAND	Benson et al., 2011	Birds	tbd	25	NA	Landscape	Grass	Years		NA	Tama, Benton & Iowa counties	Iowa	United States of America	Temperate Broadleaf and Mixed Forests	NA	NA	NA	ANOVA	Richness	Richness	simultaneous																		Neutral									Neutral
118	CROPLAND	Benson et al., 2011	Birds	tbd	25	NA	Landscape	Grass	Years		NA	Tama, Benton & Iowa counties	Iowa	United States of America	Temperate Broadleaf and Mixed Forests	NA	NA	NA	ANOVA	Density	Abundance	simultaneous																		Neutral									Neutral
119	CROPLAND	Applegate et al., 2002	Birds	Henslow's sparrow	1	NA	Landscape	Grass	Years		NA		Eastern Kansas	United States of America	Temperate Grasslands, Savannas and Shrublands	NA	NA	NA	ANOVA	Abundance	Abundance	Individual																											Negative
120	CROPLAND	Applegate et al., 2002	Birds	Dickcissel	1	NA	Landscape	Grass	Years		NA		Flint Hills and Osage Plains in Eastern Kansas	United States of America	Temperate Grasslands, Savannas and Shrublands	NA	NA	NA	ANOVA	Abundance	Abundance	Individual																											Neutral
121	CROPLAND	Yahya et al., 2017	Birds	tbd	42	NA	Landscape	Oil Palm	Months		NA	Banting, Tanjung Karang and Sabak Bernam	Selangor	Malaysia	Tropical and Subtropical Moist Broadleaf Forests	NA	02°46'N; 03°22'N; 03°50'N	101°32'E; 101°13'E; 100°52'E	ANOVA	Abundance	Abundance	Individual							Neutral
122	CROPLAND	Yahya et al., 2017	Birds	tbd	42	NA	Landscape	Oil Palm	Months		NA	Banting, Tanjung Karang and Sabak Bernam	Selangor	Malaysia	Tropical and Subtropical Moist Broadleaf Forests	NA	02°46'N; 03°22'N; 03°50'N	101°32'E; 101°13'E; 100°52'E	ANOVA	Richness	Richness	Individual							Positive
123	CROPLAND	Dorrough et al., 2012	Birds	tbd	62	NA	Landscape	Grass	Years		NA		between New South Wales and Victoria	Australia	Mediterranean Forests, Woodlands and Scrub	NA	NA	NA	GLMM	Abundance	Abundance	Individual
124	CROPLAND	Dorrough et al., 2012	Birds	tbd	62	NA	Landscape	Grass	Years		NA		between New South Wales and Victoria	Australia	Mediterranean Forests, Woodlands and Scrub	NA	NA	NA	GLMM	Richness	Richness	Individual
125	CROPLAND	Dorrough et al., 2012	Birds	tbd	62	NA	Landscape	Grass	Years		NA		between New South Wales and Victoria	Australia	Mediterranean Forests, Woodlands and Scrub	NA	NA	NA	GLMM	Abundance	Abundance	Individual									Positive
126	CROPLAND	Dorrough et al., 2012	Birds	tbd	62	NA	Landscape	Grass	Years		NA		between New South Wales and Victoria	Australia	Mediterranean Forests, Woodlands and Scrub	NA	NA	NA	GLMM	Richness	Richness	Individual									Positive
127	CROPLAND	McMahon et al., 2012	Birds	tbd	55	NA	Landscape	Grass	Years		NA		Sligo/Leitrim Offaly/Laois and Cork	Ireland	Temperate Broadleaf and Mixed Forests	NA	NA	NA	GLMM	Abundance	Abundance	Individual
128	CROPLAND	McMahon et al., 2012	Birds	tbd	55	NA	Landscape	Grass	Years		NA		Sligo/Leitrim Offaly/Laois and Cork	Ireland	Temperate Broadleaf and Mixed Forests	NA	NA	NA	GLMM	Richness	Richness	Individual
129	CROPLAND	Rollan et al., 2019	Birds	tbd	32	NA	Landscape	Grapes	Months		NA	Penedes	Catalonia	Spain	Mediterranean Forests, Woodlands and Scrub	NA	NA	NA	GLM	Abundance	Abundance	simultaneous											Positive	Positive	Positive
130	CROPLAND	Rollan et al., 2019	Birds	tbd	32	NA	Landscape	Grapes	Months		NA	Penedes	Catalonia	Spain	Mediterranean Forests, Woodlands and Scrub	NA	NA	NA	GLM	Abundance	Abundance	simultaneous												Negative
131	CROPLAND	Rollan et al., 2019	Birds	tbd	32	NA	Landscape	Grapes	Months		NA	Penedes	Catalonia	Spain	Mediterranean Forests, Woodlands and Scrub	NA	NA	NA	GLM	Abundance	Abundance	simultaneous											Positive	Positive	Positive
132	CROPLAND	Rollan et al., 2019	Birds	tbd	32	NA	Landscape	Grapes	Months		NA	Penedes	Catalonia	Spain	Mediterranean Forests, Woodlands and Scrub	NA	NA	NA	GLM	Richness	Richness	simultaneous											Positive	Positive	Positive
133	CROPLAND	Rollan et al., 2019	Birds	tbd	32	NA	Landscape	Grapes	Months		NA	Penedes	Catalonia	Spain	Mediterranean Forests, Woodlands and Scrub	NA	NA	NA	GLM	Richness	Richness	simultaneous												Positive
134	CROPLAND	Rollan et al., 2019	Birds	tbd	32	NA	Landscape	Grapes	Months		NA	Penedes	Catalonia	Spain	Mediterranean Forests, Woodlands and Scrub	NA	NA	NA	GLM	Richness	Richness	simultaneous											Positive	Positive	Positive
135	CROPLAND	Garcia et al., 2018	Birds	tbd	29	NA	Landscape	Cider Apple	Years		NA		Asturias	Spain	Temperate Broadleaf and Mixed Forests	NA	NA	NA	GLMM	Abundance	Abundance	Individual									Positive
136	CROPLAND	Garcia et al., 2018	Birds	tbd	29	NA	Landscape	Cider Apple	Years		NA		Asturias	Spain	Temperate Broadleaf and Mixed Forests	NA	NA	NA	GLMM	Richness	Richness	Individual									Positive
137	CROPLAND	Warren-Thomas et al., 2020	Birds	tbd	69	NA	Landscape	Rubber	Months		NA		Songkhla and Phattalung	Thailand	Mangroves	NA	NA	NA	GLMM	Richness	Richness	Individual									Positive
138	CROPLAND	Conover et al., 2007	Birds	tbd	59	NA	Landscape	Grass	Years		NA	Sunflower County	Mississippi	United States of America	Temperate Broadleaf and Mixed Forests	NA	NA	NA	ANOVA	Abundance	Abundance	Individual									Neutral
139	CROPLAND	Conover et al., 2007	Birds	tbd	59	NA	Landscape	Grass	Years		NA	Sunflower County	Mississippi	United States of America	Temperate Broadleaf and Mixed Forests	NA	NA	NA	ANOVA	Richness	Richness	Individual									Positive
140	CROPLAND	Geiger et al., 2010	Birds	tbd	13	NA	Landscape	Winter/spring Wheat, winter Barley	Months		NA			Sweden, Netherlands, Germany (East & West)	Temperate Broadleaf and Mixed Forests	NA	NA	NA	GLMM	Abundance	Abundance	Individual									Neutral
141	CROPLAND	Geiger et al., 2010	Birds	tbd	13	NA	Landscape	Winter/spring Wheat, winter Barley	Months		NA			Sweden, Netherlands, Germany (East & West)	Temperate Broadleaf and Mixed Forests	NA	NA	NA	GLMM	Richness	Richness	Individual									Positive
142	CROPLAND	Rey et al., 2019	Birds	tbd	165	119	Landscape	Olive	Months		NA		Andalucia	Spain	Mediterranean Forests, Woodlands and Scrub	NA	NA	NA	ANOVA	Alpha diversity	Richness	Individual									Neutral
143	CROPLAND	Rey et al., 2019	Birds	tbd	165	119	Landscape	Olive	Months		NA		Andalucia	Spain	Mediterranean Forests, Woodlands and Scrub	NA	NA	NA	ANOVA	Alpha diversity	Richness	simultaneous												Positive
144	CROPLAND	Rey et al., 2019	Birds	tbd	165	119	Landscape	Olive	Months		NA		Andalucia	Spain	Mediterranean Forests, Woodlands and Scrub	NA	NA	NA	ANOVA	Alpha diversity	Richness	simultaneous									Neutral			Neutral
145	CROPLAND	Shuford et al., 2016	Birds	Shorebirds	NA	NA	Landscape	Corn	Years		NA	Staten Island, Central Valley	California	United States of America	Mediterranean Forests, Woodlands and Scrub	NA	NA	NA	Pairwise difference	Density	Abundance	Individual																										Positive
146	CROPLAND	Shuford et al., 2016	Birds	Shorebirds	NA	NA	Landscape	Corn	Years		NA	Staten Island, Central Valley	California	United States of America	Mediterranean Forests, Woodlands and Scrub	NA	NA	NA	Pairwise difference	Density	Abundance	Individual																										Neutral
147	CROPLAND	Shuford et al., 2016	Birds	Shorebirds	NA	NA	Landscape	Winter Wheat	Years		NA	Staten Island, Central Valley	California	United States of America	Mediterranean Forests, Woodlands and Scrub	NA	NA	NA	Pairwise difference	Density	Abundance	Individual																										Positive
148	CROPLAND	Shuford et al., 2016	Birds	Cranes	NA	NA	Landscape	Corn	Years		NA	Staten Island, Central Valley	California	United States of America	Mediterranean Forests, Woodlands and Scrub	NA	NA	NA	Pairwise difference	Density	Abundance	Individual																										Negative
149	CROPLAND	Shuford et al., 2016	Birds	Cranes	NA	NA	Landscape	Corn	Years		NA	Staten Island, Central Valley	California	United States of America	Mediterranean Forests, Woodlands and Scrub	NA	NA	NA	Pairwise difference	Density	Abundance	Individual																										Neutral
150	CROPLAND	Shuford et al., 2016	Birds	Cranes	NA	NA	Landscape	Winter Wheat	Years		NA	Staten Island, Central Valley	California	United States of America	Mediterranean Forests, Woodlands and Scrub	NA	NA	NA	Pairwise difference	Density	Abundance	Individual																										Neutral
151	CROPLAND	Shuford et al., 2016	Birds	Long-legged wader	NA	NA	Landscape	Corn	Years		NA	Staten Island, Central Valley	California	United States of America	Mediterranean Forests, Woodlands and Scrub	NA	NA	NA	Pairwise difference	Density	Abundance	Individual																										Neutral
152	CROPLAND	Shuford et al., 2016	Birds	Long-legged wader	NA	NA	Landscape	Corn	Years		NA	Staten Island, Central Valley	California	United States of America	Mediterranean Forests, Woodlands and Scrub	NA	NA	NA	Pairwise difference	Density	Abundance	Individual																										Neutral
153	CROPLAND	Shuford et al., 2016	Birds	Long-legged wader	NA	NA	Landscape	Winter Wheat	Years		NA	Staten Island, Central Valley	California	United States of America	Mediterranean Forests, Woodlands and Scrub	NA	NA	NA	Pairwise difference	Density	Abundance	Individual																										Neutral
154	CROPLAND	Shuford et al., 2016	Birds	Geese	NA	NA	Landscape	Corn	Years		NA	Staten Island, Central Valley	California	United States of America	Mediterranean Forests, Woodlands and Scrub	NA	NA	NA	Pairwise difference	Density	Abundance	Individual																										Positive
155	CROPLAND	Shuford et al., 2016	Birds	Geese	NA	NA	Landscape	Corn	Years		NA	Staten Island, Central Valley	California	United States of America	Mediterranean Forests, Woodlands and Scrub	NA	NA	NA	Pairwise difference	Density	Abundance	Individual																										Neutral
156	CROPLAND	Shuford et al., 2016	Birds	Geese	NA	NA	Landscape	Winter Wheat	Years		NA	Staten Island, Central Valley	California	United States of America	Mediterranean Forests, Woodlands and Scrub	NA	NA	NA	Pairwise difference	Density	Abundance	Individual																										Neutral
157	CROPLAND	Shuford et al., 2016	Birds	Waterbirds	NA	NA	Landscape	Corn	Years		NA	Staten Island, Central Valley	California	United States of America	Mediterranean Forests, Woodlands and Scrub	NA	NA	NA	Pairwise difference	Richness	Richness	Individual																										Positive
158	CROPLAND	Shuford et al., 2016	Birds	Waterbirds	NA	NA	Landscape	Corn	Years		NA	Staten Island, Central Valley	California	United States of America	Mediterranean Forests, Woodlands and Scrub	NA	NA	NA	Pairwise difference	Richness	Richness	Individual																										Positive
159	CROPLAND	Shuford et al., 2016	Birds	Waterbirds	NA	NA	Landscape	Winter Wheat	Years		NA	Staten Island, Central Valley	California	United States of America	Mediterranean Forests, Woodlands and Scrub	NA	NA	NA	Pairwise difference	Richness	Richness	Individual																										Neutral
160	CROPLAND	De Snoo, 1999	Birds	Blue-headed wagtails	1	NA	Landscape	Winter Wheat, Sugar Beet, Potato	Years		NA		Haarlemmermeer polder	Netherlands	Temperate Broadleaf and Mixed Forests	NA	NA	NA	Wilcoxon matched pair test	Abundance	Abundance	simultaneous						Positive					Positive	Positive
161	CROPLAND	De Snoo, 1999	Birds	Skylark	1	NA	Landscape	Winter Wheat, Sugar Beet, Potato	Years		NA		Haarlemmermeer polder	Netherlands	Temperate Broadleaf and Mixed Forests	NA	NA	NA	Wilcoxon matched pair test	Abundance	Abundance	simultaneous						Neutral					Neutral	Neutral
162	CROPLAND	Kajtoch, 2017	Birds	tbd	44	NA	Landscape	Apple	Months		NA		Carpathian Foothills	Poland	Temperate Conifer Forests	NA	NA	NA	ANOVA	Simpson Index	Compound indicator	simultaneous							Positive					Positive
163	CROPLAND	Barre et al., 2018	Birds	Alauda arvensis	13	NA	Landscape	Wheat, Oilseed rape, spring barley, sugar beet, corn, field bean, potato, pea	Months		NA		Essonne, Seine-et-Marne and Yvelines departments	France	Temperate Broadleaf and Mixed Forests	NA	NA	NA	GLMM	Abundance	Abundance	Individual																	Positive
164	CROPLAND	Barre et al., 2018	Birds	Emberiza calandra	13	NA	Landscape	Wheat, Oilseed rape, spring barley, sugar beet, corn, field bean, potato, pea	Months		NA		Essonne, Seine-et-Marne and Yvelines departments	France	Temperate Broadleaf and Mixed Forests	NA	NA	NA	GLMM	Abundance	Abundance	Individual																	Positive
165	CROPLAND	Barre et al., 2018	Birds	Linaria cannabina	13	NA	Landscape	Wheat, Oilseed rape, spring barley, sugar beet, corn, field bean, potato, pea	Months		NA		Essonne, Seine-et-Marne and Yvelines departments	France	Temperate Broadleaf and Mixed Forests	NA	NA	NA	GLMM	Abundance	Abundance	Individual																	Neutral
166	CROPLAND	Barre et al., 2018	Birds	Motacilla flava	13	NA	Landscape	Wheat, Oilseed rape, spring barley, sugar beet, corn, field bean, potato, pea	Months		NA		Essonne, Seine-et-Marne and Yvelines departments	France	Temperate Broadleaf and Mixed Forests	NA	NA	NA	GLMM	Abundance	Abundance	Individual																	Positive
167	CROPLAND	Barre et al., 2018	Birds	Sylvia communis	13	NA	Landscape	Wheat, Oilseed rape, spring barley, sugar beet, corn, field bean, potato, pea	Months		NA		Essonne, Seine-et-Marne and Yvelines departments	France	Temperate Broadleaf and Mixed Forests	NA	NA	NA	GLMM	Abundance	Abundance	Individual																	Positive
168	CROPLAND	Barre et al., 2018	Birds	Turdus merula	13	NA	Landscape	Wheat, Oilseed rape, spring barley, sugar beet, corn, field bean, potato, pea	Months		NA		Essonne, Seine-et-Marne and Yvelines departments	France	Temperate Broadleaf and Mixed Forests	NA	NA	NA	GLMM	Abundance	Abundance	Individual																	Positive
169	CROPLAND	Ranellucci et al., 2012	Birds	tbd	NA	NA	Landscape	Grass	Years		NA	Aspen Parkland Ecoregion	Manitoba	Canada	Boreal Forests/Taiga	NA	NA	NA	GLMM	Abundance	Abundance	Individual
170	CROPLAND	Ranellucci et al., 2012	Birds	tbd	NA	NA	Landscape	Grass	Years		NA	Aspen Parkland Ecoregion	Manitoba	Canada	Boreal Forests/Taiga	NA	NA	NA	GLMM	Sorensons Quantitative Index	Compound indicator	Individual
171	CROPLAND	Bouam et al., 2017	Birds	Insectivores	19	17	Landscape	Olive	Months	6	NA	Ain Touta	Batna	Algeria		NA	35°23'N	05°53'E	GLMM	Abundance	Abundance	simultaneous	Positive										Positive	Positive	Positive				Positive
172	CROPLAND	Bouam et al., 2017	Birds	Insectivores	19	17	Landscape	Olive	Months	6	NA	Ain Touta	Batna	Algeria		NA	35°23'N	05°53'E	GLMM	Abundance	Abundance	simultaneous	Neutral										Neutral	Neutral	Neutral				Neutral
173	CROPLAND	Bouam et al., 2017	Birds	Granivores	19	17	Landscape	Olive	Months	6	NA	Ain Touta	Batna	Algeria		NA	35°23'N	05°53'E	GLMM	Abundance	Abundance	simultaneous	Neutral										Neutral	Neutral	Neutral				Neutral
174	CROPLAND	Bouam et al., 2017	Birds	Granivores	19	17	Landscape	Olive	Months	6	NA	Ain Touta	Batna	Algeria		NA	35°23'N	05°53'E	GLMM	Abundance	Abundance	simultaneous	Positive										Positive	Positive	Positive				Positive
[truncated: 7 more columns]

## Sheet: Mammals
ID	GROUP	STUDY	Taxa	Surrogate Species	Nº of Species	Nº of Genera	Scale	Crop	Time Scale	Length of Study	Effect on Yield	City	State	Country	Ecoregion	Soil Type	Latitude	Longitude	Methodology	Biodiversity Indicator	Biodiversity Indicator Category	Practice Application	No Fertilizer	Bulky organic fertilizers	Concentrated organic fertilizers	Inorganic + Bulky Organic Fert	Bulky Organic + Inorganic Fert	Crop Diversity - Diverse Temporal	Crop Diversity - Diverse in Geography	No Canopy Cutting	Natural Buffer Areas	Unproductive Biodiversity Zones	No Insecticide Use	No Herbicide Use	No Fungicide Use	No GMO Use	Minimum Tillage	Zero Tillage	Stubble Mulch Tillage/Stubble Mulch Farming	Conservation Tillage	Synthetic Mulching	Organic Matter Mulching	Living Mulch - Cover Crop	OM incorporation (e.g. straw, crop residues)	Irrigation - Sprinkler	Irrigation - Surface	Irrigation - Subsurface	Irrigation - Drip/Trickle	Native Grass/Vegetation
3	Cropland	Segre et al 2020	Mammals	Mice	2	1	Farm	Wheat	Months		Positive				Mediterranean Forests, Woodlands and Scrub	NA	NA		Generalized-linear mixed-effect models	Capture Proportion	Abundance	Individual									Neutral
4	Cropland	Baldwin et al 2019	Mammals	Vole	1		Landscape	Artichoke	Months		NA				Temperate Conifer Forests	NA	NA		Linear mixed-effects models	Activity	Abundance	Simultaneous								Positive
4	Cropland	Baldwin et al 2019	Mammals	Vole	1		Landscape	Artichoke	Months		NA				Temperate Conifer Forests	NA	NA		Linear mixed-effects models	Activity	Abundance	Individual								Positive
5	Cropland	Gomez et al 2018	Mammals	Mice	7	3	Landscape	wheat/ soybean/maize	Months		NA				Temperate Grasslands, Savannas and Shrublands	NA	NA		Bayesian approach	Species Richness	Richness	Individual												Neutral
6	Cropland	Fischer et al 2018	Mammals	Mice	3	NA	Landscape	Wheat	Months		NA				Temperate Broadleaf and Mixed Forests	NA	51°13′N, 10°27′E/ 51°32′N, 9°56′E		linear mixed effect models	Species Abundance	Abundance	Simultaneous							Neutral				Neutral	Neutral	Neutral
6	Cropland	Fischer et al 2018	Mammals	Vole	3	NA	Landscape	Wheat	Months		Negative				Temperate Broadleaf and Mixed Forests	NA	51°13′N, 10°27′E/ 51°32′N, 9°56′E		linear mixed effect models	Species Abundance	Abundance	Simultaneous							Neutral				Neutral	Neutral	Neutral
7	Cropland	Coda et al 2015	Mammals	Vole	7	NA	Landscape	soybean, maize	Yearss		NA				Temperate Grasslands, Savannas and Shrublands	NA	33°50'S, 62°39'W/ 33°39'S, 62°30'W/33°18'S, 63°51'W		Generalized-linear mixed-effect models	Species Richness	Richness	Simultaneous											Neutral	Neutral	Neutral
7	Cropland	Coda et al 2015	Mammals	Vole	7	NA	Landscape	soybean, maize	Yearss		NA				Temperate Grasslands, Savannas and Shrublands	NA	33°50'S, 62°39'W/ 33°39'S, 62°30'W/33°18'S, 63°51'W		Generalized-linear mixed-effect models	Species Abundance	Abundance	Simultaneous											Neutral	Neutral	Neutral
8	Cropland	Bertolino et al 2015	Mammals	Vole	1	NA	Landscape	apple	Months		NA				Mediterranean Forests, Woodlands and Scrub	NA	NA		Multiple regression analyses	Vole Abudnance Index	Abundance	Individual																										Positive
9	Cropland	Stuart et al 2015	Mammals	Rat	5	3	Landscape	coconut, rice	Yearss		NA				Tropical and Subtropical Moist Broadleaf Forests	NA	15°73'N, 121°56'E		Linear mixed models	Species Abundance	Abundance	Individual							Neutral
10	Cropland	Rosalino et al 2014	Mammals	Opossum	12	NA	Landscape	Eucalyptus	Yearss		NA				Tropical and Subtropical Moist Broadleaf Forests	NA	23°20'41"–23°22'0''S/48°27'57''–48°28'0''W		Linear regression model	Species Richness	Richness	Individual									Neutral
10	Cropland	Rosalino et al 2014	Mammals	Opossum	12	NA	Landscape	Eucalyptus	Yearss		NA				Tropical and Subtropical Moist Broadleaf Forests	NA	23°20'41"–23°22'0''S/48°27'57''–48°28'0''W		Linear regression model	Species Abundance	Abundance	Individual									Neutral
13	Cropland	Puan et al 2011	Mammals	Rat	3	1	Landscape	palm	Months		NA				Tropical and Subtropical Moist Broadleaf Forests	NA	2°45'N, 101°49'E		Redundancy analyses	Species Abundance	Abundance	Individual																					Positive
14	Cropland	Fischer et al 2011	Mammals	Mice	3	2	Landscape	winter wheat	Months		NA				Temperate Broadleaf and Mixed Forests	NA	51°30'N, 9°54'E		Linear mixed-effects models	Species Abundance	Abundance	Simultaneous											Neutral	Neutral	Neutral
14	Cropland	Fischer et al 2011	Mammals	Vole	1	1	Landscape	winter wheat	Months		NA				Temperate Broadleaf and Mixed Forests	NA	51°30'N, 9°54'E		Linear mixed-effects models	Species Abundance	Abundance	Simultaneous											Neutral	Neutral	Neutral
14	Cropland	Fischer et al 2011	Mammals	Shrew	3	2	Landscape	winter wheat	Months		NA				Temperate Broadleaf and Mixed Forests	NA	51°30'N, 9°54'E		Linear mixed-effects models	Species Abundance	Abundance	Simultaneous											Neutral	Neutral	Neutral
14	Cropland	Fischer et al 2011	Mammals	Mice	3	2	Landscape	winter wheat	Months		NA				Temperate Broadleaf and Mixed Forests	NA	51°30'N, 9°54'E		Linear mixed-effects models	Species Richness	Richness	Simultaneous											Neutral	Neutral	Neutral
14	Cropland	Fischer et al 2011	Mammals	Vole	1	1	Landscape	winter wheat	Months		NA				Temperate Broadleaf and Mixed Forests	NA	51°30'N, 9°54'E		Linear mixed-effects models	Species Richness	Richness	Simultaneous											Neutral	Neutral	Neutral
14	Cropland	Fischer et al 2011	Mammals	Shrew	3	2	Landscape	winter wheat	Months		NA				Temperate Broadleaf and Mixed Forests	NA	51°30'N, 9°54'E		Linear mixed-effects models	Species Richness	Richness	Simultaneous											Neutral	Neutral	Neutral
16	Cropland	Bilenca et al 2007	Mammals	Mice	5	3	Landscape	soybean, maize	Months		NA				Temperate Grasslands, Savannas and Shrublands	NA	34◦18'S, 59◦14'W		Kruskal–Wallis tests	Species Abundance	Abundance	Individual							Neutral		Positive
16	Cropland	Bilenca et al 2007	Mammals	Opossum	2	2	Landscape	soybean, maize	Months		NA				Temperate Grasslands, Savannas and Shrublands	NA	34◦18'S, 59◦14'W		Kruskal–Wallis tests	Species Abundance	Abundance	Individual							Neutral		Positive
16	Cropland	Bilenca et al 2007	Mammals	Rat	1	1	Landscape	soybean, maize	Months		NA				Temperate Grasslands, Savannas and Shrublands	NA	34◦18'S, 59◦14'W		Kruskal–Wallis tests	Species Abundance	Abundance	Individual							Neutral		Positive
19	Cropland	Tattersala et al 2000	Mammals	Vole	NA	NA	Landscape	NA	Years		NA				Temperate Broadleaf and Mixed Forests	NA	NA		PCA	Species Abundance	Abundance	Individual									Positive
20	Cropland	Stirke et al 2021	Mammals	Vole	5	3	Landscape	apple/plum	Yearss		NA				Temperate Broadleaf and Mixed Forests	NA	NA		Tukey HSD	Species Abundance	Abundance	Individual												Positive
21	Cropland	Balestrieri et al 2019	Mammals	Mice	2	2	Landscape	rice	Years		NA				Temperate Broadleaf and Mixed Forests	NA	45° 19′ N, 9° 40′ E		Mann-Whitney’s U test	Species Abundance	Abundance	Simultaneous											Positive	Positive
21	Cropland	Balestrieri et al 2019	Mammals	coypus	1	1	Landscape	rice	Years		NA				Temperate Broadleaf and Mixed Forests	NA	45° 19′ N, 9° 40′ E		Mann-Whitney’s U test	Species Abundance	Abundance	Simultaneous											Positive	Positive
21	Cropland	Balestrieri et al 2019	Mammals	Vole	7	3	Landscape	rice	Years		NA				Temperate Broadleaf and Mixed Forests	NA	45° 19′ N, 9° 40′ E		Mann-Whitney’s U test	Species Abundance	Abundance	Simultaneous											Positive	Positive
23	Cropland	Santamaria et al 2019	Mammals	Vole	1	1	Landscape	Cereal	Months		NA				Mediterranean Forests, Woodlands and Scrub	NA	NA		Generalized Linear Mixed Models	Species Abundance	Abundance	Individual																	Neutral
25	Cropland	Sullivan et al 2019	Mammals	Vole	2	2	Landscape	apple	Months		NA				Temperate Conifer Forests	NA	49°34′ N; 119°40′ W		ANOVA	Species Abundance	Abundance	Individual							Neutral					Positive
26	Cropland	Larsen et al 2017	Mammals	Rat	3	3	Landscape	switchgrass	Yearss		NA				Temperate Broadleaf and Mixed Forests	NA	NA		ANOVA	Species Abundance	Abundance	Individual							Neutral
26	Cropland	Larsen et al 2017	Mammals	Rat	3	3	Landscape	switchgrass	Yearss		NA				Temperate Broadleaf and Mixed Forests	NA	NA		ANOVA	Species richness	Richness	Individual							Positive
27	Cropland	Rodriguez-Pastor et al 2016	Mammals	Vole	1	1	Landscape	cereal, alfalfa	Yearss		NA				Mediterranean Forests, Woodlands and Scrub	NA	42°01'N, 4°42'W, 41°34'N, 5°14'W 41°50'N, 5°36'W		Generalized Linear Mixed Models	Species Abundance	Abundance	Individual									Positive
29	Cropland	Wilson et al 2014	Mammals	Mice	1	1	Landscape	NA	Yearss		NA				Temperate Broadleaf and Mixed Forests	NA	56° 28′ N, 3° 07′ W		paired t-test	Species Abundance	Abundance	Simultaneous				neutral											Neutral						Neutral
34	Cropland	Massawe et al 2007	Mammals	Mice	3	3	Farm	maize,soybean	Yearss		NA				Flooded Grasslands and Savannas	NA	6°46'S, 37°37'E		General Linear Models	Species Abundance	Abundance	Individual							Neutral
35	Cropland	Hoffman et al 2007	Mammals	Gopher	2	1	Landscape	NA	NA		NA				Temperate Grasslands, Savannas and Shrublands	NA	NA		Chi-square test	Species Abundance	Abundance	Simultaneous									Positive							Positive
36	Cropland	Sullivan&Sullivan 2006	Mammals	Mice	5	4	Landscape	NA	Years		NA				Temperate Conifer Forests	NA	49°34'N; 119°40'W		Linear regression model	Species Abundance	Abundance	Individual									Positive
36	Cropland	Sullivan&Sullivan 2006	Mammals	Vole	1	1	Landscape	NA	Years		NA				Temperate Conifer Forests	NA	49°34'N; 119°40'W		Linear regression model	Species Abundance	Abundance	Individual									Positive
36	Cropland	Sullivan&Sullivan 2006	Mammals	Shrew	1	1	Landscape	NA	Years		NA				Temperate Conifer Forests	NA	49°34'N; 119°40'W		Linear regression model	Species Abundance	Abundance	Individual									Positive
37	Rangeland	Michel et al 2006	Mammals	Mice	1	1	Landscape	cereal	Months		NA				Temperate Broadleaf and Mixed Forests	NA	48°36′N, 1°32′W		one-way ANOVA	Shannon Index	Compound	Individual									Positive
37	Rangeland	Michel et al 2006	Mammals	Vole	3	2	Landscape	cereal	Months		NA				Temperate Broadleaf and Mixed Forests	NA	48°36′N, 1°32′W		one-way ANOVA	Shannon Index	Compound	Individual									Positive
37	Rangeland	Michel et al 2006	Mammals	Shrew	4	3	Landscape	cereal	Months		NA				Temperate Broadleaf and Mixed Forests	NA	48°36′N, 1°32′W		one-way ANOVA	Shannon Index	Compound	Individual									Positive
39	Cropland	Bence et al 2003	Mammals	Mice	1	1	Landscape	NA	Months		NA				Temperate Grasslands, Savannas and Shrublands	NA	NA		Two way ANOVA	Species Abundance	Abundance	Individual									Positive
40	Cropland	Maisonneuve&Rioux 2001	Mammals	Shrew	2	2	Landscape	hay, cereal	Months		NA				Boreal Forests/Taiga	NA	NA		G-tests	Shannon and Simpson Index	Compound	Simultaneous							Neutral		Positive
40	Cropland	Maisonneuve&Rioux 2001	Mammals	Mice	2	2	Landscape	hay, cereal	Months		NA				Boreal Forests/Taiga	NA	NA		G-tests	Shannon and Simpson Index	Compound	Simultaneous							Neutral		Positive
40	Cropland	Maisonneuve&Rioux 2001	Mammals	Shrew	2	2	Landscape	hay, cereal	Months		NA				Boreal Forests/Taiga	NA	NA		G-tests	Species Abundance	Abundance	Simultaneous							Neutral		Positive
40	Cropland	Maisonneuve&Rioux 2001	Mammals	Mice	2	2	Landscape	hay, cereal	Months		NA				Boreal Forests/Taiga	NA	NA		G-tests	Species Abundance	Abundance	Simultaneous							Neutral		Positive
42	Cropland	Puig-Montserrat et al 2021	Mammals	Bat	4	1	Farm	Olive	Months		NA				Mediterranean Forests, Woodlands and Scrub	NA	3.15E, 42.05 N		Monte-Carlo pair-wise comparisons	Species Abundance	Abundance	Individual												Positive
42	Cropland	Puig-Montserrat et al 2021	Mammals	Bat	6	1	Farm	Olive	Months		NA				Mediterranean Forests, Woodlands and Scrub	NA	3.15E, 42.05 N		Monte-Carlo pair-wise comparisons	Species Abundance	Abundance	Individual												Neutral
43	Cropland	Petrescu et al 2021	Mammals	Bat	13	NA	Landscape	wine,olive	Years		NA				Temperate Broadleaf and Mixed Forests	NA	NA		General Linear Models	Species Abundance	Abundance	Individual							Positive					Positive
43	Cropland	Petrescu et al 2021	Mammals	Bat	13	NA	Landscape	wine,olive	Years		NA				Temperate Broadleaf and Mixed Forests	NA	NA		General Linear Models	Species Richness	Richness	Individual							Positive					Neutral
45	Cropland	Carrasco-Rueda&Loiselle 2019	Mammals	Bat	43	NA	Landscape	NA	Months		NA				Tropical and Subtropical Moist Broadleaf Forests	NA	NA		Kolmogorov–Smirnov two‐sample tests	Species Richness	Richness	Individual									Positive
48	Cropland	Put et al 2018	Mammals	Bat	7	6	Landscape	soybean	Months		NA				Boreal Forests/Taiga	NA	NA		Generalized-linear mixed-effect models	Species Richness	Richness	Simultaneous											Neutral	Neutral	Neutral
48	Cropland	Put et al 2018	Mammals	Bat	7	6	Landscape	soybean	Months		NA				Boreal Forests/Taiga	NA	NA		Generalized-linear mixed-effect models	Species Richness	Richness	Individual									Positive
49	Cropland	Olimpi&Philpott 2018	Mammals	Bat	12	9	Farm	multiple	Months		NA				Mediterranean Forests, Woodlands and Scrub	NA	NA		Linear mixed-effects models	Bat activity	Abundance	Simultaneous											Neutral	Neutral	Neutral
50	Cropland	Barre et al 2018	Mammals	Bat	5	2	Landscape	cereal	Months		NA				Temperate Broadleaf and Mixed Forests	NA	NA		General linear mixed-effect models	Species Richness	Richness	Individual											Positive	Positive	Positive
50	Cropland	Barre et al 2018	Mammals	Bat	5	2	Landscape	cereal	Months		NA				Temperate Broadleaf and Mixed Forests	NA	NA		General linear mixed-effect models	Species Richness	Richness	Individual															Positive
51	Cropland	Wechuli et al 2018	Mammals	Bat	11	11	Landscape	NA	NA		NA				Tropical and Subtropical Grasslands, Savannas and Shrublands	NA	0°15'N; 36°06'E		ANOVA	Shannon Index	Compound	Individual							Neutral
52	Cropland	Toffoli&Rughetti 2017	Mammals	Bat	12	7	Farm	rice	Months		NA				Mediterranean Forests, Woodlands and Scrub	NA	45°18′N, 8°13′E		Bayesian analysis	Species Abundance	Abundance	Simultaneous											Positive	Positive	Positive
53	Cropland	Syafiq et al 2017	Mammals	Bat	7	5	Landscape	oil palm	Months		NA				Tropical and Subtropical Moist Broadleaf Forests	NA	2°46'42.50''N, 101°32'43.80''E;3°22'34.10''N, 101°13'4.90''E;3°50'50.30''N, 100°520'.50''E		ANOVA	Species Richness	Richness	Individual							Positive
53	Cropland	Syafiq et al 2017	Mammals	Bat	7	5	Landscape	oil palm	Months		NA				Tropical and Subtropical Moist Broadleaf Forests	NA	2°46'42.50''N, 101°32'43.80''E;3°22'34.10''N, 101°13'4.90''E;3°50'50.30''N, 100°520'.50''E		ANOVA	Species Abundance	Abundance	Individual							Positive
54	Cropland	Herrera et al 2015	Mammals	Bat	10	4	Farm	olive	Months		NA				Mediterranean Forests, Woodlands and Scrub	NA	NA		General Linear Models	Species Abundance	Abundance	Simultaneous												Neutral				Positive
55	Cropland	Davidai et al 2015	Mammals	Bat	NA	NA	Landscape	corn, cotton, sorghum	Months		NA				Temperate Conifer Forests	NA	NA		Linear mixed-effects models	Species Abundance	Abundance	Individual									Positive
56	Cropland	Williams-Guillen et al 2015	Mammals	Bat	NA	NA	Landscape	NA	NA		NA				NA	NA	NA		ANOVA	Species Abundance	Abundance	Individual							Neutral
56	Cropland	Williams-Guillen et al 2015	Mammals	Bat	NA	NA	Landscape	NA	NA		NA				NA	NA	NA		ANOVA	Species Abundance	Abundance	Simultaneous									Positive		Positive
57	Cropland	Hanspach et al 2012	Mammals	Bat	10	6	Landscape	NA	Months		NA				Temperate Broadleaf and Mixed Forests	NA	NA		Generalized-linear mixed-effect models	Species Richness	Richness	Individual									Positive
58	Cropland	Wolcott&Vulinec 2012	Mammals	Bat	NA	NA	Landscape	corn,soybean	Months		NA				Temperate Broadleaf and Mixed Forests	NA	NA		Linear regression model	Species Abundance	Abundance	Individual									Positive
59	Cropland	Fuentes-Montemayor et al 2011	Mammals	Bat	5	5	Landscape	NA	Months		NA				Temperate Broadleaf and Mixed Forests	NA	NA		Generalized linear model	Species Abundance	Abundance	Individual									Neutral
61	Cropland	Pocock&Jennings 2008	Mammals	Bat	4	2	Farm	cereal	Months		NA				Temperate Broadleaf and Mixed Forests	NA	NA		statistic-d(the difference of log counts)	Species Abundance	Abundance	Individual									Positive
61	Cropland	Pocock&Jennings 2008	Mammals	Bat	4	2	Farm	cereal	Months		NA				Temperate Broadleaf and Mixed Forests	NA	NA		statistic-d(the difference of log counts)	Species Abundance	Abundance	Simultaneous											Neutral	Neutral	Neutral
62	Cropland	McHugh et al 2019	Mammals	Bat	8	5	Landscape	NA	Months		NA				Temperate Broadleaf and Mixed Forests	NA	NA		PCA	Species Abundance	Abundance	Individual							Neutral		Neutral	Neutral
63	Cropland	Obrist et al 2011	Mammals	Bat	12	7	Landscape	NA	Months		NA				Temperate Conifer Forests	NA	45.9–46.5◦N, 8.1◦E and 9.2◦E;		Two way ANOVA	Species Richness	Richness	Individual								Negative
64	Rangeland	La Morgia et al 2015	Mammals	Mice	4	2	Landscape	NA	Months		NA				Mediterranean Forests, Woodlands and Scrub	NA	44°11’57”N, 7°29’50”E		Generalized Linear Models	Species Abundance	Abundance	Individual
65	Rangeland	Fulbright et al 2013	Mammals	Mice	2	1	Landscape	NA	Years		NA				Deserts and Xeric Shrublands	NA	28°20'N 99°25'W		ANOVA	Species Abundance	Abundance	Individual																Neutral
65	Rangeland	Fulbright et al 2013	Mammals	Mice	2	1	Landscape	NA	Years		NA				Deserts and Xeric Shrublands	NA	28°20'N 99°25'W		ANOVA	Species Richness	Richness	Individual																Neutral
66	Rangeland	Pedo et al 2010	Mammals	Mice	5	4	Landscape	NA	Months		NA				Tropical and Subtropical Moist Broadleaf Forests	NA	NA		non-parametric hypothesis testing(variance using randomization tests)	Species Abundance	Abundance	Simultaneous
66	Rangeland	Pedo et al 2010	Mammals	Rat	4	3	Landscape	NA	Months		NA				Tropical and Subtropical Moist Broadleaf Forests	NA	NA		non-parametric hypothesis testing(variance using randomization tests)	Species Abundance	Abundance	Simultaneous
67	Rangeland	Morilhat et al 2007	Mammals	Vole	1	1	Landscape	NA	Years		NA				Temperate Broadleaf and Mixed Forests	NA	47.11°N, 6.24°E		PCA	Species Abundance	Abundance	Individual
68	Rangeland	Hoppold D&Hoppold 1997	Mammals	Squirrel	1	1	Landscape	NA	Months		NA				Montane Grasslands and Shrublands	NA	15.33°S,35.11°E;15.23°S,35.19°E		versus log area	Species Abundance	Abundance	Individual									Positive
68	Rangeland	Hoppold D&Hoppold 1997	Mammals	Rat	5	5	Landscape	NA	Months		NA				Montane Grasslands and Shrublands	NA	15.33°S,35.11°E;15.23°S,35.19°E		versus log area	Species Abundance	Abundance	Individual									Positive
68	Rangeland	Hoppold D&Hoppold 1997	Mammals	Mice	6	5	Landscape	NA	Months		NA				Montane Grasslands and Shrublands	NA	15.33°S,35.11°E;15.23°S,35.19°E		versus log area	Species Abundance	Abundance	Individual									Positive
69	Rangeland	Small et al 2016	Mammals	Beaver			Landscape	NA	Months		NA				Temperate Conifer Forests	NA	NA		T-test	Species Abundance	Abundance	Individual
71	Rangeland	Rosalino et al 2014	Mammals	Mice	5	5	Landscape	eucalyptus	Months		NA				Tropical and Subtropical Moist Broadleaf Forests	NA	23°20'41"–23°22'0''S/48°27'57''–48°28'0''W		Linear regression model	Species Richness	Richness	Individual									Neutral
71	Rangeland	Rosalino et al 2014	Mammals	Rat	3	2	Landscape	eucalyptus	Months		NA				Tropical and Subtropical Moist Broadleaf Forests	NA	23°20'41"–23°22'0''S/48°27'57''–48°28'0''W		Linear regression model	Species Richness	Richness	Individual									Neutral
73	Rangeland	Kaufman et al 2012	Mammals	Shrew	1	1	Landscape	NA	Years		NA				Temperate Grasslands, Savannas and Shrublands	NA	39°05′N, 96°35′W;		Hosmer-Lemeshow statistic	Species Abundance	Abundance	Simultaneous
75	Rangeland	Morilhat et al 2008	Mammals	Vole	1	1	Landscape	NA	Years		NA				Temperate Broadleaf and Mixed Forests	NA	47.11°N, 6.24°E		Linear regression model	Species Abundance	Abundance	Individual									Negative
76	Rangeland	Michel et al 2006	Mammals	Mice	1	1	Landscape	NA	Months		NA				Temperate Broadleaf and Mixed Forests	NA	48°36′N, 1°32′W		Hutcheson’s test	Species Richness		Individual									Neutral
76	Rangeland	Michel et al 2006	Mammals	Vole	3	2	Landscape	NA	Months		NA				Temperate Broadleaf and Mixed Forests	NA	48°36′N, 1°32′W		Hutcheson’s test	Species Richness		Individual									Neutral
76	Rangeland	Michel et al 2006	Mammals	Shrew	4	3	Landscape	NA	Months		NA				Temperate Broadleaf and Mixed Forests	NA	48°36′N, 1°32′W		Hutcheson’s test	Species Richness		Individual									Neutral
76	Rangeland	Michel et al 2006	Mammals	Mice	1	1	Landscape	NA	Months		NA				Temperate Broadleaf and Mixed Forests	NA	48°36′N, 1°32′W		Hutcheson’s test	Species Abundance		Individual									Positive
76	Rangeland	Michel et al 2006	Mammals	Vole	3	2	Landscape	NA	Months		NA				Temperate Broadleaf and Mixed Forests	NA	48°36′N, 1°32′W		Hutcheson’s test	Species Abundance		Individual									Positive
76	Rangeland	Michel et al 2006	Mammals	Shrew	4	3	Landscape	NA	Months		NA				Temperate Broadleaf and Mixed Forests	NA	48°36′N, 1°32′W		Hutcheson’s test	Species Abundance		Individual									Positive
77	Rangeland	Raoul et al 2006	Mammals	Vole	3	2	Landscape	NA	Months		NA				Temperate Broadleaf and Mixed Forests	NA	NA		Tukey HSD	Species Abundance	Abundance	Individual
77	Rangeland	Raoul et al 2006	Mammals	Hamster	1	1	Landscape	NA	Months		NA				Temperate Broadleaf and Mixed Forests	NA	NA		Tukey HSD	Species Abundance	Abundance	Individual
78	Rangeland	Chapman&Ribic 2002	Mammals	Mice	5	4	Landscape	NA	Years		NA				Temperate Broadleaf and Mixed Forests	NA	NA		ANOVA	Species Abundance	Abundance	Individual									Positive
78	Rangeland	Chapman&Ribic 2002	Mammals	Vole	5	4	Landscape	NA	Years		NA				Temperate Broadleaf and Mixed Forests	NA	NA		ANOVA	Species Abundance	Abundance	Individual									Positive
78	Rangeland	Chapman&Ribic 2002	Mammals	Squirrel	1	1	Landscape	NA	Years		NA				Temperate Broadleaf and Mixed Forests	NA	NA		ANOVA	Species Abundance	Abundance	Individual									Positive
78	Rangeland	Chapman&Ribic 2002	Mammals	Shrew	3	3	Landscape	NA	Years		NA				Temperate Broadleaf and Mixed Forests	NA	NA		ANOVA	Species Abundance	Abundance	Individual									Positive
78	Rangeland	Chapman&Ribic 2002	Mammals	Mice	5	4	Landscape	NA	Years		NA				Temperate Broadleaf and Mixed Forests	NA	NA		ANOVA	Species Richness	Richness	Individual									Positive
78	Rangeland	Chapman&Ribic 2002	Mammals	Vole	5	4	Landscape	NA	Years		NA				Temperate Broadleaf and Mixed Forests	NA	NA		ANOVA	Species Richness	Richness	Individual									Positive
78	Rangeland	Chapman&Ribic 2002	Mammals	squirrel	1	1	Landscape	NA	Years		NA				Temperate Broadleaf and Mixed Forests	NA	NA		ANOVA	Species Richness	Richness	Individual									Positive
78	Rangeland	Chapman&Ribic 2002	Mammals	Shrew	3	3	Landscape	NA	Years		NA				Temperate Broadleaf and Mixed Forests	NA	NA		ANOVA	Species Richness	Richness	Individual									Positive
79	Rangeland	Joubert&Ryan 1999	Mammals	Mice	2	2	Landscape	NA	day		NA				Deserts and Xeric Shrublands	NA	30°24’S; 18°08’E		Mann-Whitney’s U test	Species Abundance	Abundance	Individual
79	Rangeland	Joubert&Ryan 1999	Mammals	Shrew	2	2	Landscape	NA	day		NA				Deserts and Xeric Shrublands	NA	30°24’S; 18°08’E		Mann-Whitney’s U test	Species Abundance	Abundance	Individual
79	Rangeland	Joubert&Ryan 1999	Mammals	Rat	1	1	Landscape	NA	day		NA				Deserts and Xeric Shrublands	NA	30°24’S; 18°08’E		Mann-Whitney’s U test	Species Abundance	Abundance	Individual
80	Rangeland	Clark et al 1988	Mammals	Mice	4	4	Landscape	NA	Months		NA				Temperate Grasslands, Savannas and Shrublands	NA	NA		ANOVA	Species Abundance	Abundance	Individual
80	Rangeland	Clark et al 1988	Mammals	Rat	1	1	Landscape	NA	Months		NA				Temperate Grasslands, Savannas and Shrublands	NA	NA		ANOVA	Species Abundance	Abundance	Individual
			Mammals
83	Rangeland	Jakobsson et al 2020	Mammals	Bat	10	NA	Landscape	NA	Years		NA				Boreal Forests/Taiga	NA	NA		Chi-square test	Species Richness	Richness	Individual									Positive
26	Cropland	Larsen et al 2017	Mammals	Rat	3	3	Landscape	switchgrass	Yearss		NA				Temperate Broadleaf and Mixed Forests	NA	NA		ANOVA	Simpson	Compound	Individual							Neutral
26	Cropland	Larsen et al 2017	Mammals	Rat	3	3	Landscape	switchgrass	Yearss		NA				Temperate Broadleaf and Mixed Forests	NA	NA		ANOVA	Shannon Index	Compound	Individual							Neutral
37	Rangeland	Michel et al 2006	Mammals	Mice	1	1	Landscape	cereal	Months		NA				Temperate Broadleaf and Mixed Forests	NA	48°36′N, 1°32′W		one-way ANOVA	Species Richness	Richness	Individual									Neutral
37	Rangeland	Michel et al 2006	Mammals	Vole	3	2	Landscape	cereal	Months		NA				Temperate Broadleaf and Mixed Forests	NA	48°36′N, 1°32′W		one-way ANOVA	Species Richness	Richness	Individual									Neutral
37	Rangeland	Michel et al 2006	Mammals	Shrew	4	3	Landscape	cereal	Months		NA				Temperate Broadleaf and Mixed Forests	NA	48°36′N, 1°32′W		one-way ANOVA	Species Richness	Richness	Individual									Neutral
49	Cropland	Olimpi&Philpott 2018	Mammals	Bat	12	9	Farm	multiple	Months		NA				Mediterranean Forests, Woodlands and Scrub	NA	NA		Linear mixed-effects models	Bat activity	Abundance	Individual							Positive
49	Cropland	Olimpi&Philpott 2018	Mammals	Bat	12	9	Farm	multiple	Months		NA				Mediterranean Forests, Woodlands and Scrub	NA	NA		Linear mixed-effects models	Species Richness	Richness	Simultaneous											Neutral	Neutral	Neutral
49	Cropland	Olimpi&Philpott 2018	Mammals	Bat	12	9	Farm	multiple	Months		NA				Mediterranean Forests, Woodlands and Scrub	NA	NA		Linear mixed-effects models	Species Richness	Richness	Individual							Neutral
50	Cropland	Barre et al 2018	Mammals	Bat	5	2	Landscape	cereal	Months		NA				Temperate Broadleaf and Mixed Forests	NA	NA		General linear mixed-effect models	Bat passes	Abundance	Individual											Positive	Positive	Positive
50	Cropland	Barre et al 2018	Mammals	Bat	5	2	Landscape	cereal	Months		NA				Temperate Broadleaf and Mixed Forests	NA	NA		General linear mixed-effect models	Bat passes	Abundance	Individual															Positive
54	Cropland	Herrera et al 2015	Mammals	Bat	10	4	Farm	olive	Months		NA				Mediterranean Forests, Woodlands and Scrub	NA	NA		General Linear Models	Species Richness	Richness	Simultaneous												Neutral				Neutral
61	Cropland	Pocock&Jennings 2008	Mammals	Shrew	3	NA	Farm	cereal	Months		NA				Temperate Broadleaf and Mixed Forests	NA	NA		statistic-d(the difference of log counts)	Species Abundance	Abundance	Individual									Positive
61	Cropland	Pocock&Jennings 2008	Mammals	Shrew	3	NA	Farm	cereal	Months		NA				Temperate Broadleaf and Mixed Forests	NA	NA		statistic-d(the difference of log counts)	Species Abundance	Abundance	Simultaneous											Neutral	Neutral	Neutral
65	Rangeland	Fulbright et al 2013	Mammals	Mice	2	1	Landscape	NA	Years		NA				Deserts and Xeric Shrublands	NA	28°20'N 99°25'W		ANOVA	Shannon	Compound	Individual																Neutral
65	Rangeland	Fulbright et al 2013	Mammals	Shrew	1	1	Landscape	NA	Years		NA				Deserts and Xeric Shrublands	NA	28°20'N 99°25'W		ANOVA	Shannon	Compound	Individual																Neutral
65	Rangeland	Fulbright et al 2013	Mammals	Shrew	1	1	Landscape	NA	Years		NA				Deserts and Xeric Shrublands	NA	28°20'N 99°25'W		ANOVA	Species Abundance	Abundance	Individual																Neutral
65	Rangeland	Fulbright et al 2013	Mammals	Shrew	1	1	Landscape	NA	Years		NA				Deserts and Xeric Shrublands	NA	28°20'N 99°25'W		ANOVA	Species Abundance	Abundance	Individual																Neutral
71	Rangeland	Rosalino et al 2014	Mammals	Opossum	3	3	Landscape	eucalyptus	Months		NA				Tropical and Subtropical Moist Broadleaf Forests	NA	23°20'41"–23°22'0''S/48°27'57''–48°28'0''W		Linear regression model	Species Richness	Richness	Individual									Neutral
71	Rangeland	Rosalino et al 2014	Mammals	Rat	3	2	Landscape	eucalyptus	Months		NA				Tropical and Subtropical Moist Broadleaf Forests	NA	23°20'41"–23°22'0''S/48°27'57''–48°28'0''W		Linear regression model	Species Abundance	Abundance	Individual									Neutral
71	Rangeland	Rosalino et al 2014	Mammals	Mice	5	5	Landscape	eucalyptus	Months		NA				Tropical and Subtropical Moist Broadleaf Forests	NA	23°20'41"–23°22'0''S/48°27'57''–48°28'0''W		Linear regression model	Species Abundance	Abundance	Individual									Neutral
71	Rangeland	Rosalino et al 2014	Mammals	Opossum	3	3	Landscape	eucalyptus	Months		NA				Tropical and Subtropical Moist Broadleaf Forests	NA	23°20'41"–23°22'0''S/48°27'57''–48°28'0''W		Linear regression model	Species Abundance	Abundance	Individual									Neutral
78	Rangeland	Chapman&Ribic 2002	Mammals	Mice	5	4	Landscape	NA	Years		NA				Temperate Broadleaf and Mixed Forests	NA	NA		ANOVA	Shannon	Compound	Individual									Positive
78	Rangeland	Chapman&Ribic 2002	Mammals	Vole	5	4	Landscape	NA	Years		NA				Temperate Broadleaf and Mixed Forests	NA	NA		ANOVA	Shannon	Compound	Individual									Positive
78	Rangeland	Chapman&Ribic 2002	Mammals	Squirrel	1	1	Landscape	NA	Years		NA				Temperate Broadleaf and Mixed Forests	NA	NA		ANOVA	Shannon	Compound	Individual									Positive
78	Rangeland	Chapman&Ribic 2002	Mammals	Shrew	3	3	Landscape	NA	Years		NA				Temperate Broadleaf and Mixed Forests	NA	NA		ANOVA	Shannon	Compound	Individual									Positive
79	Rangeland	Joubert&Ryan 1999	Mammals	Gerbil	1	1	Landscape	NA	day		NA				Deserts and Xeric Shrublands	NA	30°24’S; 18°08’E		Mann-Whitney’s U test	Species Abundance	Abundance	Individual
79	Rangeland	Joubert&Ryan 1999	Mammals	Shrew	2	2	Landscape	NA	day		NA				Deserts and Xeric Shrublands	NA	30°24’S; 18°08’E		Mann-Whitney’s U test	Species Richness	Richness	Individual
79	Rangeland	Joubert&Ryan 1999	Mammals	Rat	1	1	Landscape	NA	day		NA				Deserts and Xeric Shrublands	NA	30°24’S; 18°08’E		Mann-Whitney’s U test	Species Richness	Richness	Individual
79	Rangeland	Joubert&Ryan 1999	Mammals	Mice	2	2	Landscape	NA	day		NA				Deserts and Xeric Shrublands	NA	30°24’S; 18°08’E		Mann-Whitney’s U test	Species Richness	Richness	Individual
79	Rangeland	Joubert&Ryan 1999	Mammals	Gerbil	1	1	Landscape	NA	day		NA				Deserts and Xeric Shrublands	NA	30°24’S; 18°08’E		Mann-Whitney’s U test	Species Richness	Richness	Individual
79	Rangeland	Joubert&Ryan 1999	Mammals	Shrew	2	2	Landscape	NA	day		NA				Deserts and Xeric Shrublands	NA	30°24’S; 18°08’E		Mann-Whitney’s U test	Shannon	Compound	Individual
79	Rangeland	Joubert&Ryan 1999	Mammals	Rat	1	1	Landscape	NA	day		NA				Deserts and Xeric Shrublands	NA	30°24’S; 18°08’E		Mann-Whitney’s U test	Shannon	Compound	Individual
79	Rangeland	Joubert&Ryan 1999	Mammals	Mice	2	2	Landscape	NA	day		NA				Deserts and Xeric Shrublands	NA	30°24’S; 18°08’E		Mann-Whitney’s U test	Shannon	Compound	Individual
79	Rangeland	Joubert&Ryan 1999	Mammals	Gerbil	1	1	Landscape	NA	day		NA				Deserts and Xeric Shrublands	NA	30°24’S; 18°08’E		Mann-Whitney’s U test	Shannon	Compound	Individual
80	Rangeland	Clark et al 1988	Mammals	Mice	4	4	Landscape	NA	Months		NA				Temperate Grasslands, Savannas and Shrublands	NA	NA		ANOVA	Species Richness	Richness	Individual
80	Rangeland	Clark et al 1988	Mammals	Rat	1	1	Landscape	NA	Months		NA				Temperate Grasslands, Savannas and Shrublands	NA	NA		ANOVA	Species Richness	Richness	Individual
80	Rangeland	Clark et al 1988	Mammals	Mice	4	4	Landscape	NA	Months		NA				Temperate Grasslands, Savannas and Shrublands	NA	NA		ANOVA	Shannon	Compound	Individual
80	Rangeland	Clark et al 1988	Mammals	Rat	1	1	Landscape	NA	Months		NA				Temperate Grasslands, Savannas and Shrublands	NA	NA		ANOVA	Shannon	Compound	Individual
[truncated: 7 more columns]

## Sheet: Arthropods
ID	GROUP	STUDY	Taxa	Surrogate Species	Nº of Species	Nº of Genera	Scale	Crop	Time Scale	Length of Study	Effect on Yield	City	State	Country	Ecoregion	Soil Type	Latitude	Longitude	Methodology	Biodiversity Indicator	Biodiversity Indicator Category	Practice Application	No Fertilizer	Bulky Organic Fertilizers	Concentrated Organic Fertilizers	Inorganic + Bulky Organic Fert	Bulky Organic + Inorganic Fert	Crop Diversity - Diverse Temporal	Crop Diversity - Diverse in Geography	No Canopy Cutting	Natural Buffer Areas	Unproductive Biodiversity Zones	No Insecticide Use	No Herbicide Use	No Fungicide Use	No GMO Use	Minimum Tillage	Zero Tillage	Stubble Mulch Tillage/Stubble Mulch Farming	Conservation Tillage	Synthetic Mulching	Organic Matter Mulching	Living Mulch - Cover Crop	OM incorporation (e.g. straw, crop residues)	Irrigation - Sprinkler	No Irrigation - Surface	Irrigation - Subsurface	Irrigation - Drip/Trickle	Native Grass/Vegetation
1	CROPLAND	Le Feon et al., 2010	Arthropods	Bees	195	NA	Cropland	Diverse	Years		NA			France	Temperate Broadleaf and Mixed Forests	NA	NA	NA	generalized linear mixed model (GLMM)	Richness	Richness	Individual							Positive		Positive
2	CROPLAND	Martin et al., 2020	Arthropods	Bees	87	NA	Cropland	Hay, Soybean, Corn, Legumes	Years		NA		Eastern Ontario	Canada	Boreal Forests/Taiga	NA	NA	NA	generalized linear mixed effects model	Richness	Richness	Individual																Negative
6	CROPLAND	Kordbacheh et al., 2020	Arthropods	Bees	88	NA	Cropland	Hay, Soybean, Corn, Legumes	Years		NA		Iowa	United States of America	Temperate Grasslands, Savannas and Shrublands	NA	NA	NA	generalized linear mixed models (GLMM)	Richness	Richness	Individual										Positive
7	CROPLAND	Blaauw et al., 2014	Arthropods	Bees	2	NA	Farm	Blueberries	Years		Positive		Southwest Michigan	United States of America	Temperate Broadleaf and Mixed Forests	NA	NA	NA	generalized linear mixed model (GLMM)	Richness	Richness	Individual										Positive
8	CROPLAND	Wood et al., 2017	Arthropods	Bees	105	NA	Landscape	NA	Years		NA		Hampshire and West Sussex	U.K. of Great Britain and Northern Ireland	Temperate Broadleaf and Mixed Forests	NA	NA	NA	generalized linear mixed model (GLMM)	Richness	Richness	Individual										Positive
9	CROPLAND	Aguilera et al., 2020	Arthropods	Bees	NA	NA	Farm	Oilseed Rape	Years		NA		Skane	Sweeden	Temperate Broadleaf and Mixed Forests	NA	NA	NA	generalized linear mixed model (GLMM)	Richness	Richness	Individual							Neutral		Neutral
10	CROPLAND	Aguilera et al., 2020	Arthropods	Bees	NA	NA	Farm	Oilseed Rape	Years		NA		Skane	Sweeden	Temperate Broadleaf and Mixed Forests	NA	NA	NA	generalized linear mixed model (GLMM)	Richness	Richness	simultaneous							Positive		Positive
15	CROPLAND	Croxton et al., 2002	Arthropods	Bees	8	NA	Landscape	NA	Months		NA		Cambridgeshire–Northamptonshire	U.K. of Great Britain and Northern Ireland	Temperate Broadleaf and Mixed Forests	NA	NA	NA	Friedman’s nonparametric two way ANOVA	Richness	Richness	Individual									Positive
16	RANGELAND	Campbell et al., 2021	Arthropods	Bees	44	22	Landscape	Grass	Years		NA			Monroe	Temperate Broadleaf and Mixed Forests	NA	NA	NA	generalized linear mixed model (GLMM)	Richness	Richness	Simultaneous							Positive																				Positive
17	RANGELAND	Campbell et al., 2021	Arthropods	Bees	44	22	Landscape	Grass	Years		NA			Monroe	Temperate Broadleaf and Mixed Forests	NA	NA	NA	generalized linear mixed model (GLMM)	Richness	Richness	Simultaneous							Positive																				Positive
18	CROPLAND	Appenfeller et al., 2020	Arthropods	Bees	13	1	Survey/Landscape	NA	Years		NA		Michigan and Indiana	United States of America	Temperate Broadleaf and Mixed Forests	NA	NA	NA	generalized linear mixed model (GLMM)	Richness	Richness	Simultaneous							Positive				Neutral	Neutral	Neutral		Positive	Positive	Positive						Neutral	Neutral	Neutral	Neutral
19	CROPLAND	Wu et al., 2021	Arthropods	Bees	43	NA	Landscape	Apple	Years		NA	Changping District	Beijing	China	Temperate Broadleaf and Mixed Forests	NA	40_x000E_20–40_x000E_230 N, 115_x000E_500–116_x000E_290 E	40_x000E_20–40_x000E_230 N, 115_x000E_500–116_x000E_290 E	generalized linear mixed model (GLMM)	Richness	Richness	Simultaneous									Positive	Positive
20	CROPLAND	Guzman et al, 2019	Arthropods	Bees	NA	3	Landscape	Squash and Others	Months		NA	Fresno County	San Joaquin Valley	California	Mediterranean Forests, Woodlands and Scrub	NA	NA	NA	generalized linear mixed model (GLMM)	Richness	Richness	Individual							Neutral
20	CROPLAND	Guzman et al, 2019	Arthropods	Bees	NA	3	Landscape	Squash and Others	Months		NA	Fresno County	San Joaquin Valley	California	Mediterranean Forests, Woodlands and Scrub	NA	NA	NA	generalized linear mixed model (GLMM)	Abundance	Abundance	Individual							Positive
21	CROPLAND	Le Feon et al., 2010	Arthropods	Bees	125	NA	Landscape	Diverse	Years		NA	Belgium	France	Netherlands, Switzerland	Temperate Broadleaf and Mixed Forests	NA	NA	NA	generalized linear mixed model (GLMM)	Richness	Richness	Individual									Positive
22	CROPLAND	Kammerer et al., 2016	Arthropods	Bees	13	NA	Landscape	Diverse	Years		NA	Adams County	Pennsylvania	United States of America	Temperate Grasslands, Savannas and Shrublands	NA	NA	NA	generalized linear mixed model (GLMM)	Richness	Richness	Individual									Positive
23	CROPLAND	Carrié et al., 2017	Arthropods	Bees	120	NA	Landscape	Winter Cereals, Maize and Sunflowers	Years		NA		Valle´es et Coteaux de Gascogne	France	Temperate Broadleaf and Mixed Forests	NA	43_x0003_170N, 0_x0003_540E	43_x0003_170N, 0_x0003_540E	generalized linear mixed model (GLMM)	Richness	Richness	Individual	Positive								Positive
24	CROPLAND	Kovács-Hostyánszki et al., 2011	Arthropods	Bees	95	NA	Landscape	Winter Wheat	Months		NA		Heves Environmentally Sensitive Area	Hungary	Temperate Broadleaf and Mixed Forests	NA	47◦42_x0004_N-47◦38_x0004_ , 20◦25_x0004_E-20◦36_x0004_E).	47◦42_x0004_N-47◦38_x0004_ , 20◦25_x0004_E-20◦36_x0004_E).	generalized linear mixed model (GLMM)	Richness	Richness	Individual									Neutral
24	CROPLAND	Kovács-Hostyánszki et al., 2011	Arthropods	Bees	95	NA	Landscape	Winter Wheat	Months		NA		Heves Environmentally Sensitive Area	Hungary	Temperate Broadleaf and Mixed Forests	NA	47◦42_x0004_N-47◦38_x0004_ , 20◦25_x0004_E-20◦36_x0004_E).	47◦42_x0004_N-47◦38_x0004_ , 20◦25_x0004_E-20◦36_x0004_E).	generalized linear mixed model (GLMM)	Abundance	Abundance	Individual									Positive
26	CROPLAND	Vides-Borrell et al., 2019	Arthropods	Bees	127	44	Landscape	Diverse	Years		NA	Hopelchén	Campeche	Mexico	Tropical and Subtropical Dry Broadleaf Forests	NA	NA	NA	Rarefaction and Extrapotaltion Curves of Hill Number (Confidence Interval, Q=0)	Richness	Richness	Individual							Positive
27	CROPLAND	Otieno et al., 2011	Arthropods	Bees	98	NA	Farm	Pidgeonpea	Months		NA		Kibwezi	Kenya	Tropical and Subtropical Grasslands, Savannas and Shrublands	NA	NA	NA	Linear Mixed Effects Model (LMED)	#REF!	#REF!	Individual	Neutral								Neutral		Neutral
27	CROPLAND	Otieno et al., 2011	Arthropods	Bees	98	NA	Farm	Pidgeonpea	Months		NA		Kibwezi	Kenya	Tropical and Subtropical Grasslands, Savannas and Shrublands	NA	NA	NA	Linear Mixed Effects Model (LMED)	#REF!	#REF!	Individual	Negative								Negative		Positive
28	CROPLAND	Otieno et al., 2011	Arthropods	Wasps	149	NA	Farm	Pidgeonpea	Months		NA		Kibwezi	Kenya	Tropical and Subtropical Grasslands, Savannas and Shrublands	NA	NA	NA	Linear Mixed Effects Model (LMED)	Richness	Richness	Individual											Neutral
28	CROPLAND	Otieno et al., 2011	Arthropods	Wasps	149	NA	Farm	Pidgeonpea	Months		NA		Kibwezi	Kenya	Tropical and Subtropical Grasslands, Savannas and Shrublands	NA	NA	NA	Linear Mixed Effects Model (LMED)	Abundance	Abundance	Individual											Positive
29	CROPLAND	Otieno et al., 2011	Arthropods	Wasps	149	NA	Farm	Pidgeonpea	Months		NA		Kibwezi	Kenya	Tropical and Subtropical Grasslands, Savannas and Shrublands	NA	NA	NA	Linear Mixed Effects Model (LMED)	Richness	Richness	Simultaneous									Neutral		Neutral
29	CROPLAND	Otieno et al., 2011	Arthropods	Wasps	149	NA	Farm	Pidgeonpea	Months		NA		Kibwezi	Kenya	Tropical and Subtropical Grasslands, Savannas and Shrublands	NA	NA	NA	Linear Mixed Effects Model (LMED)	Abundance	Abundance	Simultaneous									Negative		Positive
32	CROPLAND	Jonsson et al., 2015	Arthropods	Bees	40	NA	Landscape	NA	Years		NA		Southern area	Sweden	Temperate Broadleaf and Mixed Forests	NA	55_x0003_280–56_x0003_100N, 12_x0003_500–14_x0003_90E	55_x0003_280–56_x0003_100N, 12_x0003_500–14_x0003_90E	generalized linear mixed model (GLMM)	Abundance	Abundance	Individual										Positive
33	CROPLAND	Bartholomee et al., 2020	Arthropods	Bees	NA	NA	Landscape	NA	Months		NA		Iseré	France	Temperate Broadleaf and Mixed Forests	NA	44.79–45.44 °N, 4.79–6.11 °E	44.79–45.44 °N, 4.79–6.11 °E	Multiple Linear Regressions	Richness	Richness	Individual									Positive
34	CROPLAND	M’Gonigle et al., 2015	Arthropods	Bees	97	NA	Landscape	NA	Years		NA	Yolo	California	United States of America	Mediterranean Forests, Woodlands and Scrub	NA	NA	NA	Bayesian framework - Makrov chain Monte Carlo (MCMC)	Richness	Richness	Individual									Positive
35	CROPLAND	Le Feon et al., 2016	Arthropods	Bees	195	NA	Survey/Landscape	NA	Years		NA			France	Temperate Broadleaf and Mixed Forests	NA	NA	NA	generalized linear mixed model (GLMM)	Richness	Richness	Individual							Neutral		Positive
35	CROPLAND	Le Feon et al., 2016	Arthropods	Bees	195	NA	Survey/Landscape	NA	Years		NA			France	Temperate Broadleaf and Mixed Forests	NA	NA	NA	generalized linear mixed model (GLMM)	Abundance	Abundance	Individual							Neutral		Positive
36	CROPLAND	Kim et al., 2006	Arthropods	Bees	6	NA	Farm	NA	Months		NA		Capay Valley	California	Mediterranean Forests, Woodlands and Scrub	NA	35?40-53'N 122?15-50'W	35?40-53'N 122?15-50'W	Paired T-test	Richness	Richness	Individual									Positive
37	CROPLAND	Schurr et al., 2021	Arthropods	Bees	NA	NA	Farm	Fennel	Months		Positive		Alpes-de-Haute-Provence	France	Mediterranean Forests, Woodlands and Scrub	NA	NA	NA	structural equation modelling (SEM)	Richness	Richness	Individual									Positive
38	CROPLAND	Morrison et al., 2017	Arthropods	Bees	NA	26	Landscape	Cereals	Years	36	NA		Catalonia	Spain	Mediterranean Forests, Woodlands and Scrub	NA	NA	NA	generalized linear mixed model (GLMM)	Abundance	Abundance	Individual									Neutral
39	CROPLAND	Morrison et al., 2017	Arthropods	Bees	NA	26	Landscape	Cereals	Years	36	NA		Catalonia	Spain	Mediterranean Forests, Woodlands and Scrub	NA	NA	NA	generalized linear mixed model (GLMM)	Richness	Richness	Individual									Positive
40	CROPLAND	Wood et al., 2017	Arthropods	Bees	105	NA	Landscape	NA	Years	36	NA	Hampshire and West Sussex	England	U.K. of Great Britain and Northern Ireland	Temperate Broadleaf and Mixed Forests	NA	NA	NA	generalized linear mixed model (GLMM)	Richness	Richness	Individual										Neutral
41	CROPLAND	Boreux et al., 2012	Arthropods	Bees	3	NA	Landscape	NA	Years	2	NA		Kodagu	India	Tropical and Subtropical Moist Broadleaf Forests	NA	NA	NA	generalized linear model (GLM)	Abundance	Abundance	Individual																							Positive
42	CROPLAND	Hanley et al., 2011	Arthropods	Bees	NA	NA	Landscape	NA	Years	48	NA		England	U.K. of Great Britain and Northern Ireland	Temperate Broadleaf and Mixed Forests	NA	NA	NA	generalized linear model (GLM)	Abundance	Abundance	Individual									Neutral
43	CROPLAND	Ballare et al., 2019	Arthropods	Bees	172	44	Farm	NA	Months	3	NA		Texas	United States of America	Temperate Grasslands, Savannas and Shrublands	NA	32.805049° N	97.096429° W	generalized linear mixed model (GLMM)	Abundance	Abundance	Individual										Positive
44	CROPLAND	Ballare et al., 2019	Arthropods	Bees	172	44	Landscape	NA	Months	3	NA		Texas	United States of America	Temperate Grasslands, Savannas and Shrublands	NA	32.805049° N	97.096429° W	generalized linear mixed model (GLMM)	Richness	Richness	Individual									Positive
45	GRASSLAND	Ballare et al., 2019	Arthropods	Bees	172	44	Farm	NA	Months	3	NA		Texas	United States of America	Temperate Grasslands, Savannas and Shrublands	NA	32.805049° N	97.096429° W	generalized linear mixed model (GLMM)	Abundance	Abundance	Individual										Positive
46	GRASSLAND	Ballare et al., 2019	Arthropods	Bees	172	44	Landscape	NA	Months	3	NA		Texas	United States of America	Temperate Grasslands, Savannas and Shrublands	NA	32.805049° N	97.096429° W	generalized linear mixed model (GLMM)	Richness	Richness	Individual									Neutral
47	CROPLAND	Ballare et al., 2019	Arthropods	Bees	172	44	Farm	NA	Months	3	NA		Texas	United States of America	Temperate Grasslands, Savannas and Shrublands	NA	32.805049° N	97.096429° W	generalized linear mixed model (GLMM)	Evenness	Compound	Individual										Neutral
48	GRASSLAND	Ballare et al., 2019	Arthropods	Bees	172	44	Farm	NA	Months	3	NA		Texas	United States of America	Temperate Grasslands, Savannas and Shrublands	NA	32.805049° N	97.096429° W	generalized linear mixed model (GLMM)	Evenness	Compound	Individual										Neutral
47	CROPLAND	Ballare et al., 2019	Arthropods	Bees	172	44	Landscape	NA	Months	3	NA		Texas	United States of America	Temperate Grasslands, Savannas and Shrublands	NA	32.805049° N	97.096429° W	generalized linear mixed model (GLMM)	Evenness	Compound	Individual										Neutral
48	GRASSLAND	Ballare et al., 2019	Arthropods	Bees	172	44	Landscape	NA	Months	3	NA		Texas	United States of America	Temperate Grasslands, Savannas and Shrublands	NA	32.805049° N	97.096429° W	generalized linear mixed model (GLMM)	Evenness	Compound	Individual										Neutral
50	CROPLAND	Cusser et al., 2016	Arthropods	Bees	37	NA	Farm	Cotton	Months	2	NA		Texas	United States of America	Temperate Grasslands, Savannas and Shrublands	NA	NA	NA	structural equation modeling (SEM)	Abundance	Abundance	Individual									Positive
51	CROPLAND	Cusser et al., 2016	Arthropods	Bees	37	NA	Landscape	Cotton	Months	2	NA		Texas	United States of America	Temperate Grasslands, Savannas and Shrublands	NA	NA	NA	structural equation modeling (SEM)	Richness	Richness	Individual									Positive
52	CROPLAND	Cusser et al., 2016	Arthropods	Wasps	37	NA	Farm	Cotton	Months	2	NA		Texas	United States of America	Temperate Grasslands, Savannas and Shrublands	NA	NA	NA	structural equation modeling (SEM)	Abundance	Abundance	Individual									Positive
53	CROPLAND	Cusser et al., 2016	Arthropods	Wasps	37	NA	Landscape	Cotton	Months	2	NA		Texas	United States of America	Temperate Grasslands, Savannas and Shrublands	NA	NA	NA	structural equation modeling (SEM)	Richness	Richness	Individual									Positive
58	CROPLAND	Shuler et al., 2005	Arthropods	Bees	1	NA	Farm	Pumpkim and Squash	Months	2	NA		Virginia	United States of America	Temperate Broadleaf and Mixed Forests	NA	NA	NA	general linear model	Abundance	Abundance	Individual											Neutral	Neutral	Neutral			Positive
59	CROPLAND	Shuler et al., 2005	Arthropods	Bees	1	NA	Farm	Pumpkim and Squash	Months	2	NA		Virginia	United States of America	Temperate Broadleaf and Mixed Forests	NA	NA	NA	general linear model	Abundance	Abundance	Individual											Neutral	Neutral	Neutral			Neutral
60	CROPLAND	Feltham et al., 2015	Arthropods	Bees	NA	NA	Farm	Strawberries	Months	2	NA		Scotland	U.K. of Great Britain and Northern Ireland	Temperate Conifer Forests	NA	NA	NA	generalized linear mixed model (GLMM)	Abundance	Abundance	Individual										Positive
61	CROPLAND	Steffan-Dewenter & Leschke, 2002	Arthropods	Wasps	13	NA	Farm	Orchards	Months	6	NA	Göttingen	Lower Saxony	Germany	Temperate Broadleaf and Mixed Forests	NA	NA	NA	Multifactor ANOVA	Abundance	Abundance	Individual
62	CROPLAND	Steffan-Dewenter & Leschke, 2002	Arthropods	Wasps	12	NA	Farm	Orchards	Months	6	NA	Göttingen	Lower Saxony	Germany	Temperate Broadleaf and Mixed Forests	NA	NA	NA	Multifactor ANOVA	Abundance	Abundance	Individual
63	CROPLAND	Steffan-Dewenter & Leschke, 2002	Arthropods	Bees	13	NA	Farm	Orchards	Months	6	NA	Göttingen	Lower Saxony	Germany	Temperate Broadleaf and Mixed Forests	NA	NA	NA	Multifactor ANOVA	Abundance	Abundance	Individual
64	CROPLAND	Steffan-Dewenter & Leschke, 2002	Arthropods	Wasps	13	NA	Farm	Orchards	Months	6	NA	Göttingen	Lower Saxony	Germany	Temperate Broadleaf and Mixed Forests	NA	NA	NA	Multifactor ANOVA	Richness	Richness	Individual
65	CROPLAND	Steffan-Dewenter & Leschke, 2002	Arthropods	Wasps	12	NA	Farm	Orchards	Months	6	NA	Göttingen	Lower Saxony	Germany	Temperate Broadleaf and Mixed Forests	NA	NA	NA	Multifactor ANOVA	Richness	Richness	Individual
66	CROPLAND	Steffan-Dewenter & Leschke, 2002	Arthropods	Bees	13	NA	Farm	Orchards	Months	6	NA	Göttingen	Lower Saxony	Germany	Temperate Broadleaf and Mixed Forests	NA	NA	NA	Multifactor ANOVA	Richness	Richness	Individual
67	CROPLAND	Letourneau et al, 2015	Arthropods	Wasps	241	NA	Farm	Lettuce, brocolli, Brussel sprouts	Months	10	NA	Monterey Bay	California	United States of America	Mediterranean Forests, Woodlands and Scrub	NA	NA	NA	Pearson’s correlation coefficients	Richness	Richness	Individual									Positive
68	CROPLAND	Klein et al, 2006	Arthropods	Wasps	9	NA	Landscape	Coffee, Banana, Papaya, Cacao	Months	14	NA	Napu Valley	Central Sulawesi	Indonesia	Tropical and Subtropical Moist Broadleaf Forests	NA	NA	NA	Multiple and linear regressions	Richness	Richness	Individual									Positive
69	CROPLAND	Klein et al, 2006	Arthropods	Bees	5	NA	Landscape	Coffee, Banana, Papaya, Cacao	Months	14	NA	Napu Valley	Central Sulawesi	Indonesia	Tropical and Subtropical Moist Broadleaf Forests	NA	NA	NA	Multiple and linear regressions	Richness	Richness	Individual									Positive
70	CROPLAND	Klein et al, 2006	Arthropods	Bees	5	NA	Landscape	Coffee, Banana, Papaya, Cacao	Months	14	NA	Napu Valley	Central Sulawesi	Indonesia	Tropical and Subtropical Moist Broadleaf Forests	NA	NA	NA	Multiple and linear regressions	Abundance	Abundance	Individual
71	CROPLAND	Pak et al, 2015	Arthropods	Wasps	164	NA	Farm	Coffee, Banana, Papaya, Cacao	Months	2	NA	Soconusco	Chiapas	Mexico	Tropical and Subtropical Moist Broadleaf Forests	NA	NA	NA	generalized linear mixed model (GLMM)	Abundance	Abundance	simultaneous											Negative	Negative
72	CROPLAND	Pak et al, 2015	Arthropods	Wasps	164	NA	Farm	Coffee, Banana, Papaya, Cacao	Months	2	NA	Soconusco	Chiapas	Mexico	Tropical and Subtropical Moist Broadleaf Forests	NA	NA	NA	generalized linear mixed model (GLMM)	Richness	Richness	simultaneous											Negative	Negative
73	CROPLAND	Pak et al, 2015	Arthropods	Wasps	164	NA	Farm	Coffee, Banana, Papaya, Cacao	Months	2	NA	Soconusco	Chiapas	Mexico	Tropical and Subtropical Moist Broadleaf Forests	NA	NA	NA	generalized linear mixed model (GLMM)	Shannon Index	Compound	simultaneous											Negative	Negative
74	CROPLAND	Haro-Barchin et al, 2018	Arthropods	Wasps	-	NA	Landscape	Blueberries	Months	3	NA			Netherlands	Temperate Broadleaf and Mixed Forests	NA	NA	NA	generalized linear models	Abundance	Abundance	simultaneous									Positive	Neutral
75	CROPLAND	Rendon et al, 2021	Arthropods	Wasps	-	NA	Landscape	Cherry, pear	Years	17	NA	Hood river/Wenachtee valley	Oregon/Washington	United States of America	Temperate Conifer Forests	NA	NA	NA	redundancy analysis (RDA)	Abundance	Abundance	Individual											Positive
76	CROPLAND	Hatt et al, 2017	Arthropods	Wasps	-	NA	Farm	Winter wheat	Months	2.5	NA	Gembloux	Namur	Belgium	Temperate Broadleaf and Mixed Forests	NA	50◦34 03 N	4◦42 27 E	generalized linear mixed model (GLMM)	Abundance	Abundance	Individual										Neutral
[truncated: 4 more columns]

## Sheet: Nematodes
ID	GROUP	STUDY	Taxa	Surrogate Species	Nº of Species	Nº of Genera	Scale	Crop	Time Scale	Length of Study	Effect on Yield	City	State	Country	Ecoregion	Soil Type	Latitude	Longitude	Methodology	Biodiversity Indicator	Biodiversity Indicator Category	Practice Application	No Fertilizer	Inorganic + Bulky Organic Fert	Bulky Organic + Inorganic Fert	Bulky Organic Fertilizers	Concentrated Organic Fertilizers	Crop Diversity - Diverse Temporal	Crop Diversity - Diverse in Geography	No Canopy Cutting	Natural Buffer Areas	Unproductive Biodiversity zones	No Insecticide Use	No Herbicide Use	No Fungicide Use	No GMO Use	Minimum Tillage	Conservation Tillage	Zero Tillage	Stubble Mulch Tillage/Stubble Mulch Farming	Synthetic Mulching	Organic Matter Mulching	Cover Crop / Green Manure / Living Mulch	Irrigation - Sprinkler	No Irrigation	Irrigation - Furrow	Irrigation - Subsurface	Irrigation - Drip/Trickle	Burning
1	CROPLAND	Picot et al., 2021	Nematodes	NA	NA	85	Farm	B. napus	Years		NA	Hertfordshire	England	UK	Temperate Broadleaf and Mixed Forests	NA		51.803896◦N−0.362505◦E	PERMANOVA, similarity percentage (SIMPER)	Fisher's Alpha Diversity	Compound	Individual	Neutral
2	CROPLAND	Picot et al., 2021	Fungi	NA	NA	961	Farm	B. napus	Years		NA	Hertfordshire	England	UK	Temperate Broadleaf and Mixed Forests	NA		51.803896◦N−0.362505◦E	PERMANOVA, similarity percentage (SIMPER)	Fisher's Alpha Diversity	Compound	Individual	Neutral
3	CROPLAND	Picot et al., 2021	Bacteria	NA	NA	7647	Farm	B. napus	Years		NA	Hertfordshire	England	UK	Temperate Broadleaf and Mixed Forests	NA		51.803896◦N−0.362505◦E	PERMANOVA, similarity percentage (SIMPER)	Fisher's Alpha Diversity	Compound	Individual	Neutral
4	CROPLAND	Chen et al., 2021	Nematodes	NA	NA	48	Farm	barley, wheat	Years		NA		Hubei	China	Temperate Broadleaf and Mixed Forests	fluo-aquic		112°38´13.21´´E, 30° 22´54.07´´N	Two-way ANOVA	Shannon	Compound	Simultaneous				Positive																Positive
7	CROPLAND	Viketoft et al., 2021	Nematodes	NA	NA	NA	Farm	winter wheat	Months		Negative	Lanna		Sweden	Temperate Broadleaf and Mixed Forests	NA		58.34° N, 13.10° E	Linear-mixed model	Abundance	Abundance	Individual	Negative			Neutral	Neutral
8	CROPLAND	Viketoft et al., 2021	Fungi	NA	NA	NA	Farm	winter wheat	Months		Negative	Lanna		Sweden	Temperate Broadleaf and Mixed Forests	NA		58.34° N, 13.10° E	Linear-mixed model	Abundance	Abundance	Individual	Negative			Neutral	Neutral
9	CROPLAND	Viketoft et al., 2021	Bacteria	NA	NA	NA	Farm	winter wheat	Months		Negative	Lanna		Sweden	Temperate Broadleaf and Mixed Forests	NA		58.34° N, 13.10° E	Linear-mixed model	Abundance	Abundance	Individual	Neutral			Neutral	Neutral
10	CROPLAND	Viketoft et al., 2021	F:B Ratio	NA	NA	NA	Farm	winter wheat	Months		Negative	Lanna		Sweden	Temperate Broadleaf and Mixed Forests	NA		58.34° N, 13.10° E	Linear-mixed model	Abundance Ratio	Ratio	Individual	Neutral			Neutral	Neutral
11	CROPLAND	Viketoft et al., 2021	Earthworms	NA	NA	2	Farm	winter wheat	Months		Negative	Lanna		Sweden	Temperate Broadleaf and Mixed Forests	NA		58.34° N, 13.10° E	Linear-mixed model	Abundance	Abundance	Individual	Neutral			Positive	Neutral
12	CROPLAND	Yang, et al., 2020	Nematodes	NA	NA	25	Farm	rice	Years		NA		Jiangxi Sheng	China	Temperate Broadleaf and Mixed Forests	NA		N28°21′91.4′′, E115°55′49.7′′	general linear model	Margalef Taxonomic Richness, Shannon, Simpson	Richness	Individual											Neutral			Neutral
13	CROPLAND	Song et al., 2020	Nematodes	NA	NA	37	Farm	walnut	Months		NA	Langzhong	Sichuan Sheng	China	Temperate Broadleaf and Mixed Forests	Entisol		31° 57′ 82″ N, 105° 96′ 65″ E	One-way ANOVA	Shannon	Compound	Individual																				Neutral
14	CROPLAND	Kou et al., 2020	Nematodes	NA	NA	NA	Farm	maize	Months		NA		Liaoning	China	Temperate Broadleaf and Mixed Forests	Hapli-Udic Cambisol		42°35'N, 123°63'E	One-way ANOVA	Shannon	Compound	Individual	Neutral	Positive
15	CROPLAND	Kou et al., 2020	Nematodes	NA	NA	NA	Farm	maize	Months		NA		Liaoning	China	Temperate Broadleaf and Mixed Forests	Hapli-Udic Cambisol		42°35'N, 123°63'E	One-way ANOVA	Abundance	Abundance	Individual	Positive	Neutral
16	CROPLAND	Kou et al., 2020	Fungi	NA	NA	NA	Farm	maize	Months		NA		Liaoning	China	Temperate Broadleaf and Mixed Forests	Hapli-Udic Cambisol		42°35'N, 123°63'E	Two-way ANOVA	PLFA Abundance	Abundance	Individual	Neutral	Neutral
17	CROPLAND	Kou et al., 2020	Bacteria	NA	NA	NA	Farm	maize	Months		NA		Liaoning	China	Temperate Broadleaf and Mixed Forests	Hapli-Udic Cambisol		42°35'N, 123°63'E	Two-way ANOVA	PLFA Abundance	Abundance	Individual	Neutral	Neutral
18	CROPLAND	Kou et al., 2020	Nematodes	Bacterivores	NA	NA	Farm	maize	Months		NA		Liaoning	China	Temperate Broadleaf and Mixed Forests	Hapli-Udic Cambisol		42°35'N, 123°63'E	Two-way ANOVA	Biomass Carbon	Abundance	Individual	Neutral	Neutral
19	CROPLAND	Kou et al., 2020	Nematodes	Fungivores	NA	NA	Farm	maize	Months		NA		Liaoning	China	Temperate Broadleaf and Mixed Forests	Hapli-Udic Cambisol		42°35'N, 123°63'E	Two-way ANOVA	Biomass Carbon	Abundance	Individual	Neutral	Neutral
20	CROPLAND	Blanco-Pérez et al., 2020	Nematodes	Entomopathogenic Nematodes	5	NA	Farm	grape vine	Years		NA	Logorono	La Rioja	Spain	Mediterranean Forests, Woodlands and Scrub	NA		42°26′N, 2°30′W	Generalized Linear Mixed Model	DNA Abundance	Abundance	Simultaneous																	Neutral				Neutral
21	CROPLAND	Blanco-Pérez et al., 2020	Nematodes	Free-living Nematodes	2	NA	Farm	grape vine	Years		NA	Logorono	La Rioja	Spain	Mediterranean Forests, Woodlands and Scrub	NA		42°26′N, 2°30′W	Generalized Linear Mixed Model	DNA Abundance	Abundance	Simultaneous																	Neutral				Neutral
22	CROPLAND	Girgan et al., 2020	Nematodes	NA	NA	38	Landscape	soybean	Months		NA			South Africa		NA		Multiple	One-way ANOVA	Abundance	Abundance	Individual														Neutral
23	CROPLAND	Girgan et al., 2020	Bacteria	NA	NA	NA	Landscape	soybean	Months		NA			South Africa		NA		Multiple	One-way ANOVA	PLFA Abundance	Abundance	Individual														Neutral
24	CROPLAND	Girgan et al., 2020	F:B Ratio	NA	NA	NA	Landscape	soybean	Months		NA			South Africa		NA		Multiple	One-way ANOVA	Abundance, Biomass	Abundance	Individual														Neutral
28	CROPLAND	Landi et al., 2018	Nematodes	NA	NA	34	Landscape	Maize, sorghum, what, barley, alfalfa, durum wheat	Years		NA			Italy		NA		Multiple	Two-way ANOVA	Taxa richness	Richness	Individual									Positive
29	CROPLAND	Sánchez-Moreno et al., 2018	Nematodes	NA	NA	43	Farm	olives	Years		NA		Castilla-La Mancha	Spain	Mediterranean Forests, Woodlands and Scrub	calcil cambisol		38° 45′ N - 3° 23′ W	ANOVA	Shannon	Compound	Simultaneous											Neutral	Neutral
30	CROPLAND	Sánchez-Moreno et al., 2018	Nematodes	NA	NA	43	Farm	vitis vinifera	Years		NA		Castilla-La Mancha	Spain	Mediterranean Forests, Woodlands and Scrub	calcil cambisol		38° 45′ N - 3° 23′ W	ANOVA	Shannon	Compound	Simultaneous											Neutral	Neutral
31	CROPLAND	Wu et al., 2018	Nematodes	NA	NA	17	Farm	Cotton	Months		NA	Binzhou	Shandong Sheng	China	Temperate Broadleaf and Mixed Forests	NA		37◦59.8′ N, 118◦01.5′ E	One-way ANOVA	Shannon	Compound	Individual				Neutral	Neutral
32	CROPLAND	Wu et al., 2018	Nematodes	NA	NA	17	Farm	Cotton	Months		NA	Binzhou	Shandong Sheng	China	Temperate Broadleaf and Mixed Forests	NA		37◦59.8′ N, 118◦01.5′ E	One-way ANOVA	Abundance	Abundance	Individual				Positive	Neutral
33	CROPLAND	Habig et al., 2018	Nematodes	NA	NA	54	Farm	Wheat, clover	Years		NA		Western Cape	South Africa		NA		-34.148100, 19.902800	ANOVA	Abundance	Abundance	Individual																	Neutral
34	CROPLAND	Habig et al., 2018	Bacteria	NA	NA	NA	Farm	Wheat, clover	Years		NA		Western Cape	South Africa		NA		-34.148100, 19.902800	ANOVA	Shannon	Compound	Individual																	Neutral
35	CROPLAND	Zhang et al., 2017	Nematodes	NA	NA	31	Farm	sorghum, garbanzo beans	Months		NA	Five Points	California	USA	Mediterranean Forests, Woodlands and Scrub	thermic Typic Haplocambids		36°20'29"N, 120°7'14"W	General Linear Model (GLM)	Abundance	Abundance	Individual																					Positive
36	CROPLAND	Zhang et al., 2017	Nematodes	NA	NA	31	Farm	sorghum, garbanzo beans	Months		NA	Five Points	California	USA	Mediterranean Forests, Woodlands and Scrub	thermic Typic Haplocambids		36°20'29"N, 120°7'14"W	General Linear Model (GLM)	Abundance	Abundance	Simultaneous																	Positive				Positive
37	RANGELAND	Hu et al., 2017	Nematodes	NA	NA	41	Farm	NA	Years		NA	Lanzhou		China	Montane Grasslands and Shrublands	NA		35°58'N, 101°53'E	One-way ANOVA	Shannon	Compound	Individual	Positive
38	CROPLAND	Ali et al., 2017	Nematodes	Herbivores	NA	47	Landscape	olives	Months		NA			Morocco		NA		Multiple	PCA, co-Inertia Analysis	Species richness	Richness	Individual																							Positive
39	CROPLAND	Atandi et al., 2017	Nematodes	Herbivores	NA	12	Farm	maize, beans	Years		NA	Tharaka Nithi County		Kenya	Tropical and Subtropical Grasslands, Savannas and Shrublands	humic nitisol		037°38.792', 00°20.864'	Two-way ANOVA	Abundance	Abundance	Simultaneous				Negative								Negative								Negative
40	CROPLAND	Lupatini et al., 2017	Bacteria	NA	NA	230	Farm	wheat, barley, potato, lily, carrot, maize	Years		NA			Netherlands		NA		51°32' 27.10"N, 5° 51'14.86"E	Two-way ANOVA	Taxa richness	Richness	Simultaneous				Positive							Positive	Positive	Positive
41	CROPLAND	Quintanilla-Tornel et al., 2016	Nematodes	NA	16	NA	Farm	Green Onion	Years		Positive	Honolulu	Hawaii	USA	Tropical and Subtropical Moist Broadleaf Forests	Oxisol		21°53'N, 158°8'W	Two-way ANOVA	Taxa richness	Richness	Individual																	Positive				Positive
42
43	CROPLAND	Liu et al., 2016	Nematodes	NA	NA	42	Farm	wheat	Months		NA	Jintan	Jiangsu Sheng	China	Tropical and Subtropical Moist Broadleaf Forests	NA		31°39'41.8''N, 119°28'23.5''E	One-way ANOVA	Shannon	Compound	Individual	Neutral
44	CROPLAND	Liu et al., 2016	Nematodes	NA	NA	42	Farm	rice	Months		NA	Jintan	Jiangsu Sheng	China	Tropical and Subtropical Moist Broadleaf Forests	NA		31°39'41.8''N, 119°28'23.5''E	One-way ANOVA	Shannon	Compound	Individual	Negative
45	CROPLAND	Liu et al., 2016	Nematodes	NA	NA	42	Farm	wheat	Months		NA	Jintan	Jiangsu Sheng	China	Tropical and Subtropical Moist Broadleaf Forests	NA		31°39'41.8''N, 119°28'23.5''E	One-way ANOVA	Shannon	Compound	Individual		Neutral
46	CROPLAND	Liu et al., 2016	Nematodes	NA	NA	42	Farm	rice	Months		NA	Jintan	Jiangsu Sheng	China	Tropical and Subtropical Moist Broadleaf Forests	NA		31°39'41.8''N, 119°28'23.5''E	One-way ANOVA	Shannon	Compound	Individual		Neutral
47	CROPLAND	Liu et al., 2016	Nematodes	NA	NA	42	Farm	wheat	Months		NA	Jintan	Jiangsu Sheng	China	Tropical and Subtropical Moist Broadleaf Forests	NA		31°39'41.8''N, 119°28'23.5''E	One-way ANOVA	Shannon	Compound	Simultaneous		Neutral																		Neutral
48	CROPLAND	Liu et al., 2016	Nematodes	NA	NA	42	Farm	rice	Months		NA	Jintan	Jiangsu Sheng	China	Tropical and Subtropical Moist Broadleaf Forests	NA		31°39'41.8''N, 119°28'23.5''E	One-way ANOVA	Shannon	Compound	Simultaneous		Neutral																		Neutral
49	CROPLAND	Liu et al., 2016	Nematodes	NA	NA	42	Farm	wheat	Months		NA	Jintan	Jiangsu Sheng	China	Tropical and Subtropical Moist Broadleaf Forests	NA		31°39'41.8''N, 119°28'23.5''E	One-way ANOVA	Shannon	Compound	Simultaneous			Negative																	Negative
50	CROPLAND	Liu et al., 2016	Nematodes	NA	NA	42	Farm	rice	Months		NA	Jintan	Jiangsu Sheng	China	Tropical and Subtropical Moist Broadleaf Forests	NA		31°39'41.8''N, 119°28'23.5''E	One-way ANOVA	Shannon	Compound	Simultaneous			Neutral																	Neutral
51	CROPLAND	Liu et al., 2016	Bacteria	NA	NA	NA	Farm	wheat	Months		NA	Jintan	Jiangsu Sheng	China	Tropical and Subtropical Moist Broadleaf Forests	NA		31°39'41.8''N, 119°28'23.5''E	One-way ANOVA	Biomass	Abundance	Individual	Neutral
52	CROPLAND	Liu et al., 2016	Bacteria	NA	NA	NA	Farm	rice	Months		NA	Jintan	Jiangsu Sheng	China	Tropical and Subtropical Moist Broadleaf Forests	NA		31°39'41.8''N, 119°28'23.5''E	One-way ANOVA	Biomass	Abundance	Individual	Neutral
53	CROPLAND	Liu et al., 2016	Bacteria	NA	NA	NA	Farm	wheat	Months		NA	Jintan	Jiangsu Sheng	China	Tropical and Subtropical Moist Broadleaf Forests	NA		31°39'41.8''N, 119°28'23.5''E	One-way ANOVA	Biomass	Abundance	Individual		Neutral
54	CROPLAND	Liu et al., 2016	Bacteria	NA	NA	NA	Farm	rice	Months		NA	Jintan	Jiangsu Sheng	China	Tropical and Subtropical Moist Broadleaf Forests	NA		31°39'41.8''N, 119°28'23.5''E	One-way ANOVA	Biomass	Abundance	Individual		Neutral
55	CROPLAND	Liu et al., 2016	Bacteria	NA	NA	NA	Farm	wheat	Months		NA	Jintan	Jiangsu Sheng	China	Tropical and Subtropical Moist Broadleaf Forests	NA		31°39'41.8''N, 119°28'23.5''E	One-way ANOVA	Biomass	Abundance	Simultaneous		Neutral																		Neutral
56	CROPLAND	Liu et al., 2016	Bacteria	NA	NA	NA	Farm	rice	Months		NA	Jintan	Jiangsu Sheng	China	Tropical and Subtropical Moist Broadleaf Forests	NA		31°39'41.8''N, 119°28'23.5''E	One-way ANOVA	Biomass	Abundance	Simultaneous		Neutral																		Neutral
57	CROPLAND	Liu et al., 2016	Bacteria	NA	NA	NA	Farm	wheat	Months		NA	Jintan	Jiangsu Sheng	China	Tropical and Subtropical Moist Broadleaf Forests	NA		31°39'41.8''N, 119°28'23.5''E	One-way ANOVA	Biomass	Abundance	Simultaneous			Neutral																	Neutral
58	CROPLAND	Liu et al., 2016	Bacteria	NA	NA	NA	Farm	rice	Months		NA	Jintan	Jiangsu Sheng	China	Tropical and Subtropical Moist Broadleaf Forests	NA		31°39'41.8''N, 119°28'23.5''E	One-way ANOVA	Biomass	Abundance	Simultaneous			Positive																	Positive
59	CROPLAND	Liu et al., 2016	Bacteria	NA	NA	NA	Farm	wheat	Months		NA	Jintan	Jiangsu Sheng	China	Tropical and Subtropical Moist Broadleaf Forests	NA		31°39'41.8''N, 119°28'23.5''E	One-way ANOVA	Biomass	Abundance	Individual	Neutral
60	CROPLAND	Liu et al., 2016	Fungi	NA	NA	NA	Farm	rice	Months		NA	Jintan	Jiangsu Sheng	China	Tropical and Subtropical Moist Broadleaf Forests	NA		31°39'41.8''N, 119°28'23.5''E	One-way ANOVA	Biomass	Abundance	Individual	Neutral
61	CROPLAND	Liu et al., 2016	Fungi	NA	NA	NA	Farm	wheat	Months		NA	Jintan	Jiangsu Sheng	China	Tropical and Subtropical Moist Broadleaf Forests	NA		31°39'41.8''N, 119°28'23.5''E	One-way ANOVA	Biomass	Abundance	Simultaneous		Neutral
62	CROPLAND	Liu et al., 2016	Fungi	NA	NA	NA	Farm	rice	Months		NA	Jintan	Jiangsu Sheng	China	Tropical and Subtropical Moist Broadleaf Forests	NA		31°39'41.8''N, 119°28'23.5''E	One-way ANOVA	Biomass	Abundance	Simultaneous		Neutral
63	CROPLAND	Liu et al., 2016	Fungi	NA	NA	NA	Farm	wheat	Months		NA	Jintan	Jiangsu Sheng	China	Tropical and Subtropical Moist Broadleaf Forests	NA		31°39'41.8''N, 119°28'23.5''E	One-way ANOVA	Biomass	Abundance	Simultaneous		Neutral																		Neutral
64	CROPLAND	Liu et al., 2016	Fungi	NA	NA	NA	Farm	rice	Months		NA	Jintan	Jiangsu Sheng	China	Tropical and Subtropical Moist Broadleaf Forests	NA		31°39'41.8''N, 119°28'23.5''E	One-way ANOVA	Biomass	Abundance	Simultaneous		Neutral																		Neutral
65	CROPLAND	Liu et al., 2016	Fungi	NA	NA	NA	Farm	wheat	Months		NA	Jintan	Jiangsu Sheng	China	Tropical and Subtropical Moist Broadleaf Forests	NA		31°39'41.8''N, 119°28'23.5''E	One-way ANOVA	Biomass	Abundance	Simultaneous			Neutral																	Neutral
66	CROPLAND	Liu et al., 2016	Fungi	NA	NA	NA	Farm	rice	Months		NA	Jintan	Jiangsu Sheng	China	Tropical and Subtropical Moist Broadleaf Forests	NA		31°39'41.8''N, 119°28'23.5''E	One-way ANOVA	Biomass	Abundance	Simultaneous			Positive																	Positive
67	CROPLAND	Leskovar et al., 2016	Nematodes	NA	NA	NA	Farm	watermelon	Months		Positive	Uvalde	Texas	USA	Temperate Grasslands, Savannas and Shrublands	NA		29°12'57.6' N, 99°45'21.6'' W	ANOVA	Abundance	Abundance	Individual															Positive
68	CROPLAND	Leskovar et al., 2016	Bacteria	NA	NA	NA	Farm	watermelon	Months		Positive	Uvalde	Texas	USA	Temperate Grasslands, Savannas and Shrublands	NA		29°12'57.6' N, 99°45'21.6'' W	ANOVA	Biomass	Abundance	Individual															Positive
69	CROPLAND	Leskovar et al., 2016	Fungi	NA	NA	NA	Farm	watermelon	Months		Positive	Uvalde	Texas	USA	Temperate Grasslands, Savannas and Shrublands	NA		29°12'57.6' N, 99°45'21.6'' W	ANOVA	Biomass	Abundance	Individual															Positive
70	CROPLAND	Liu et al., 2015	Nematodes	NA	NA	NA	Farm	rice	Months		NA	Jintan	Jiangsu Sheng	China	Tropical and Subtropical Moist Broadleaf Forests	Fe-leachic-gleyic-stagnic Anthrosol		31°39'41.8''N, 119°28'23.5''E	Linear-mixed model with residual maximum likelihood (REML)	Shannon	Compound	Individual	Negative
71	CROPLAND	Liu et al., 2015	Nematodes	NA	NA	NA	Farm	wheat	Months		NA	Jintan	Jiangsu Sheng	China	Tropical and Subtropical Moist Broadleaf Forests	Fe-leachic-gleyic-stagnic Anthrosol		31°39'41.8''N, 119°28'23.5''E	Linear-mixed model with residual maximum likelihood (REML)	Shannon	Compound	Individual	Neutral
72	CROPLAND	Liu et al., 2015	Nematodes	NA	NA	NA	Farm	rice	Months		NA	Jintan	Jiangsu Sheng	China	Tropical and Subtropical Moist Broadleaf Forests	Fe-leachic-gleyic-stagnic Anthrosol		31°39'41.8''N, 119°28'23.5''E	Linear-mixed model with residual maximum likelihood (REML)	Shannon	Compound	Individual		Neutral
73	CROPLAND	Liu et al., 2015	Nematodes	NA	NA	NA	Farm	wheat	Months		NA	Jintan	Jiangsu Sheng	China	Tropical and Subtropical Moist Broadleaf Forests	Fe-leachic-gleyic-stagnic Anthrosol		31°39'41.8''N, 119°28'23.5''E	Linear-mixed model with residual maximum likelihood (REML)	Shannon	Compound	Individual		Neutral
74	CROPLAND	Liu et al., 2015	Nematodes	NA	NA	NA	Farm	rice	Months		NA	Jintan	Jiangsu Sheng	China	Tropical and Subtropical Moist Broadleaf Forests	Fe-leachic-gleyic-stagnic Anthrosol		31°39'41.8''N, 119°28'23.5''E	Linear-mixed model with residual maximum likelihood (REML)	Shannon	Compound	Simultaneous			Neutral																	Neutral
75	CROPLAND	Liu et al., 2015	Nematodes	NA	NA	NA	Farm	wheat	Months		NA	Jintan	Jiangsu Sheng	China	Tropical and Subtropical Moist Broadleaf Forests	Fe-leachic-gleyic-stagnic Anthrosol		31°39'41.8''N, 119°28'23.5''E	Linear-mixed model with residual maximum likelihood (REML)	Shannon	Compound	Simultaneous			Neutral																	Neutral
76	CROPLAND	Y. Liu et al., 2015	Nematodes	NA	NA	19	Farm	wheat, jujube	Years		NA		Xinjiang Uygur Zizhiqu	China	Deserts and Xeric Shrublands	Arenosol		37°12’N, 79°94’ E	ANOVA	Taxa Richness	Richness	Individual							Positive
80	CROPLAND	Zhong et al., 2015	Nematodes	NA	NA	28	Farm	banana, pineapple, papaya	Months		NA	Hainan	Hainan Sheng	China	Tropical and Subtropical Moist Broadleaf Forests	NA		18°37′–18°38′ N, 108°46′–108°48′ E	Two-way ANOVA	Shannon	Compound	Individual						Positive
81	CROPLAND	Ito et al., 2015	Nematodes	NA	NA	19	Farm	rice, soybean	Years		NA			Japan		Epihumic Wet Andosol		N 36°1'57.7'', E140°12'43.6''	Two-way ANOVA	Abundance	Abundance	Individual															Positive		Positive
82	CROPLAND	Zhang et al., 2015	Nematodes	NA	NA	58	Farm	corn, soybean	Months		NA	Dehui County	Jilin Sheng	China	Temperate Broadleaf and Mixed Forests	Typic Hapludoll		44°12' N,125°33' E	General Linear Model (GLM)	Shannon	Compound	Individual						Neutral											Neutral
83	CROPLAND	Zhang et al., 2015	Nematodes	NA	NA	58	Farm	corn, soybean	Months		NA	Dehui County	Jilin Sheng	China	Temperate Broadleaf and Mixed Forests	Typic Hapludoll		44°12' N,125°33' E	General Linear Model (GLM)	Shannon	Compound	Simultaneous						Neutral											Neutral
84	CROPLAND	Azpilicueta et al., 2014	Nematodes	NA	NA	25	Farm	apple	Years		NA		Rio Negro Valley	Argentina	Temperate Grasslands, Savannas and Shrublands	typic Aquicambid Aridisol		38° 56' S, 67° 59'W	Generalized Linear Model (GLiM)	Abundance	Abundance	Individual	Neutral
85	CROPLAND	Reilly et al. 2013	Nematodes	NA	NA	NA	Farm	onion	Months		Negative	Dublin	Dublin	Ireland	Temperate Broadleaf and Mixed Forests	NA		53° 25' N, 6° 10' W	ANOVA mixed model	Abundance	Abundance	Simultaneous		Neutral							Neutral			Neutral	Neutral								Neutral
86	CROPLAND	Pan et al., 2010	Nematodes	NA	NA	35	Farm	soybean, corn, wheat	Months		NA	Suihua	Heilongjiang Sheng	China	Temperate Broadleaf and Mixed Forests	Udic Mollisol		47°26' N, 126°38' E	One-way ANOVA	Shannon	Compound	Individual	Neutral	Neutral
87	CROPLAND	Ponge et al., 2013	Earthworms	Endogeic	NA	NA	Landscape	Multiple	Months		NA		Bretagne	France	Temperate Broadleaf and Mixed Forests	NA		Multiple	Redundancy Analysis (RDA), Mann-Whitney test	Abundance	Abundance	Individual					Positive
88	CROPLAND	Ponge et al., 2013	Earthworms	Anecic	NA	NA	Landscape	Multiple	Months		NA		Bretagne	France	Temperate Broadleaf and Mixed Forests	NA		Multiple	Redundancy Analysis (RDA), Mann-Whitney test	Abundance	Abundance	Individual					Neutral
89	CROPLAND	Ponge et al., 2013	Nematodes	Bacterivores	NA	NA	Landscape	Multiple	Months		NA		Bretagne	France	Temperate Broadleaf and Mixed Forests	NA		Multiple	Redundancy Analysis (RDA), Mann-Whitney test	Abundance	Abundance	Individual					Positive
90	CROPLAND	Ponge et al., 2013	Nematodes	Herbivores	NA	NA	Landscape	Multiple	Months		NA		Bretagne	France	Temperate Broadleaf and Mixed Forests	NA		Multiple	Redundancy Analysis (RDA), Mann-Whitney test	Abundance	Abundance	Individual					Neutral
91	CROPLAND	Ito, Araki & Komatsuzaki, 2015	Nematodes	NA	NA	NA	Farm	rice	Years		Neutral			Japan		Andosol		N 36°1'57.7'', E140°12'43.6''	ANOVA	Shannon	Compound	Individual															Neutral		Negative				Neutral
92	CROPLAND	Ito, Araki & Komatsuzaki, 2016	Nematodes	NA	NA	NA	Farm	rice	Years		Negative			Japan		Andosol		N 36°1'57.7'', E140°12'43.6''	ANOVA	Shannon	Compound	Individual	Neutral
93	RANGELAND	Schon et al., 2011	Nematodes	NA	NA	NA	Farm	NA	Months		NA		Wanganui-Manawatu	New Zealand	Temperate Broadleaf and Mixed Forests	Luvisol		40°18'S, 175°50'E	PROC NPAR1WAY	Abundance	Abundance	Individual
94	RANGELAND	Schon et al., 2011	Earthworms	NA	NA	NA	Farm	NA	Months		NA		Wanganui-Manawatu	New Zealand	Temperate Broadleaf and Mixed Forests	Luvisol		40°18'S, 175°50'E	PROC NPAR1WAY	Abundance	Abundance	Individual
95	CROPLAND	Overstreet et a., 2010	Nematodes	NA	NA	NA	Farm	Tomato	Months		NA	Henderson	North Carolina	USA	Temperate Broadleaf and Mixed Forests	Acrisol		35°25'5'' N, 82°30'5'' W	General Linear Model (GLM)	Abundance	Abundance	Individual					Positive	Neutral									Positive
96	CROPLAND	Overstreet et a., 2010	Earthworms	NA	1	NA	Farm	Tomato	Months		NA	Henderson	North Carolina	USA	Temperate Broadleaf and Mixed Forests	Acrisol		35°25'5'' N, 82°30'5'' W	General Linear Model (GLM)	Abundance	Abundance	Individual					Positive										Positive
97	CROPLAND	Villenave et al., 2010	Nematodes	NA	NA	38	Farm	Sorghum	Months		Positive			Burkina Faso		ferric lixisol		12°16′N, 2°9′W	Three-way ANOVA	Abundance	Abundance	Individual	Negative	Positive	Positive	Positive
98	CROPLAND	Pan et al., 2010	Nematodes	NA	NA	35	Farm	soybean	Months		NA	Suihua	Heilongjiang Sheng	China	Temperate Broadleaf and Mixed Forests	Udic Mollisol		47°26' N, 126°38' E	One-way ANOVA	Abundance	Abundance	Individual	Neutral	Neutral
99	CROPLAND	Sánchez-Moreno et al., 2009	Nematodes	NA	NA	37	Farm	tomato, maize	Years		NA	Davis (Sacramento)	California	USA	Mediterranean Forests, Woodlands and Scrub	NA		NA	One-way ANOVA, Canonical Correspondence Analysis	Taxa Richness	Richness	Simultaneous				Positive											Positive						Positive
100	CROPLAND	Sánchez-Moreno et al., 2009	Nematodes	NA	NA	37	Farm	tomato, maize	Years		NA	Davis (Sacramento)	California	USA	Mediterranean Forests, Woodlands and Scrub	NA		NA	One-way ANOVA, Canonical Correspondence Analysis	Taxa Richness	Richness	Simultaneous				Positive													Positive				Positive
101	CROPLAND	Sánchez-Moreno et al., 2009	Nematodes	NA	NA	37	Farm	tomato, maize	Years		NA	Davis (Sacramento)	California	USA	Mediterranean Forests, Woodlands and Scrub	NA		NA	One-way ANOVA, Canonical Correspondence Analysis	Taxa Richness	Richness	Simultaneous				Positive																	Positive
102	CROPLAND	Sánchez-Moreno et al., 2009	Nematodes	NA	NA	37	Farm	tomato, maize	Years		NA	Davis (Sacramento)	California	USA	Mediterranean Forests, Woodlands and Scrub	NA		NA	One-way ANOVA, Canonical Correspondence Analysis	Taxa Richness	Richness	Individual															Neutral
103	CROPLAND	DuPont et al., 2009	Nematodes	NA	NA	12	Farm	tomato, maize	Years		Negative	Davis (Sacramento)	California	USA	Mediterranean Forests, Woodlands and Scrub	NA		NA	linear mixed model (LMM)	Abundance	Abundance	Individual																					Positive
104	CROPLAND	Rahman et al., 2009	Nematodes	NA	NA	19	Farm	grape vine	Years		NA	Wagga Wagga	New South Wales	Australia	Tropical and Subtropical Moist Broadleaf Forests	NA		Multiple	linear mixed model (LMM)	Abundance	Abundance	Individual												Positive
105
106
107
108	RANGELAND	Cheng et al., 2008	Nematodes	NA	NA	35	Farms	poa pratensis	Months		NA		Ohio	USA	Temperate Broadleaf and Mixed Forests	NA		NA	General Linear Model (GLM)	Shannon	Compound	Simultaneous	Neutral											Neutral
109	RANGELAND	Cheng et al., 2008	Nematodes	NA	NA	35	Farms	poa pratensis	Months		NA		Ohio	USA	Temperate Broadleaf and Mixed Forests	NA		NA	General Linear Model (GLM)	Shannon	Compound	Individual												Neutral
110	CROPLAND	Hu & Cao, 2008	Nematodes	NA	NA	36	Farm	Maize, Wheat	Months		Positive	Qu-Zhou	Hebei Sheng	China	Temperate Broadleaf and Mixed Forests	Fluvo-aquic		NA	Two-way ANOVA	Taxa Richness	Richness	Individual	Neutral			Positive
111	CROPLAND	Hoagland et al., 2008	Nematodes	NA	NA	NA	Farm	apple	Months		NA	Chelan	Washington	USA	Temperate Conifer Forests	Aridic Haploxerol		NA	ANOVA	Abundance	Abundance	Individual																				Neutral	Positive
112
113
114
115
116	RANGELAND	McSorley & Tanner, 2007	Nematodes	NA	NA	30	Farm	bahiagrass	Years		NA	Highlands	Florida	USA	Temperate Conifer Forests	NA		27°9' N, 81°11' W	Linear Mixed Effect Model	Taxa Richness	Richness	Individual
117	CROPLAND	Griffiths et al., 2007	Nematodes	NA	NA	NA	Farm	maize	Years		NA	Foulum	Jutland	Denmark	Temperate Grasslands, Savannas and Shrublands	NA		NA	ANOVA	Abundance	Abundance	Individual														Positive	Positive
118	CROPLAND	Griffiths et al., 2007	Bacteria	NA	NA	NA	Farm	maize	Years		NA	Foulum	Jutland	Denmark	Temperate Grasslands, Savannas and Shrublands	NA		NA	ANOVA	Biomass	Abundance	Individual														Neutral	Positive
119
120	CROPLAND	Brmez et al., 2006	Nematodes	NA	NA	41	Farm	winter wheat, maize	Months		NA		Osijek-baranja	Croatia	Temperate Broadleaf and Mixed Forests	Caltic chernozem		45°32”N, 181°44”E	ANOVA	Taxa Richness	Richness	Individual																	Neutral
121	CROPLAND	van Diepeningen et al., 2006	Nematodes	NA	88	NA	Landscape	grassland, potato, onion, cereals, sugar beet	Months		NA			Netherlands		NA		Multiple	one-sided paired t-test	Taxa Richness	Richness	Simultaneous											Positive	Positive	Positive
122	CROPLAND	van Diepeningen et al., 2006	Bacteria	NA	114	NA	Landscape	grassland, potato, onion, cereals, sugar beet	Months		NA			Netherlands		NA		Multiple	one-sided paired t-test	Taxa Richness	Richness	Simultaneous											Positive	Positive	Positive
123	CROPLAND	Yao et al., 2005	Nematodes	NA	NA	NA	Farm	apple	Months		Negative		New York	USA	Temperate Broadleaf and Mixed Forests	mixed, mesic Glosaquic Hapludalf		NA	One-way ANOVA	Abundance	Abundance	Simultaneous												Neutral
124	CROPLAND	Yao et al., 2005	Nematodes	NA	NA	NA	Farm	apple	Months		Negative		New York	USA	Temperate Broadleaf and Mixed Forests	mixed, mesic Glosaquic Hapludalf		NA	One-way ANOVA	Abundance	Abundance	Individual																				Neutral
125	CROPLAND	Yao et al., 2005	Fungi	NA	NA	NA	Farm	apple	Months		Negative		New York	USA	Temperate Broadleaf and Mixed Forests	mixed, mesic Glosaquic Hapludalf		NA	One-way ANOVA	Abundance	Abundance	Simultaneous												Positive
126	CROPLAND	Yao et al., 2005	Fungi	NA	NA	NA	Farm	apple	Months		Negative		New York	USA	Temperate Broadleaf and Mixed Forests	mixed, mesic Glosaquic Hapludalf		NA	One-way ANOVA	Abundance	Abundance	Individual																				Neutral
127	CROPLAND	Yao et al., 2005	Bacteria	NA	NA	NA	Farm	apple	Months		Negative		New York	USA	Temperate Broadleaf and Mixed Forests	mixed, mesic Glosaquic Hapludalf		NA	One-way ANOVA	Abundance	Abundance	Simultaneous												Neutral
128	CROPLAND	Yao et al., 2005	Bacteria	NA	NA	NA	Farm	apple	Months		Negative		New York	USA	Temperate Broadleaf and Mixed Forests	mixed, mesic Glosaquic Hapludalf		NA	One-way ANOVA	Abundance	Abundance	Individual																				Neutral
129
130	CROPLAND	Goodfriend et al., 2000	Nematodes	NA	NA	NA	Farm	Salicornia bigelovii	Months		Neutral		Sonora	Mexico		NA		NA	Three-way ANCOVA	Shannon trophic Diversity	Compound	Individual				Neutral
131
132
133	CROPLAND	Griffiths et al., 2007	Nematodes	NA	NA	NA	Farm	maize	Years		NA	Varois	Bourgogne	France	Temperate Grasslands, Savannas and Shrublands	NA		NA	ANOVA	Abundance	Abundance	Individual														Neutral	Positive
134	CROPLAND	Griffiths et al., 2007	Bacteria	NA	NA	NA	Farm	maize	Years		NA	Varois	Bourgogne	France	Temperate Grasslands, Savannas and Shrublands	NA		NA	ANOVA	Biomass	Abundance	Individual														Neutral	Positive
135
136	CROPLAND	Clark et al., 1998	Nematodes	Herbivores	NA	1	Farm	tomato	Years		Negative	Davis (Sacramento)	California	USA	Mediterranean Forests, Woodlands and Scrub	Mollic Xerofluvents		38°32'N, 121°47'W	Two-way ANOVA	Abundance	Abundance	Simultaneous				Neutral		Neutral					Neutral	Neutral	Neutral								Neutral
137	CROPLAND	Clark et al., 1998	Nematodes	Herbivores	NA	1	Farm	tomato	Years		Negative	Davis (Sacramento)	California	USA	Mediterranean Forests, Woodlands and Scrub	Mollic Xerofluvents		38°32'N, 121°47'W	Two-way ANOVA	Abundance	Abundance	Simultaneous						Neutral						Neutral									Neutral
138	CROPLAND	Clark et al., 1998	Nematodes	Herbivores	NA	1	Farm	maize	Years		Negative	Davis (Sacramento)	California	USA	Mediterranean Forests, Woodlands and Scrub	Mollic Xerofluvents		38°32'N, 121°47'W	Two-way ANOVA	Abundance	Abundance	Simultaneous				Neutral		Neutral					Neutral	Neutral	Neutral								Neutral
139	CROPLAND	Clark et al., 1998	Nematodes	Herbivores	NA	1	Farm	maize	Years		Negative	Davis (Sacramento)	California	USA	Mediterranean Forests, Woodlands and Scrub	Mollic Xerofluvents		38°32'N, 121°47'W	Two-way ANOVA	Abundance	Abundance	Simultaneous						Neutral						Neutral									Neutral
141
142
143
144
144	CROPLAND	Werner & Dindal, 1990	Nematodes	NA	NA	NA	Farm	maize	Months		NA	Berks County	Pennsylvania	USA	Temperate Broadleaf and Mixed Forests	Typic Fragiudalf		NA	ANOVA	Abundance	Abundance	Simultaneous				Positive								Positive
145	CROPLAND	Werner & Dindal, 1990	Nematodes	NA	NA	NA	Farm	maize	Months		NA	Berks County	Pennsylvania	USA	Temperate Broadleaf and Mixed Forests	Typic Fragiudalf		NA	ANOVA	Abundance	Abundance	Simultaneous												Positive									Positive
146	CROPLAND	Werner & Dindal, 1990	Earthworms	NA	5	NA	Farm	maize	Months		NA	Berks County	Pennsylvania	USA	Temperate Broadleaf and Mixed Forests	Typic Fragiudalf		NA	ANOVA	Abundance	Abundance	Simultaneous				Positive								Positive
147	CROPLAND	Werner & Dindal, 1990	Earthworms	NA	5	NA	Farm	maize	Months		NA	Berks County	Pennsylvania	USA	Temperate Broadleaf and Mixed Forests	Typic Fragiudalf		NA	ANOVA	Abundance	Abundance	Simultaneous												Neutral									Neutral
148	CROPLAND	Atandi et al., 2017	Nematodes	Herbivores	NA	12	Farm	maize, beans	Years		NA	Tharaka Nithi County		Kenya	Tropical and Subtropical Grasslands, Savannas and Shrublands	humic nitisol		37°38.792', 00°20.864'	Two-way ANOVA	Abundance	Abundance	Simultaneous	Positive										Positive	Positive	Positive
149	CROPLAND	Chen et al., 2021	Nematodes	NA	NA	48	Farm	barley, wheat	Years		NA		Hubei	China	Temperate Broadleaf and Mixed Forests	fluo-aquic		112°38´13.21´´E, 30° 22´54.07´´N	Two-way ANOVA	Shannon	Compound	Simultaneous				Neutral																Neutral
150	CROPLAND	Grabau et al., 2017	Nematodes	NA	NA	48	Farm	carrot	Months		NA		Michigan	USA	Temperate Broadleaf and Mixed Forests	NA		NA	One-way ANOVA	Abundance	Abundance	Individual																					Neutral
151	CROPLAND	Wang et al., 2011	Nematodes	NA	NA	48	Farm	winter gourd	Years		NA	Honolulu	Hawaii	USA	Tropical and Subtropical Moist Broadleaf Forests	Tropeptic Eutrustox		NA	ANOVA	Taxa Richness	Richness	Individual																					Positive
152	CROPLAND	Valdes et al., 2012	Nematodes	NA	NA	36	Farm	NA	Months		NA			Belgium		NA		NA	ANOVA	Abundance	Abundance	Individual																					Neutral
153	CROPLAND	Treonis et al., 2018	Nematodes	NA	NA	30	Farm	maize, soybean, wheat	Months		NA		Maryland	USA	Temperate Broadleaf and Mixed Forests	Ultisol		NA	ANOVA	Shannon	Compound	Individual																	Positive
154	CROPLAND	Treonis et al., 2018	Nematodes	NA	NA	30	Farm	maize, soybean, wheat	Months		NA		Maryland	USA	Temperate Broadleaf and Mixed Forests	Ultisol		NA	ANOVA	Shannon	Compound	Simultaneous				Positive								Positive
159	CROPLAND	Suong et al., 2019	Nematodes	Herbivores	NA	NA	Farm	rice	Years		Positive		Kampong Thom	Cambodia	Tropical and Subtropical Dry Broadleaf Forests	fluvisols, arenosols		12°32'55''N, 105°08'47''E	Generalized Linear Model (GLiM), Principal Component Analysis (PCA)	Abundance	Abundance	Simultaneous																	Positive				Positive
160	CROPLAND	Pokharel et al., 2015	Nematodes	NA	NA	24	Farm	peach	Years		NA	Delta County	Colorado	USA	Temperate Conifer Forests	NA		NA	General Linear Model (GLM)	Taxa Richness	Richness	Simultaneous				Positive								Positive							Positive
161	CROPLAND	Li et al., 2014	Nematodes	NA	NA	32	Farm	tea	Months		NA	Wenzhou	Zhejiang Sheng	China	Tropical and Subtropical Moist Broadleaf Forests	Ferrasol		27°30' N, 120°23' E	One-way ANOVA	Shannon	Compound	Individual		Neutral		Neutral
162	CROPLAND	Li et al., 2014	Nematodes	NA	NA	32	Farm	tea	Months		NA	Wenzhou	Zhejiang Sheng	China	Tropical and Subtropical Moist Broadleaf Forests	Ferrasol		27°30' N, 120°23' E	One-way ANOVA	Shannon	Compound	Simultaneous	Positive										Positive
163	CROPLAND	Henneron et al., 2015	Nematodes	NA	NA	NA	Farm	wheat	Months		Negative	Versailles		France	Temperate Broadleaf and Mixed Forests	Luvisol		48°48' N, 2°08' E	linear mixed model (LMM), ANOVA	Abundance	Abundance	Simultaneous	Positive										Positive	Positive	Positive								Positive
164	CROPLAND	Henneron et al., 2015	Nematodes	NA	NA	NA	Farm	wheat	Months		Negative	Versailles		France	Temperate Broadleaf and Mixed Forests	Luvisol		48°48' N, 2°08' E	linear mixed model (LMM), ANOVA	Abundance	Abundance	Simultaneous	Positive																Positive				Positive
165	CROPLAND	Henneron et al., 2015	Bacteria	NA	NA	NA	Farm	wheat	Months		Negative	Versailles		France	Temperate Broadleaf and Mixed Forests	Luvisol		48°48' N, 2°08' E	linear mixed model (LMM), ANOVA	Abundance	Abundance	Simultaneous	Positive										Positive	Positive	Positive								Positive
166	CROPLAND	Henneron et al., 2015	Bacteria	NA	NA	NA	Farm	wheat	Months		Negative	Versailles		France	Temperate Broadleaf and Mixed Forests	Luvisol		48°48' N, 2°08' E	linear mixed model (LMM), ANOVA	Abundance	Abundance	Simultaneous	Positive																Positive				Positive
165	CROPLAND	Henneron et al., 2015	Fungi	NA	NA	NA	Farm	wheat	Months		Negative	Versailles		France	Temperate Broadleaf and Mixed Forests	Luvisol		48°48' N, 2°08' E	linear mixed model (LMM), ANOVA	Abundance	Abundance	Simultaneous	Neutral										Neutral	Neutral	Neutral								Neutral
166	CROPLAND	Henneron et al., 2015	Fungi	NA	NA	NA	Farm	wheat	Months		Negative	Versailles		France	Temperate Broadleaf and Mixed Forests	Luvisol		48°48' N, 2°08' E	linear mixed model (LMM), ANOVA	Abundance	Abundance	Simultaneous	Positive																Positive				Positive
165	CROPLAND	Henneron et al., 2015	Earthworms	NA	NA	NA	Farm	wheat	Months		Negative	Versailles		France	Temperate Broadleaf and Mixed Forests	Luvisol		48°48' N, 2°08' E	linear mixed model (LMM), ANOVA	Abundance	Abundance	Simultaneous	Positive										Positive	Positive	Positive								Positive
166	CROPLAND	Henneron et al., 2015	Earthworms	NA	NA	NA	Farm	wheat	Months		Negative	Versailles		France	Temperate Broadleaf and Mixed Forests	Luvisol		48°48' N, 2°08' E	linear mixed model (LMM), ANOVA	Abundance	Abundance	Simultaneous	Positive																Positive				Positive
171	CROPLAND	Chen et al., 2021	Nematodes	NA	NA	48	Farm	Oryza sativa, Triticum aestivum L.	Years		NA		Hubei	China	Temperate Broadleaf and Mixed Forests	fluo-aquic		112°38´13.21´´E, 30° 22´54.07´´N	Two-way ANOVA	Abundance	Abundance	Simultaneous				Positive																Positive
172	CROPLAND	Chen et al., 2021	Nematodes	Bacterivores	NA	20	Farm	Oryza sativa, Triticum aestivum L.	Years		NA		Hubei	China	Temperate Broadleaf and Mixed Forests	fluo-aquic		112°38´13.21´´E, 30° 22´54.07´´N	Two-way ANOVA	Abundance	Abundance	Simultaneous				Positive																Positive
173	CROPLAND	Chen et al., 2021	Nematodes	Fungivores	NA	5	Farm	Oryza sativa, Triticum aestivum L.	Years		NA		Hubei	China	Temperate Broadleaf and Mixed Forests	fluo-aquic		112°38´13.21´´E, 30° 22´54.07´´N	Two-way ANOVA	Abundance	Abundance	Simultaneous				Neutral																Neutral
174	CROPLAND	Chen et al., 2021	Nematodes	Herbivores	NA	13	Farm	Oryza sativa, Triticum aestivum L.	Years		NA		Hubei	China	Temperate Broadleaf and Mixed Forests	fluo-aquic		112°38´13.21´´E, 30° 22´54.07´´N	Two-way ANOVA	Abundance	Abundance	Simultaneous				Positive																Positive
175	CROPLAND	Chen et al., 2021	Nematodes	NA	NA	10	Farm	Oryza sativa, Triticum aestivum L.	Years		NA		Hubei	China	Temperate Broadleaf and Mixed Forests	fluo-aquic		112°38´13.21´´E, 30° 22´54.07´´N	Two-way ANOVA	Abundance	Abundance	Simultaneous				Positive																Positive
176	CROPLAND	Viketoft et al., 2021	Nematodes	Herbivores	NA	NA	Farm	winter wheat	Months		Negative	Lanna		Sweden	Temperate Broadleaf and Mixed Forests	NA		58.34° N, 13.10° E	Linear-mixed model	Abundance	Abundance	Individual	Neutral			Neutral	Neutral
177	CROPLAND	Viketoft et al., 2021	Nematodes	Fungivores	NA	NA	Farm	winter wheat	Months		Negative	Lanna		Sweden	Temperate Broadleaf and Mixed Forests	NA		58.34° N, 13.10° E	Linear-mixed model	Abundance	Abundance	Individual	Neutral			Neutral	Neutral
178	CROPLAND	Viketoft et al., 2021	Nematodes	Bacterivores	NA	NA	Farm	winter wheat	Months		Negative	Lanna		Sweden	Temperate Broadleaf and Mixed Forests	NA		58.34° N, 13.10° E	Linear-mixed model	Abundance	Abundance	Individual	Neutral			Neutral	Neutral
179	CROPLAND	Viketoft et al., 2021	Nematodes	Omnivores	NA	NA	Farm	winter wheat	Months		Negative	Lanna		Sweden	Temperate Broadleaf and Mixed Forests	NA		58.34° N, 13.10° E	Linear-mixed model	Abundance	Abundance	Individual	Neutral			Neutral	Neutral
180	CROPLAND	Viketoft et al., 2021	Nematodes	Predators	NA	NA	Farm	winter wheat	Months		Negative	Lanna		Sweden	Temperate Broadleaf and Mixed Forests	NA		58.34° N, 13.10° E	Linear-mixed model	Abundance	Abundance	Individual	Neutral			Neutral	Neutral
181	CROPLAND	Yang, et al., 2020	Nematodes	NA	NA	25	Farm	rice	Years		NA		Jiangxi Sheng	China	Temperate Broadleaf and Mixed Forests	NA		N28°21′91.4′′, E115°55′49.7′′	general linear model	Abundance	Abundance	Individual											Positive			Neutral
182	CROPLAND	Yang, et al., 2020	Nematodes	Bacterivores	NA	25	Farm	rice	Years		NA		Jiangxi Sheng	China	Temperate Broadleaf and Mixed Forests	NA		N28°21′91.4′′, E115°55′49.7′′	general linear model	Abundance	Abundance	Individual											Positive			Neutral
183	CROPLAND	Yang, et al., 2020	Nematodes	Fungivores	NA	25	Farm	rice	Years		NA		Jiangxi Sheng	China	Temperate Broadleaf and Mixed Forests	NA		N28°21′91.4′′, E115°55′49.7′′	general linear model	Abundance	Abundance	Individual											Positive			Neutral
184	CROPLAND	Yang, et al., 2020	Nematodes	Omnivores	NA	25	Farm	rice	Years		NA		Jiangxi Sheng	China	Temperate Broadleaf and Mixed Forests	NA		N28°21′91.4′′, E115°55′49.7′′	general linear model	Abundance	Abundance	Individual											Positive			Neutral
185	CROPLAND	Yang, et al., 2020	Nematodes	Predators	NA	25	Farm	rice	Years		NA		Jiangxi Sheng	China	Temperate Broadleaf and Mixed Forests	NA		N28°21′91.4′′, E115°55′49.7′′	general linear model	Abundance	Abundance	Individual											Positive			Neutral
186	CROPLAND	Song et al., 2020	Nematodes	NA	NA	37	Farm	walnut	Months		NA	Langzhong	Sichuan Sheng	China	Temperate Broadleaf and Mixed Forests	Entisol		31° 57′ 82″ N, 105° 96′ 65″ E	One-way ANOVA	Abundance	Abundance	Individual																				Negative
187	CROPLAND	Song et al., 2020	Nematodes	Bacterivores	NA	NA	Farm	walnut	Months		NA	Langzhong	Sichuan Sheng	China	Temperate Broadleaf and Mixed Forests	Entisol		31° 57′ 82″ N, 105° 96′ 65″ E	One-way ANOVA	Abundance	Abundance	Individual																				Negative
188	CROPLAND	Song et al., 2020	Nematodes	Fungivores	NA	NA	Farm	walnut	Months		NA	Langzhong	Sichuan Sheng	China	Temperate Broadleaf and Mixed Forests	Entisol		31° 57′ 82″ N, 105° 96′ 65″ E	One-way ANOVA	Abundance	Abundance	Individual																				Neutral
189	CROPLAND	Song et al., 2020	Nematodes	Herbivores	NA	NA	Farm	walnut	Months		NA	Langzhong	Sichuan Sheng	China	Temperate Broadleaf and Mixed Forests	Entisol		31° 57′ 82″ N, 105° 96′ 65″ E	One-way ANOVA	Abundance	Abundance	Individual																				Neutral
190	CROPLAND	Song et al., 2020	Nematodes	Omnivores-Predators	NA	NA	Farm	walnut	Months		NA	Langzhong	Sichuan Sheng	China	Temperate Broadleaf and Mixed Forests	Entisol		31° 57′ 82″ N, 105° 96′ 65″ E	One-way ANOVA	Abundance	Abundance	Individual																				Neutral
191	CROPLAND	Kou et al., 2020	Nematodes	Herbivores	NA	NA	Farm	maize	Months		NA		Liaoning	China	Temperate Broadleaf and Mixed Forests	Hapli-Udic Cambisol		42°35'N, 123°63'E	Two-way ANOVA	Biomass Carbon	Abundance	Individual	Neutral	Neutral
192	CROPLAND	Kou et al., 2020	Nematodes	Omnivores-Predators	NA	NA	Farm	maize	Months		NA		Liaoning	China	Temperate Broadleaf and Mixed Forests	Hapli-Udic Cambisol		42°35'N, 123°63'E	Two-way ANOVA	Biomass Carbon	Abundance	Individual	Neutral	Positive
193	CROPLAND	Girgan et al., 2020	Nematodes	Herbivores	NA	6	Landscape	soybean	Months		NA			South Africa		NA		Multiple	One-way ANOVA	Abundance	Abundance	Individual														Neutral
194	CROPLAND	Girgan et al., 2020	Nematodes	Bacterivores	NA	19	Landscape	soybean	Months		NA			South Africa		NA		Multiple	One-way ANOVA	Abundance	Abundance	Individual														Neutral
195	CROPLAND	Girgan et al., 2020	Nematodes	Fungivores	NA	4	Landscape	soybean	Months		NA			South Africa		NA		Multiple	One-way ANOVA	Abundance	Abundance	Individual														Neutral
196	CROPLAND	Girgan et al., 2020	Nematodes	Omnivores	NA	5	Landscape	soybean	Months		NA			South Africa		NA		Multiple	One-way ANOVA	Abundance	Abundance	Individual														Neutral
197	CROPLAND	Girgan et al., 2020	Nematodes	Predators	NA	6	Landscape	soybean	Months		NA			South Africa		NA		Multiple	One-way ANOVA	Abundance	Abundance	Individual														Neutral
198	CROPLAND	Landi et al., 2018	Nematodes	NA	NA	34	Landscape	Maize, sorghum, what, barley, alfalfa, durum wheat	Years		NA			Italy		NA		Multiple	Two-way ANOVA	Abundance	Abundance	Individual									Positive
199	CROPLAND	Wu et al., 2018	Bacteria	NA	NA	NA	Farm	Cotton	Months		NA	Binzhou	Shandong Sheng	China	Temperate Broadleaf and Mixed Forests	NA		37◦59.8′ N, 118◦01.5′ E	One-way ANOVA, Detrended correspondence analysis	Shannon	Compound	Individual				Neutral	Neutral
200	RANGELAND	Hu et al., 2017	Nematodes	NA	NA	41	Farm	NA	Years		NA	Lanzhou		China	Montane Grasslands and Shrublands	NA		35°58'N, 101°53'E	One-way ANOVA	Abundance	Abundance	Individual	Negative
201	RANGELAND	Hu et al., 2017	Nematodes	Herbivores	NA	7	Farm	NA	Years		NA	Lanzhou		China	Montane Grasslands and Shrublands	NA		35°58'N, 101°53'E	One-way ANOVA	Abundance	Abundance	Individual	Negative
202	RANGELAND	Hu et al., 2017	Nematodes	Fungivores	NA	6	Farm	NA	Years		NA	Lanzhou		China	Montane Grasslands and Shrublands	NA		35°58'N, 101°53'E	One-way ANOVA	Abundance	Abundance	Individual	Neutral
203	RANGELAND	Hu et al., 2017	Nematodes	Bacterivores	NA	18	Farm	NA	Years		NA	Lanzhou		China	Montane Grasslands and Shrublands	NA		35°58'N, 101°53'E	One-way ANOVA	Abundance	Abundance	Individual	Neutral
204	RANGELAND	Hu et al., 2017	Nematodes	Predators	NA	3	Farm	NA	Years		NA	Lanzhou		China	Montane Grasslands and Shrublands	NA		35°58'N, 101°53'E	One-way ANOVA	Abundance	Abundance	Individual	Negative
205	RANGELAND	Hu et al., 2017	Nematodes	Omnivores	NA	7	Farm	NA	Years		NA	Lanzhou		China	Montane Grasslands and Shrublands	NA		35°58'N, 101°53'E	One-way ANOVA	Abundance	Abundance	Individual	Neutral
206	CROPLAND	Quintanilla-Tornel et al., 2016	Nematodes	NA	16	NA	Farm	Green Onion	Years		Positive	Honolulu	Hawaii	USA	Tropical and Subtropical Moist Broadleaf Forests	Oxisol		21°53'N, 158°8'W	Two-way ANOVA	Simpson	Compound	Individual																	Neutral				Negative
207
208
209
210
211
212	CROPLAND	Liu et al., 2016	Nematodes	algivores	NA	1	Farm	wheat	Months		NA	Jintan	Jiangsu Sheng	China	Tropical and Subtropical Moist Broadleaf Forests	NA		31°39'41.8''N, 119°28'23.5''E	One-way ANOVA	Relative Abundance	Abundance	Individual	Neutral
213	CROPLAND	Liu et al., 2016	Nematodes	algivores	NA	1	Farm	rice	Months		NA	Jintan	Jiangsu Sheng	China	Tropical and Subtropical Moist Broadleaf Forests	NA		31°39'41.8''N, 119°28'23.5''E	One-way ANOVA	Relative Abundance	Abundance	Individual	Positive
214	CROPLAND	Liu et al., 2016	Nematodes	algivores	NA	1	Farm	wheat	Months		NA	Jintan	Jiangsu Sheng	China	Tropical and Subtropical Moist Broadleaf Forests	NA		31°39'41.8''N, 119°28'23.5''E	One-way ANOVA	Relative Abundance	Abundance	Individual		Neutral
215	CROPLAND	Liu et al., 2016	Nematodes	algivores	NA	1	Farm	rice	Months		NA	Jintan	Jiangsu Sheng	China	Tropical and Subtropical Moist Broadleaf Forests	NA		31°39'41.8''N, 119°28'23.5''E	One-way ANOVA	Relative Abundance	Abundance	Individual		Neutral
216	CROPLAND	Liu et al., 2016	Nematodes	algivores	NA	1	Farm	wheat	Months		NA	Jintan	Jiangsu Sheng	China	Tropical and Subtropical Moist Broadleaf Forests	NA		31°39'41.8''N, 119°28'23.5''E	One-way ANOVA	Relative Abundance	Abundance	Simultaneous		Negative																		Negative
217	CROPLAND	Liu et al., 2016	Nematodes	algivores	NA	1	Farm	rice	Months		NA	Jintan	Jiangsu Sheng	China	Tropical and Subtropical Moist Broadleaf Forests	NA		31°39'41.8''N, 119°28'23.5''E	One-way ANOVA	Relative Abundance	Abundance	Simultaneous		Neutral																		Neutral
218	CROPLAND	Liu et al., 2016	Nematodes	algivores	NA	1	Farm	wheat	Months		NA	Jintan	Jiangsu Sheng	China	Tropical and Subtropical Moist Broadleaf Forests	NA		31°39'41.8''N, 119°28'23.5''E	One-way ANOVA	Relative Abundance	Abundance	Simultaneous			Negative																	Negative
219	CROPLAND	Liu et al., 2016	Nematodes	algivores	NA	1	Farm	rice	Months		NA	Jintan	Jiangsu Sheng	China	Tropical and Subtropical Moist Broadleaf Forests	NA		31°39'41.8''N, 119°28'23.5''E	One-way ANOVA	Relative Abundance	Abundance	Simultaneous			Neutral																	Neutral
220	CROPLAND	Liu et al., 2016	Nematodes	Fungivores	NA	1	Farm	wheat	Months		NA	Jintan	Jiangsu Sheng	China	Tropical and Subtropical Moist Broadleaf Forests	NA		31°39'41.8''N, 119°28'23.5''E	One-way ANOVA	Relative Abundance	Abundance	Individual	Neutral
221	CROPLAND	Liu et al., 2016	Nematodes	Fungivores	NA	1	Farm	rice	Months		NA	Jintan	Jiangsu Sheng	China	Tropical and Subtropical Moist Broadleaf Forests	NA		31°39'41.8''N, 119°28'23.5''E	One-way ANOVA	Relative Abundance	Abundance	Individual	Neutral
222	CROPLAND	Liu et al., 2016	Nematodes	Fungivores	NA	1	Farm	wheat	Months		NA	Jintan	Jiangsu Sheng	China	Tropical and Subtropical Moist Broadleaf Forests	NA		31°39'41.8''N, 119°28'23.5''E	One-way ANOVA	Relative Abundance	Abundance	Individual		Neutral
223	CROPLAND	Liu et al., 2016	Nematodes	Fungivores	NA	1	Farm	rice	Months		NA	Jintan	Jiangsu Sheng	China	Tropical and Subtropical Moist Broadleaf Forests	NA		31°39'41.8''N, 119°28'23.5''E	One-way ANOVA	Relative Abundance	Abundance	Individual		Neutral
224	CROPLAND	Liu et al., 2016	Nematodes	Fungivores	NA	1	Farm	wheat	Months		NA	Jintan	Jiangsu Sheng	China	Tropical and Subtropical Moist Broadleaf Forests	NA		31°39'41.8''N, 119°28'23.5''E	One-way ANOVA	Relative Abundance	Abundance	Simultaneous		Neutral																		Neutral
225	CROPLAND	Liu et al., 2016	Nematodes	Fungivores	NA	1	Farm	rice	Months		NA	Jintan	Jiangsu Sheng	China	Tropical and Subtropical Moist Broadleaf Forests	NA		31°39'41.8''N, 119°28'23.5''E	One-way ANOVA	Relative Abundance	Abundance	Simultaneous		Neutral																		Neutral
226	CROPLAND	Liu et al., 2016	Nematodes	Fungivores	NA	1	Farm	wheat	Months		NA	Jintan	Jiangsu Sheng	China	Tropical and Subtropical Moist Broadleaf Forests	NA		31°39'41.8''N, 119°28'23.5''E	One-way ANOVA	Relative Abundance	Abundance	Simultaneous			Positive																	Positive
227	CROPLAND	Liu et al., 2016	Nematodes	Fungivores	NA	1	Farm	rice	Months		NA	Jintan	Jiangsu Sheng	China	Tropical and Subtropical Moist Broadleaf Forests	NA		31°39'41.8''N, 119°28'23.5''E	One-way ANOVA	Relative Abundance	Abundance	Simultaneous			Neutral																	Neutral
228	CROPLAND	Liu et al., 2016	Nematodes	Herbivores	NA	1	Farm	wheat	Months		NA	Jintan	Jiangsu Sheng	China	Tropical and Subtropical Moist Broadleaf Forests	NA		31°39'41.8''N, 119°28'23.5''E	One-way ANOVA	Relative Abundance	Abundance	Individual	Negative
229	CROPLAND	Liu et al., 2016	Nematodes	Herbivores	NA	1	Farm	rice	Months		NA	Jintan	Jiangsu Sheng	China	Tropical and Subtropical Moist Broadleaf Forests	NA		31°39'41.8''N, 119°28'23.5''E	One-way ANOVA	Relative Abundance	Abundance	Individual	Negative
230	CROPLAND	Liu et al., 2016	Nematodes	Herbivores	NA	1	Farm	wheat	Months		NA	Jintan	Jiangsu Sheng	China	Tropical and Subtropical Moist Broadleaf Forests	NA		31°39'41.8''N, 119°28'23.5''E	One-way ANOVA	Relative Abundance	Abundance	Individual		Neutral
231	CROPLAND	Liu et al., 2016	Nematodes	Herbivores	NA	1	Farm	rice	Months		NA	Jintan	Jiangsu Sheng	China	Tropical and Subtropical Moist Broadleaf Forests	NA		31°39'41.8''N, 119°28'23.5''E	One-way ANOVA	Relative Abundance	Abundance	Individual		Negative
232	CROPLAND	Liu et al., 2016	Nematodes	Herbivores	NA	1	Farm	wheat	Months		NA	Jintan	Jiangsu Sheng	China	Tropical and Subtropical Moist Broadleaf Forests	NA		31°39'41.8''N, 119°28'23.5''E	One-way ANOVA	Relative Abundance	Abundance	Simultaneous		Neutral																		Neutral
233	CROPLAND	Liu et al., 2016	Nematodes	Herbivores	NA	1	Farm	rice	Months		NA	Jintan	Jiangsu Sheng	China	Tropical and Subtropical Moist Broadleaf Forests	NA		31°39'41.8''N, 119°28'23.5''E	One-way ANOVA	Relative Abundance	Abundance	Simultaneous		Neutral																		Neutral
234	CROPLAND	Liu et al., 2016	Nematodes	Herbivores	NA	1	Farm	wheat	Months		NA	Jintan	Jiangsu Sheng	China	Tropical and Subtropical Moist Broadleaf Forests	NA		31°39'41.8''N, 119°28'23.5''E	One-way ANOVA	Relative Abundance	Abundance	Simultaneous			Negative																	Negative
235	CROPLAND	Liu et al., 2016	Nematodes	Herbivores	NA	1	Farm	rice	Months		NA	Jintan	Jiangsu Sheng	China	Tropical and Subtropical Moist Broadleaf Forests	NA		31°39'41.8''N, 119°28'23.5''E	One-way ANOVA	Relative Abundance	Abundance	Simultaneous			Negative																	Negative
236	CROPLAND	Liu et al., 2016	Nematodes	Bacterivores	NA	1	Farm	wheat	Months		NA	Jintan	Jiangsu Sheng	China	Tropical and Subtropical Moist Broadleaf Forests	NA		31°39'41.8''N, 119°28'23.5''E	One-way ANOVA	Relative Abundance	Abundance	Individual	Neutral
237	CROPLAND	Liu et al., 2016	Nematodes	Bacterivores	NA	1	Farm	rice	Months		NA	Jintan	Jiangsu Sheng	China	Tropical and Subtropical Moist Broadleaf Forests	NA		31°39'41.8''N, 119°28'23.5''E	One-way ANOVA	Relative Abundance	Abundance	Individual	Neutral
238	CROPLAND	Liu et al., 2016	Nematodes	Bacterivores	NA	1	Farm	wheat	Months		NA	Jintan	Jiangsu Sheng	China	Tropical and Subtropical Moist Broadleaf Forests	NA		31°39'41.8''N, 119°28'23.5''E	One-way ANOVA	Relative Abundance	Abundance	Individual		Neutral
239	CROPLAND	Liu et al., 2016	Nematodes	Bacterivores	NA	1	Farm	rice	Months		NA	Jintan	Jiangsu Sheng	China	Tropical and Subtropical Moist Broadleaf Forests	NA		31°39'41.8''N, 119°28'23.5''E	One-way ANOVA	Relative Abundance	Abundance	Individual		Neutral
240	CROPLAND	Liu et al., 2016	Nematodes	Bacterivores	NA	1	Farm	wheat	Months		NA	Jintan	Jiangsu Sheng	China	Tropical and Subtropical Moist Broadleaf Forests	NA		31°39'41.8''N, 119°28'23.5''E	One-way ANOVA	Relative Abundance	Abundance	Simultaneous		Positive																		Positive
241	CROPLAND	Liu et al., 2016	Nematodes	Bacterivores	NA	1	Farm	rice	Months		NA	Jintan	Jiangsu Sheng	China	Tropical and Subtropical Moist Broadleaf Forests	NA		31°39'41.8''N, 119°28'23.5''E	One-way ANOVA	Relative Abundance	Abundance	Simultaneous		Neutral																		Neutral
242	CROPLAND	Liu et al., 2016	Nematodes	Bacterivores	NA	1	Farm	wheat	Months		NA	Jintan	Jiangsu Sheng	China	Tropical and Subtropical Moist Broadleaf Forests	NA		31°39'41.8''N, 119°28'23.5''E	One-way ANOVA	Relative Abundance	Abundance	Simultaneous			Neutral																	Neutral
243	CROPLAND	Liu et al., 2016	Nematodes	Bacterivores	NA	1	Farm	rice	Months		NA	Jintan	Jiangsu Sheng	China	Tropical and Subtropical Moist Broadleaf Forests	NA		31°39'41.8''N, 119°28'23.5''E	One-way ANOVA	Relative Abundance	Abundance	Simultaneous			Neutral																	Neutral
251	CROPLAND	Y. Liu et al., 2015	Nematodes	Bacterivores	NA	10	Farm	wheat, jujube	Years		NA		Xinjiang Uygur Zizhiqu	China	Deserts and Xeric Shrublands	Arenosol		37°12’N, 79°94’ E	ANOVA	Abundance	Abundance	Individual							Positive
252	CROPLAND	Y. Liu et al., 2015	Nematodes	Fungivores	NA	4	Farm	wheat, jujube	Years		NA		Xinjiang Uygur Zizhiqu	China	Deserts and Xeric Shrublands	Arenosol		37°12’N, 79°94’ E	ANOVA	Abundance	Abundance	Individual							Neutral
253	CROPLAND	Y. Liu et al., 2015	Nematodes	Omnivores-Predators	NA	2	Farm	wheat, jujube	Years		NA		Xinjiang Uygur Zizhiqu	China	Deserts and Xeric Shrublands	Arenosol		37°12’N, 79°94’ E	ANOVA	Abundance	Abundance	Individual							Neutral
254	CROPLAND	Y. Liu et al., 2015	Nematodes	Herbivores	NA	3	Farm	wheat, jujube	Years		NA		Xinjiang Uygur Zizhiqu	China	Deserts and Xeric Shrublands	Arenosol		37°12’N, 79°94’ E	ANOVA	Abundance	Abundance	Individual							Positive
255	CROPLAND	Zhong et al., 2015	Nematodes	NA	NA	28	Farm	banana, pineapple, papaya	Months		NA	Hainan	Hainan Sheng	China	Tropical and Subtropical Moist Broadleaf Forests	NA		18°37′–18°38′ N, 108°46′–108°48′ E	Two-way ANOVA	Abundance	Abundance	Individual						Positive
256	CROPLAND	Zhong et al., 2015	Nematodes	Bacterivores	NA	11	Farm	banana, pineapple, papaya	Months		NA	Hainan	Hainan Sheng	China	Tropical and Subtropical Moist Broadleaf Forests	NA		18°37′–18°38′ N, 108°46′–108°48′ E	Two-way ANOVA	Abundance	Abundance	Individual						Positive
257	CROPLAND	Zhong et al., 2015	Nematodes	Fungivores	NA	3	Farm	banana, pineapple, papaya	Months		NA	Hainan	Hainan Sheng	China	Tropical and Subtropical Moist Broadleaf Forests	NA		18°37′–18°38′ N, 108°46′–108°48′ E	Two-way ANOVA	Abundance	Abundance	Individual						Positive
258	CROPLAND	Zhong et al., 2015	Nematodes	Herbivores	NA	7	Farm	banana, pineapple, papaya	Months		NA	Hainan	Hainan Sheng	China	Tropical and Subtropical Moist Broadleaf Forests	NA		18°37′–18°38′ N, 108°46′–108°48′ E	Two-way ANOVA	Abundance	Abundance	Individual						Negative
259	CROPLAND	Zhong et al., 2015	Nematodes	Omnivores-Predators	NA	7	Farm	banana, pineapple, papaya	Months		NA	Hainan	Hainan Sheng	China	Tropical and Subtropical Moist Broadleaf Forests	NA		18°37′–18°38′ N, 108°46′–108°48′ E	Two-way ANOVA	Abundance	Abundance	Individual						Positive
260	CROPLAND	Ito et al., 2015	Nematodes	Bacterivores	NA	11	Farm	rice, soybean	Years		NA			Japan		Epihumic Wet Andosol		N 36°1'57.7'', E140°12'43.6''	Two-way ANOVA	Abundance	Abundance	Individual															Positive		Positive
261	CROPLAND	Ito et al., 2015	Nematodes	Fungivores	NA	5	Farm	rice, soybean	Years		NA			Japan		Epihumic Wet Andosol		N 36°1'57.7'', E140°12'43.6''	Two-way ANOVA	Abundance	Abundance	Individual															Positive		Positive
262	CROPLAND	Ito et al., 2015	Nematodes	Predators	NA	1	Farm	rice, soybean	Years		NA			Japan		Epihumic Wet Andosol		N 36°1'57.7'', E140°12'43.6''	Two-way ANOVA	Abundance	Abundance	Individual															Neutral		Positive
263	CROPLAND	Ito et al., 2015	Nematodes	Omnivores	NA	2	Farm	rice, soybean	Years		NA			Japan		Epihumic Wet Andosol		N 36°1'57.7'', E140°12'43.6''	Two-way ANOVA	Abundance	Abundance	Individual															Positive		Positive
264	CROPLAND	Zhang et al., 2015	Nematodes	NA	NA	58	Farm	corn, soybean	Months		NA	Dehui County	Jilin Sheng	China	Temperate Broadleaf and Mixed Forests	Typic Hapludoll		44°12' N,125°33' E	General Linear Model (GLM)	Abundance	Abundance	Individual						Positive											Negative
265	CROPLAND	Zhang et al., 2015	Nematodes	NA	NA	58	Farm	corn, soybean	Months		NA	Dehui County	Jilin Sheng	China	Temperate Broadleaf and Mixed Forests	Typic Hapludoll		44°12' N,125°33' E	General Linear Model (GLM)	Abundance	Abundance	Simultaneous						Neutral											Neutral
266	CROPLAND	Zhang et al., 2015	Nematodes	Bacterivores	NA	58	Farm	corn, soybean	Months		NA	Dehui County	Jilin Sheng	China	Temperate Broadleaf and Mixed Forests	Typic Hapludoll		44°12' N,125°33' E	General Linear Model (GLM)	Abundance	Abundance	Individual						Positive											Neutral
267	CROPLAND	Zhang et al., 2015	Nematodes	Bacterivores	NA	58	Farm	corn, soybean	Months		NA	Dehui County	Jilin Sheng	China	Temperate Broadleaf and Mixed Forests	Typic Hapludoll		44°12' N,125°33' E	General Linear Model (GLM)	Abundance	Abundance	Simultaneous						Neutral											Neutral
268	CROPLAND	Zhang et al., 2015	Nematodes	Fungivores	NA	58	Farm	corn, soybean	Months		NA	Dehui County	Jilin Sheng	China	Temperate Broadleaf and Mixed Forests	Typic Hapludoll		44°12' N,125°33' E	General Linear Model (GLM)	Abundance	Abundance	Individual						Neutral											Negative
269	CROPLAND	Zhang et al., 2015	Nematodes	Fungivores	NA	58	Farm	corn, soybean	Months		NA	Dehui County	Jilin Sheng	China	Temperate Broadleaf and Mixed Forests	Typic Hapludoll		44°12' N,125°33' E	General Linear Model (GLM)	Abundance	Abundance	Simultaneous						Negative											Negative
270	CROPLAND	Zhang et al., 2015	Nematodes	Omnivores-Predators	NA	58	Farm	corn, soybean	Months		NA	Dehui County	Jilin Sheng	China	Temperate Broadleaf and Mixed Forests	Typic Hapludoll		44°12' N,125°33' E	General Linear Model (GLM)	Abundance	Abundance	Individual						Neutral											Neutral
271	CROPLAND	Zhang et al., 2015	Nematodes	Omnivores-Predators	NA	58	Farm	corn, soybean	Months		NA	Dehui County	Jilin Sheng	China	Temperate Broadleaf and Mixed Forests	Typic Hapludoll		44°12' N,125°33' E	General Linear Model (GLM)	Abundance	Abundance	Simultaneous						Neutral											Neutral
272	CROPLAND	Zhang et al., 2015	Nematodes	Herbivores	NA	58	Farm	corn, soybean	Months		NA	Dehui County	Jilin Sheng	China	Temperate Broadleaf and Mixed Forests	Typic Hapludoll		44°12' N,125°33' E	General Linear Model (GLM)	Abundance	Abundance	Individual						Negative											Neutral
273	CROPLAND	Zhang et al., 2015	Nematodes	Herbivores	NA	58	Farm	corn, soybean	Months		NA	Dehui County	Jilin Sheng	China	Temperate Broadleaf and Mixed Forests	Typic Hapludoll		44°12' N,125°33' E	General Linear Model (GLM)	Abundance	Abundance	Simultaneous						Neutral											Neutral
274	CROPLAND	Azpilicueta et al., 2014	Nematodes	Bacterivores	NA	7	Farm	apple	Years		NA		Rio Negro Valley	Argentina	Temperate Grasslands, Savannas and Shrublands	typic Aquicambid Aridisol		38° 56' S, 67° 59'W	Generalized Linear Model (GLiM)	Abundance	Abundance	Individual	Neutral
275	CROPLAND	Azpilicueta et al., 2014	Nematodes	Fungivores	NA	4	Farm	apple	Years		NA		Rio Negro Valley	Argentina	Temperate Grasslands, Savannas and Shrublands	typic Aquicambid Aridisol		38° 56' S, 67° 59'W	Generalized Linear Model (GLiM)	Abundance	Abundance	Individual	Neutral
276	CROPLAND	Azpilicueta et al., 2014	Nematodes	Herbivores	NA	10	Farm	apple	Years		NA		Rio Negro Valley	Argentina	Temperate Grasslands, Savannas and Shrublands	typic Aquicambid Aridisol		38° 56' S, 67° 59'W	Generalized Linear Model (GLiM)	Abundance	Abundance	Individual	Positive
277	CROPLAND	Azpilicueta et al., 2014	Nematodes	Predators	NA	3	Farm	apple	Years		NA		Rio Negro Valley	Argentina	Temperate Grasslands, Savannas and Shrublands	typic Aquicambid Aridisol		38° 56' S, 67° 59'W	Generalized Linear Model (GLiM)	Abundance	Abundance	Individual	Neutral
278	CROPLAND	Reilly et al. 2013	Fungi	NA	NA	NA	Farm	onion	Months		Negative		Dublin	Ireland	Temperate Broadleaf and Mixed Forests	NA		53° 25' N, 6° 10' W	ANOVA mixed model	Abundance	Abundance	Simultaneous		Neutral							Neutral			Neutral	Neutral								Neutral
279	CROPLAND	Reilly et al. 2013	Bacteria	NA	NA	NA	Farm	onion	Months		Negative		Dublin	Ireland	Temperate Broadleaf and Mixed Forests	NA		53° 25' N, 6° 10' W	ANOVA mixed model	Abundance	Abundance	Simultaneous		Positive							Positive			Positive	Positive								Positive
280	CROPLAND	Overstreet et al., 2010	Nematodes	Bacterivores	NA	NA	Farm	Tomato	Months		NA	Henderson	North Carolina	USA	Temperate Broadleaf and Mixed Forests	Acrisol		35°25'5'' N, 82°30'5'' W	General Linear Model (GLM)	Abundance	Abundance	Individual					Positive	Neutral									Positive
281	CROPLAND	Overstreet et al., 2010	Nematodes	Fungivores	NA	NA	Farm	Tomato	Months		NA	Henderson	North Carolina	USA	Temperate Broadleaf and Mixed Forests	Acrisol		35°25'5'' N, 82°30'5'' W	General Linear Model (GLM)	Abundance	Abundance	Individual					Neutral	Neutral									Neutral
282	CROPLAND	Overstreet et al., 2010	Nematodes	Omnivores	NA	NA	Farm	Tomato	Months		NA	Henderson	North Carolina	USA	Temperate Broadleaf and Mixed Forests	Acrisol		35°25'5'' N, 82°30'5'' W	General Linear Model (GLM)	Abundance	Abundance	Individual					Positive	Neutral									Neutral
283	CROPLAND	Overstreet et al., 2010	Nematodes	Predators	NA	NA	Farm	Tomato	Months		NA	Henderson	North Carolina	USA	Temperate Broadleaf and Mixed Forests	Acrisol		35°25'5'' N, 82°30'5'' W	General Linear Model (GLM)	Abundance	Abundance	Individual					Neutral	Neutral									Positive
284	CROPLAND	Overstreet et al., 2010	Nematodes	Herbivores	NA	NA	Farm	Tomato	Months		NA	Henderson	North Carolina	USA	Temperate Broadleaf and Mixed Forests	Acrisol		35°25'5'' N, 82°30'5'' W	General Linear Model (GLM)	Abundance	Abundance	Individual					Positive	Neutral									Neutral
285	CROPLAND	Overstreet et al., 2010	Nematodes	Bacterivores	NA	NA	Farm	Tomato	Months		NA	Henderson	North Carolina	USA	Temperate Broadleaf and Mixed Forests	Acrisol		35°25'5'' N, 82°30'5'' W	General Linear Model (GLM)	Abundance	Abundance	Simultaneous					Neutral										Neutral
286	CROPLAND	Overstreet et al., 2010	Nematodes	Fungivores	NA	NA	Farm	Tomato	Months		NA	Henderson	North Carolina	USA	Temperate Broadleaf and Mixed Forests	Acrisol		35°25'5'' N, 82°30'5'' W	General Linear Model (GLM)	Abundance	Abundance	Simultaneous					Neutral										Neutral
287	CROPLAND	Overstreet et al., 2010	Nematodes	Omnivores	NA	NA	Farm	Tomato	Months		NA	Henderson	North Carolina	USA	Temperate Broadleaf and Mixed Forests	Acrisol		35°25'5'' N, 82°30'5'' W	General Linear Model (GLM)	Abundance	Abundance	Simultaneous					Positive										Positive
288	CROPLAND	Overstreet et al., 2010	Nematodes	Predators	NA	NA	Farm	Tomato	Months		NA	Henderson	North Carolina	USA	Temperate Broadleaf and Mixed Forests	Acrisol		35°25'5'' N, 82°30'5'' W	General Linear Model (GLM)	Abundance	Abundance	Simultaneous					Neutral										Neutral
289	CROPLAND	Overstreet et al., 2010	Nematodes	Herbivores	NA	NA	Farm	Tomato	Months		NA	Henderson	North Carolina	USA	Temperate Broadleaf and Mixed Forests	Acrisol		35°25'5'' N, 82°30'5'' W	General Linear Model (GLM)	Abundance	Abundance	Simultaneous					Neutral										Neutral
290	CROPLAND	Villenave et al., 2010	Nematodes	Bacterivores	NA	16	Farm	Sorghum	Months		Positive			Burkina Faso		ferric lixisol		12°16′N, 2°9′W	Three-way ANOVA	Abundance	Abundance	Individual	Neutral	Positive	Positive	Positive
291	CROPLAND	Villenave et al., 2010	Nematodes	Herbivores	NA	9	Farm	Sorghum	Months		Positive			Burkina Faso		ferric lixisol		12°16′N, 2°9′W	Three-way ANOVA	Abundance	Abundance	Individual	Negative	Positive	Positive	Neutral
292	CROPLAND	Villenave et al., 2010	Nematodes	Fungivores	NA	5	Farm	Sorghum	Months		Positive			Burkina Faso		ferric lixisol		12°16′N, 2°9′W	Three-way ANOVA	Abundance	Abundance	Individual	Neutral	Positive	Positive	Positive
293	CROPLAND	Villenave et al., 2010	Nematodes	Omnivores	NA	4	Farm	Sorghum	Months		Positive			Burkina Faso		ferric lixisol		12°16′N, 2°9′W	Three-way ANOVA	Abundance	Abundance	Individual		Neutral	Neutral	Neutral
294	CROPLAND	Villenave et al., 2010	Nematodes	Predators	NA	2	Farm	Sorghum	Months		Positive			Burkina Faso		ferric lixisol		12°16′N, 2°9′W	Three-way ANOVA	Abundance	Abundance	Individual		Neutral	Neutral	Neutral
295	CROPLAND	Pan et al., 2010	Nematodes	Herbivores	NA	8	Farm	soybean	Months		NA	Suihua	Heilongjiang Sheng	China	Temperate Broadleaf and Mixed Forests	Udic Mollisol		47°26' N, 126°38' E	One-way ANOVA	Abundance	Abundance	Individual	Positive	Neutral
296	CROPLAND	Pan et al., 2010	Nematodes	Bacterivores	NA	12	Farm	soybean	Months		NA	Suihua	Heilongjiang Sheng	China	Temperate Broadleaf and Mixed Forests	Udic Mollisol		47°26' N, 126°38' E	One-way ANOVA	Abundance	Abundance	Individual	Neutral	Positive
297	CROPLAND	Pan et al., 2010	Nematodes	Fungivores	NA	5	Farm	soybean	Months		NA	Suihua	Heilongjiang Sheng	China	Temperate Broadleaf and Mixed Forests	Udic Mollisol		47°26' N, 126°38' E	One-way ANOVA	Abundance	Abundance	Individual	Negative	Negative
298	CROPLAND	Pan et al., 2010	Nematodes	Omnivores-Predators	NA	9	Farm	soybean	Months		NA	Suihua	Heilongjiang Sheng	China	Temperate Broadleaf and Mixed Forests	Udic Mollisol		47°26' N, 126°38' E	One-way ANOVA	Abundance	Abundance	Individual	Neutral	Neutral
299	CROPLAND	Sánchez-Moreno et al., 2009	Nematodes	NA	NA	37	Farm	tomato, maize	Years		NA	Davis (Sacramento)	California	USA	Mediterranean Forests, Woodlands and Scrub	NA		NA	One-way ANOVA, Canonical Correspondence Analysis	Abundance	Abundance	Simultaneous				Positive											Positive						Positive
300	CROPLAND	Sánchez-Moreno et al., 2009	Nematodes	NA	NA	37	Farm	tomato, maize	Years		NA	Davis (Sacramento)	California	USA	Mediterranean Forests, Woodlands and Scrub	NA		NA	One-way ANOVA, Canonical Correspondence Analysis	Abundance	Abundance	Simultaneous				Positive													Positive				Positive
301	CROPLAND	Sánchez-Moreno et al., 2009	Nematodes	NA	NA	37	Farm	tomato, maize	Years		NA	Davis (Sacramento)	California	USA	Mediterranean Forests, Woodlands and Scrub	NA		NA	One-way ANOVA, Canonical Correspondence Analysis	Abundance	Abundance	Simultaneous				Positive																	Positive
302	CROPLAND	Sánchez-Moreno et al., 2009	Nematodes	NA	NA	37	Farm	tomato, maize	Years		NA	Davis (Sacramento)	California	USA	Mediterranean Forests, Woodlands and Scrub	NA		NA	One-way ANOVA, Canonical Correspondence Analysis	Abundance	Abundance	Individual															Neutral
303	CROPLAND	Sánchez-Moreno et al., 2009	Nematodes	Bacterivores	NA	37	Farm	tomato, maize	Years		NA	Davis (Sacramento)	California	USA	Mediterranean Forests, Woodlands and Scrub	NA		NA	One-way ANOVA, Canonical Correspondence Analysis	Abundance	Abundance	Simultaneous				Positive											Positive						Positive
304	CROPLAND	Sánchez-Moreno et al., 2009	Nematodes	Bacterivores	NA	37	Farm	tomato, maize	Years		NA	Davis (Sacramento)	California	USA	Mediterranean Forests, Woodlands and Scrub	NA		NA	One-way ANOVA, Canonical Correspondence Analysis	Abundance	Abundance	Simultaneous				Positive													Positive				Positive
305	CROPLAND	Sánchez-Moreno et al., 2009	Nematodes	Bacterivores	NA	37	Farm	tomato, maize	Years		NA	Davis (Sacramento)	California	USA	Mediterranean Forests, Woodlands and Scrub	NA		NA	One-way ANOVA, Canonical Correspondence Analysis	Abundance	Abundance	Simultaneous				Positive																	Positive
306	CROPLAND	Sánchez-Moreno et al., 2009	Nematodes	Bacterivores	NA	37	Farm	tomato, maize	Years		NA	Davis (Sacramento)	California	USA	Mediterranean Forests, Woodlands and Scrub	NA		NA	One-way ANOVA, Canonical Correspondence Analysis	Abundance	Abundance	Individual															Positive
307	CROPLAND	Sánchez-Moreno et al., 2009	Nematodes	Fungivores	NA	37	Farm	tomato, maize	Years		NA	Davis (Sacramento)	California	USA	Mediterranean Forests, Woodlands and Scrub	NA		NA	One-way ANOVA, Canonical Correspondence Analysis	Abundance	Abundance	Simultaneous				Neutral											Neutral						Neutral
308	CROPLAND	Sánchez-Moreno et al., 2009	Nematodes	Fungivores	NA	37	Farm	tomato, maize	Years		NA	Davis (Sacramento)	California	USA	Mediterranean Forests, Woodlands and Scrub	NA		NA	One-way ANOVA, Canonical Correspondence Analysis	Abundance	Abundance	Simultaneous				Neutral													Neutral				Neutral
309	CROPLAND	Sánchez-Moreno et al., 2009	Nematodes	Fungivores	NA	37	Farm	tomato, maize	Years		NA	Davis (Sacramento)	California	USA	Mediterranean Forests, Woodlands and Scrub	NA		NA	One-way ANOVA, Canonical Correspondence Analysis	Abundance	Abundance	Simultaneous				Neutral																	Neutral
310	CROPLAND	Sánchez-Moreno et al., 2009	Nematodes	Fungivores	NA	37	Farm	tomato, maize	Years		NA	Davis (Sacramento)	California	USA	Mediterranean Forests, Woodlands and Scrub	NA		NA	One-way ANOVA, Canonical Correspondence Analysis	Abundance	Abundance	Individual															Neutral
311	CROPLAND	Sánchez-Moreno et al., 2009	Nematodes	Herbivores	NA	37	Farm	tomato, maize	Years		NA	Davis (Sacramento)	California	USA	Mediterranean Forests, Woodlands and Scrub	NA		NA	One-way ANOVA, Canonical Correspondence Analysis	Abundance	Abundance	Simultaneous				Neutral											Neutral						Neutral
312	CROPLAND	Sánchez-Moreno et al., 2009	Nematodes	Herbivores	NA	37	Farm	tomato, maize	Years		NA	Davis (Sacramento)	California	USA	Mediterranean Forests, Woodlands and Scrub	NA		NA	One-way ANOVA, Canonical Correspondence Analysis	Abundance	Abundance	Simultaneous				Neutral													Neutral				Neutral
313	CROPLAND	Sánchez-Moreno et al., 2009	Nematodes	Herbivores	NA	37	Farm	tomato, maize	Years		NA	Davis (Sacramento)	California	USA	Mediterranean Forests, Woodlands and Scrub	NA		NA	One-way ANOVA, Canonical Correspondence Analysis	Abundance	Abundance	Simultaneous				Neutral																	Neutral
314	CROPLAND	Sánchez-Moreno et al., 2009	Nematodes	Herbivores	NA	37	Farm	tomato, maize	Years		NA	Davis (Sacramento)	California	USA	Mediterranean Forests, Woodlands and Scrub	NA		NA	One-way ANOVA, Canonical Correspondence Analysis	Abundance	Abundance	Individual															Neutral
315	CROPLAND	Sánchez-Moreno et al., 2009	Nematodes	Omnivores	NA	37	Farm	tomato, maize	Years		NA	Davis (Sacramento)	California	USA	Mediterranean Forests, Woodlands and Scrub	NA		NA	One-way ANOVA, Canonical Correspondence Analysis	Abundance	Abundance	Simultaneous				Neutral											Neutral						Neutral
316	CROPLAND	Sánchez-Moreno et al., 2009	Nematodes	Omnivores	NA	37	Farm	tomato, maize	Years		NA	Davis (Sacramento)	California	USA	Mediterranean Forests, Woodlands and Scrub	NA		NA	One-way ANOVA, Canonical Correspondence Analysis	Abundance	Abundance	Simultaneous				Neutral													Neutral				Neutral
317	CROPLAND	Sánchez-Moreno et al., 2009	Nematodes	Omnivores	NA	37	Farm	tomato, maize	Years		NA	Davis (Sacramento)	California	USA	Mediterranean Forests, Woodlands and Scrub	NA		NA	One-way ANOVA, Canonical Correspondence Analysis	Abundance	Abundance	Simultaneous				Neutral																	Neutral
318	CROPLAND	Sánchez-Moreno et al., 2009	Nematodes	Omnivores	NA	37	Farm	tomato, maize	Years		NA	Davis (Sacramento)	California	USA	Mediterranean Forests, Woodlands and Scrub	NA		NA	One-way ANOVA, Canonical Correspondence Analysis	Abundance	Abundance	Individual															Neutral
319	CROPLAND	Sánchez-Moreno et al., 2009	Nematodes	Predators	NA	37	Farm	tomato, maize	Years		NA	Davis (Sacramento)	California	USA	Mediterranean Forests, Woodlands and Scrub	NA		NA	One-way ANOVA, Canonical Correspondence Analysis	Abundance	Abundance	Simultaneous				Positive											Positive						Positive
320	CROPLAND	Sánchez-Moreno et al., 2009	Nematodes	Predators	NA	37	Farm	tomato, maize	Years		NA	Davis (Sacramento)	California	USA	Mediterranean Forests, Woodlands and Scrub	NA		NA	One-way ANOVA, Canonical Correspondence Analysis	Abundance	Abundance	Simultaneous				Positive													Positive				Positive
321	CROPLAND	Sánchez-Moreno et al., 2009	Nematodes	Predators	NA	37	Farm	tomato, maize	Years		NA	Davis (Sacramento)	California	USA	Mediterranean Forests, Woodlands and Scrub	NA		NA	One-way ANOVA, Canonical Correspondence Analysis	Abundance	Abundance	Simultaneous				Positive																	Positive
322	CROPLAND	Sánchez-Moreno et al., 2009	Nematodes	Predators	NA	37	Farm	tomato, maize	Years		NA	Davis (Sacramento)	California	USA	Mediterranean Forests, Woodlands and Scrub	NA		NA	One-way ANOVA, Canonical Correspondence Analysis	Abundance	Abundance	Individual															Neutral
323	CROPLAND	DuPont et al., 2009	Nematodes	Bacterivores	NA	6	Farm	tomato, maize	Years		Negative	Davis (Sacramento)	California	USA	Mediterranean Forests, Woodlands and Scrub	NA		NA	linear mixed model (LMM)	Abundance	Abundance	Individual																					Neutral
324	CROPLAND	DuPont et al., 2009	Nematodes	Fungivores	NA	2	Farm	tomato, maize	Years		Negative	Davis (Sacramento)	California	USA	Mediterranean Forests, Woodlands and Scrub	NA		NA	linear mixed model (LMM)	Abundance	Abundance	Individual																					Neutral
325	CROPLAND	DuPont et al., 2009	Nematodes	Herbivores	NA	2	Farm	tomato, maize	Years		Negative	Davis (Sacramento)	California	USA	Mediterranean Forests, Woodlands and Scrub	NA		NA	linear mixed model (LMM)	Abundance	Abundance	Individual																					Positive
326	CROPLAND	DuPont et al., 2009	Nematodes	Omnivores	NA	1	Farm	tomato, maize	Years		Negative	Davis (Sacramento)	California	USA	Mediterranean Forests, Woodlands and Scrub	NA		NA	linear mixed model (LMM)	Abundance	Abundance	Individual																					Neutral
327	CROPLAND	Rahman et al., 2009	Nematodes	Bacterivores	NA	7	Farm	grape vine	Years		NA	Wagga Wagga	New South Wales	Australia	Tropical and Subtropical Moist Broadleaf Forests	NA		Multiple	linear mixed model (LMM)	Abundance	Abundance	Individual												Positive
328	CROPLAND	Rahman et al., 2009	Nematodes	Predators	NA	2	Farm	grape vine	Years		NA	Wagga Wagga	New South Wales	Australia	Tropical and Subtropical Moist Broadleaf Forests	NA		Multiple	linear mixed model (LMM)	Abundance	Abundance	Individual												Positive
329	CROPLAND	Rahman et al., 2009	Nematodes	Herbivores	NA	7	Farm	grape vine	Years		NA	Wagga Wagga	New South Wales	Australia	Tropical and Subtropical Moist Broadleaf Forests	NA		Multiple	linear mixed model (LMM)	Abundance	Abundance	Individual												Neutral
330	CROPLAND	Rahman et al., 2009	Nematodes	Omnivores	NA	1	Farm	grape vine	Years		NA	Wagga Wagga	New South Wales	Australia	Tropical and Subtropical Moist Broadleaf Forests	NA		Multiple	linear mixed model (LMM)	Abundance	Abundance	Individual												Positive
331	CROPLAND	Rahman et al., 2009	Nematodes	Fungivores	NA	2	Farm	grape vine	Years		NA	Wagga Wagga	New South Wales	Australia	Tropical and Subtropical Moist Broadleaf Forests	NA		Multiple	linear mixed model (LMM)	Abundance	Abundance	Individual												Neutral
332	RANGELAND	Cheng et al., 2008	Nematodes	Bacterivores	NA	13	Farm	poa pratensis	Months		NA		Ohio	USA	Temperate Broadleaf and Mixed Forests	NA		NA	General Linear Model (GLM)	Abundance	Abundance	Simultaneous	Neutral											Neutral
333	RANGELAND	Cheng et al., 2008	Nematodes	Bacterivores	NA	13	Farm	poa pratensis	Months		NA		Ohio	USA	Temperate Broadleaf and Mixed Forests	NA		NA	General Linear Model (GLM)	Abundance	Abundance	Individual												Neutral
334	RANGELAND	Cheng et al., 2008	Nematodes	Fungivores	NA	2	Farm	poa pratensis	Months		NA		Ohio	USA	Temperate Broadleaf and Mixed Forests	NA		NA	General Linear Model (GLM)	Abundance	Abundance	Simultaneous	Neutral											Neutral
335	RANGELAND	Cheng et al., 2008	Nematodes	Fungivores	NA	2	Farm	poa pratensis	Months		NA		Ohio	USA	Temperate Broadleaf and Mixed Forests	NA		NA	General Linear Model (GLM)	Abundance	Abundance	Individual												Neutral
336	RANGELAND	Cheng et al., 2008	Nematodes	Omnivores-Predators	NA	5	Farm	poa pratensis	Months		NA		Ohio	USA	Temperate Broadleaf and Mixed Forests	NA		NA	General Linear Model (GLM)	Abundance	Abundance	Simultaneous	Neutral											Neutral
337	RANGELAND	Cheng et al., 2008	Nematodes	Omnivores-Predators	NA	5	Farm	poa pratensis	Months		NA		Ohio	USA	Temperate Broadleaf and Mixed Forests	NA		NA	General Linear Model (GLM)	Abundance	Abundance	Individual												Neutral
338	RANGELAND	Cheng et al., 2008	Nematodes	Herbivores	NA	14	Farm	poa pratensis	Months		NA		Ohio	USA	Temperate Broadleaf and Mixed Forests	NA		NA	General Linear Model (GLM)	Abundance	Abundance	Simultaneous	Neutral											Neutral
339	RANGELAND	Cheng et al., 2008	Nematodes	Herbivores	NA	14	Farm	poa pratensis	Months		NA		Ohio	USA	Temperate Broadleaf and Mixed Forests	NA		NA	General Linear Model (GLM)	Abundance	Abundance	Individual												Neutral
340	CROPLAND	Hu & Cao, 2008	Nematodes	NA	NA	36	Farm	Maize, Wheat	Months		Positive	Qu-Zhou	Hebei Sheng	China	Temperate Broadleaf and Mixed Forests	Fluvo-aquic		NA	Two-way ANOVA	Abundance	Abundance	Individual	Neutral			Positive
341	CROPLAND	Hu & Cao, 2008	Nematodes	Bacterivores	NA	9	Farm	Maize, Wheat	Months		Positive	Qu-Zhou	Hebei Sheng	China	Temperate Broadleaf and Mixed Forests	Fluvo-aquic		NA	Two-way ANOVA	Abundance	Abundance	Individual	Positive			Positive
342	CROPLAND	Hu & Cao, 2008	Nematodes	Herbivores	NA	16	Farm	Maize, Wheat	Months		Positive	Qu-Zhou	Hebei Sheng	China	Temperate Broadleaf and Mixed Forests	Fluvo-aquic		NA	Two-way ANOVA	Abundance	Abundance	Individual	Neutral			Positive
343	CROPLAND	Hu & Cao, 2008	Nematodes	Fungivores	NA	4	Farm	Maize, Wheat	Months		Positive	Qu-Zhou	Hebei Sheng	China	Temperate Broadleaf and Mixed Forests	Fluvo-aquic		NA	Two-way ANOVA	Abundance	Abundance	Individual	Neutral			Positive
344	CROPLAND	Hu & Cao, 2008	Nematodes	Omnivores-Predators	NA	7	Farm	Maize, Wheat	Months		Positive	Qu-Zhou	Hebei Sheng	China	Temperate Broadleaf and Mixed Forests	Fluvo-aquic		NA	Two-way ANOVA	Abundance	Abundance	Individual	Neutral			Positive
345	RANGELAND	McSorley & Tanner, 2007	Nematodes	Bacterivores	NA	30	Farm	bahiagrass	Years		NA	Highlands	Florida	USA	Temperate Conifer Forests	NA		27°9' N, 81°11' W	Linear Mixed Effect Model	Abundance	Abundance	Individual
346	RANGELAND	McSorley & Tanner, 2007	Nematodes	Fungivores	NA	30	Farm	bahiagrass	Years		NA	Highlands	Florida	USA	Temperate Conifer Forests	NA		27°9' N, 81°11' W	Linear Mixed Effect Model	Abundance	Abundance	Individual
347	RANGELAND	McSorley & Tanner, 2007	Nematodes	Herbivores	NA	30	Farm	bahiagrass	Years		NA	Highlands	Florida	USA	Temperate Conifer Forests	NA		27°9' N, 81°11' W	Linear Mixed Effect Model	Abundance	Abundance	Individual
348	RANGELAND	McSorley & Tanner, 2007	Nematodes	Omnivores	NA	30	Farm	bahiagrass	Years		NA	Highlands	Florida	USA	Temperate Conifer Forests	NA		27°9' N, 81°11' W	Linear Mixed Effect Model	Abundance	Abundance	Individual
349	RANGELAND	McSorley & Tanner, 2007	Nematodes	Predators	NA	30	Farm	bahiagrass	Years		NA	Highlands	Florida	USA	Temperate Conifer Forests	NA		27°9' N, 81°11' W	Linear Mixed Effect Model	Abundance	Abundance	Individual
350	RANGELAND	McSorley & Tanner, 2007	Nematodes	NA	NA	30	Farm	bahiagrass	Years		NA	Highlands	Florida	USA	Temperate Conifer Forests	NA		27°9' N, 81°11' W	Linear Mixed Effect Model	Abundance	Abundance	Individual
351	CROPLAND	van Diepeningen et al., 2006	Nematodes	NA	88	NA	Landscape	grassland, potato, onion, cereals, sugar beet	Months		NA			Netherlands		NA		Multiple	one-sided paired t-test	Abundance	Abundance	Simultaneous											Neutral	Neutral	Neutral
352	CROPLAND	van Diepeningen et al., 2006	Nematodes	Bacterivores	88	NA	Landscape	grassland, potato, onion, cereals, sugar beet	Months		NA			Netherlands		NA		Multiple	one-sided paired t-test	Abundance	Abundance	Simultaneous											Neutral	Neutral	Neutral
353	CROPLAND	van Diepeningen et al., 2006	Nematodes	Fungivores	88	NA	Landscape	grassland, potato, onion, cereals, sugar beet	Months		NA			Netherlands		NA		Multiple	one-sided paired t-test	Abundance	Abundance	Simultaneous											Neutral	Neutral	Neutral
354	CROPLAND	van Diepeningen et al., 2006	Nematodes	Herbivores	88	NA	Landscape	grassland, potato, onion, cereals, sugar beet	Months		NA			Netherlands		NA		Multiple	one-sided paired t-test	Abundance	Abundance	Simultaneous											Neutral	Neutral	Neutral
355	CROPLAND	van Diepeningen et al., 2006	Nematodes	Omnivores	88	NA	Landscape	grassland, potato, onion, cereals, sugar beet	Months		NA			Netherlands		NA		Multiple	one-sided paired t-test	Abundance	Abundance	Simultaneous											Neutral	Neutral	Neutral
356	CROPLAND	van Diepeningen et al., 2006	Nematodes	Predators	88	NA	Landscape	grassland, potato, onion, cereals, sugar beet	Months		NA			Netherlands		NA		Multiple	one-sided paired t-test	Abundance	Abundance	Simultaneous											Neutral	Neutral	Neutral
357	CROPLAND	Yao et al., 2005	Nematodes	Bacterivores	NA	NA	Farm	apple	Months		Negative		New York	USA	Temperate Broadleaf and Mixed Forests	mixed, mesic Glosaquic Hapludalf		NA	One-way ANOVA	Abundance	Abundance	Simultaneous												Neutral
358	CROPLAND	Yao et al., 2005	Nematodes	Bacterivores	NA	NA	Farm	apple	Months		Negative		New York	USA	Temperate Broadleaf and Mixed Forests	mixed, mesic Glosaquic Hapludalf		NA	One-way ANOVA	Abundance	Abundance	Individual																				Neutral
359	CROPLAND	Yao et al., 2005	Nematodes	Fungivores	NA	NA	Farm	apple	Months		Negative		New York	USA	Temperate Broadleaf and Mixed Forests	mixed, mesic Glosaquic Hapludalf		NA	One-way ANOVA	Abundance	Abundance	Simultaneous												Neutral
360	CROPLAND	Yao et al., 2005	Nematodes	Fungivores	NA	NA	Farm	apple	Months		Negative		New York	USA	Temperate Broadleaf and Mixed Forests	mixed, mesic Glosaquic Hapludalf		NA	One-way ANOVA	Abundance	Abundance	Individual																				Neutral
361	CROPLAND	Yao et al., 2005	Nematodes	Predators	NA	NA	Farm	apple	Months		Negative		New York	USA	Temperate Broadleaf and Mixed Forests	mixed, mesic Glosaquic Hapludalf		NA	One-way ANOVA	Abundance	Abundance	Simultaneous												Neutral
362	CROPLAND	Yao et al., 2005	Nematodes	Predators	NA	NA	Farm	apple	Months		Negative		New York	USA	Temperate Broadleaf and Mixed Forests	mixed, mesic Glosaquic Hapludalf		NA	One-way ANOVA	Abundance	Abundance	Individual																				Neutral
363	CROPLAND	Yao et al., 2005	Nematodes	Omnivores	NA	NA	Farm	apple	Months		Negative		New York	USA	Temperate Broadleaf and Mixed Forests	mixed, mesic Glosaquic Hapludalf		NA	One-way ANOVA	Abundance	Abundance	Simultaneous												Neutral
364	CROPLAND	Yao et al., 2005	Nematodes	Omnivores	NA	NA	Farm	apple	Months		Negative		New York	USA	Temperate Broadleaf and Mixed Forests	mixed, mesic Glosaquic Hapludalf		NA	One-way ANOVA	Abundance	Abundance	Individual																				Neutral
365
366
367
368
369
370	CROPLAND	Goodfriend et al., 2000	Nematodes	Bacterivores	NA	NA	Farm	Salicornia bigelovii	Months		Neutral		Sonora	Mexico		NA		NA	Three-way ANCOVA	Abundance	Abundance	Individual				Positive
371	CROPLAND	Goodfriend et al., 2000	Nematodes	Fungivores	NA	NA	Farm	Salicornia bigelovii	Months		Neutral		Sonora	Mexico		NA		NA	Three-way ANCOVA	Abundance	Abundance	Individual				Positive
372	CROPLAND	Goodfriend et al., 2000	Nematodes	Herbivores	NA	NA	Farm	Salicornia bigelovii	Months		Neutral		Sonora	Mexico		NA		NA	Three-way ANCOVA	Abundance	Abundance	Individual				Neutral
373	CROPLAND	Grabau et al., 2017	Nematodes	Bacterivores	NA	17	Farm	carrot	Months		NA		Michigan	USA	Temperate Broadleaf and Mixed Forests	NA		NA	One-way ANOVA	Abundance	Abundance	Individual																					Neutral
374	CROPLAND	Grabau et al., 2017	Nematodes	Fungivores	NA	6	Farm	carrot	Months		NA		Michigan	USA	Temperate Broadleaf and Mixed Forests	NA		NA	One-way ANOVA	Abundance	Abundance	Individual																					Neutral
375	CROPLAND	Grabau et al., 2017	Nematodes	Herbivores	NA	14	Farm	carrot	Months		NA		Michigan	USA	Temperate Broadleaf and Mixed Forests	NA		NA	One-way ANOVA	Abundance	Abundance	Individual																					Neutral
376	CROPLAND	Grabau et al., 2017	Nematodes	Omnivores	NA	9	Farm	carrot	Months		NA		Michigan	USA	Temperate Broadleaf and Mixed Forests	NA		NA	One-way ANOVA	Abundance	Abundance	Individual																					Neutral
377	CROPLAND	Grabau et al., 2017	Nematodes	Predators	NA	5	Farm	carrot	Months		NA		Michigan	USA	Temperate Broadleaf and Mixed Forests	NA		NA	One-way ANOVA	Abundance	Abundance	Individual																					Neutral
378	CROPLAND	Wang et al., 2011	Nematodes	Bacterivores	NA	24	Farm	winter gourd	Years		NA	Honolulu	Hawaii	USA	Tropical and Subtropical Moist Broadleaf Forests	Tropeptic Eutrustox		NA	ANOVA	Abundance	Abundance	Individual																					Positive
379	CROPLAND	Wang et al., 2011	Nematodes	Fungivores	NA	10	Farm	winter gourd	Years		NA	Honolulu	Hawaii	USA	Tropical and Subtropical Moist Broadleaf Forests	Tropeptic Eutrustox		NA	ANOVA	Abundance	Abundance	Individual																					Positive
380	CROPLAND	Wang et al., 2011	Nematodes	Herbivores	NA	6	Farm	winter gourd	Years		NA	Honolulu	Hawaii	USA	Tropical and Subtropical Moist Broadleaf Forests	Tropeptic Eutrustox		NA	ANOVA	Abundance	Abundance	Individual																					Negative
381	CROPLAND	Wang et al., 2011	Nematodes	Omnivores	NA	6	Farm	winter gourd	Years		NA	Honolulu	Hawaii	USA	Tropical and Subtropical Moist Broadleaf Forests	Tropeptic Eutrustox		NA	ANOVA	Abundance	Abundance	Individual																					Neutral
382	CROPLAND	Wang et al., 2011	Nematodes	Predators	NA	2	Farm	winter gourd	Years		NA	Honolulu	Hawaii	USA	Tropical and Subtropical Moist Broadleaf Forests	Tropeptic Eutrustox		NA	ANOVA	Abundance	Abundance	Individual																					Neutral
383	CROPLAND	Valdes et al., 2012	Nematodes	NA	NA	36	Farm	NA	Months		NA			Belgium		NA		NA	ANOVA	Abundance	Abundance	Simultaneous																			Neutral		Neutral
384	CROPLAND	Valdes et al., 2012	Nematodes	Bacterivores	NA	15	Farm	NA	Months		NA			Belgium		NA		NA	ANOVA	Relative Abundance	Abundance	Individual																					Positive
385	CROPLAND	Valdes et al., 2012	Nematodes	Bacterivores	NA	15	Farm	NA	Months		NA			Belgium		NA		NA	ANOVA	Relative Abundance	Abundance	Simultaneous																			Positive		Positive
386	CROPLAND	Valdes et al., 2012	Nematodes	Predators	NA	1	Farm	NA	Months		NA			Belgium		NA		NA	ANOVA	Relative Abundance	Abundance	Individual																					Neutral
387	CROPLAND	Valdes et al., 2012	Nematodes	Predators	NA	1	Farm	NA	Months		NA			Belgium		NA		NA	ANOVA	Relative Abundance	Abundance	Simultaneous																			Neutral		Neutral
388	CROPLAND	Valdes et al., 2012	Nematodes	Omnivores	NA	3	Farm	NA	Months		NA			Belgium		NA		NA	ANOVA	Relative Abundance	Abundance	Individual																					Neutral
389	CROPLAND	Valdes et al., 2012	Nematodes	Omnivores	NA	3	Farm	NA	Months		NA			Belgium		NA		NA	ANOVA	Relative Abundance	Abundance	Simultaneous																			Neutral		Neutral
390	CROPLAND	Valdes et al., 2012	Nematodes	Fungivores	NA	3	Farm	NA	Months		NA			Belgium		NA		NA	ANOVA	Relative Abundance	Abundance	Individual																					Neutral
391	CROPLAND	Valdes et al., 2012	Nematodes	Fungivores	NA	3	Farm	NA	Months		NA			Belgium		NA		NA	ANOVA	Relative Abundance	Abundance	Simultaneous																			Neutral		Neutral
392	CROPLAND	Valdes et al., 2012	Nematodes	Herbivores	NA	14	Farm	NA	Months		NA			Belgium		NA		NA	ANOVA	Relative Abundance	Abundance	Individual																					Negative
393	CROPLAND	Valdes et al., 2012	Nematodes	Herbivores	NA	14	Farm	NA	Months		NA			Belgium		NA		NA	ANOVA	Relative Abundance	Abundance	Simultaneous																			Negative		Negative
394	CROPLAND	Treonis et al., 2018	Nematodes	NA	NA	30	Farm	maize, soybean, wheat	Months		NA		Maryland	USA	Temperate Broadleaf and Mixed Forests	Ultisol		NA	ANOVA	Abundance	Abundance	Individual																	Negative
395	CROPLAND	Treonis et al., 2018	Nematodes	NA	NA	30	Farm	maize, soybean, wheat	Months		NA		Maryland	USA	Temperate Broadleaf and Mixed Forests	Ultisol		NA	ANOVA	Abundance	Abundance	Simultaneous				Neutral								Neutral
396	CROPLAND	Treonis et al., 2018	Nematodes	Fungivores	NA	30	Farm	maize, soybean, wheat	Months		NA		Maryland	USA	Temperate Broadleaf and Mixed Forests	Ultisol		NA	ANOVA	Abundance	Abundance	Individual																	Negative
397	CROPLAND	Treonis et al., 2018	Nematodes	Fungivores	NA	30	Farm	maize, soybean, wheat	Months		NA		Maryland	USA	Temperate Broadleaf and Mixed Forests	Ultisol		NA	ANOVA	Abundance	Abundance	Simultaneous				Positive								Positive
398	CROPLAND	Treonis et al., 2018	Nematodes	Bacterivores	NA	30	Farm	maize, soybean, wheat	Months		NA		Maryland	USA	Temperate Broadleaf and Mixed Forests	Ultisol		NA	ANOVA	Abundance	Abundance	Individual																	Negative
399	CROPLAND	Treonis et al., 2018	Nematodes	Bacterivores	NA	30	Farm	maize, soybean, wheat	Months		NA		Maryland	USA	Temperate Broadleaf and Mixed Forests	Ultisol		NA	ANOVA	Abundance	Abundance	Simultaneous				Neutral								Neutral
400	CROPLAND	Treonis et al., 2018	Nematodes	Herbivores	NA	30	Farm	maize, soybean, wheat	Months		NA		Maryland	USA	Temperate Broadleaf and Mixed Forests	Ultisol		NA	ANOVA	Abundance	Abundance	Individual																	Neutral
401	CROPLAND	Treonis et al., 2018	Nematodes	Herbivores	NA	30	Farm	maize, soybean, wheat	Months		NA		Maryland	USA	Temperate Broadleaf and Mixed Forests	Ultisol		NA	ANOVA	Abundance	Abundance	Simultaneous				Neutral								Neutral
402	CROPLAND	Treonis et al., 2018	Nematodes	Omnivores-Predators	NA	30	Farm	maize, soybean, wheat	Months		NA		Maryland	USA	Temperate Broadleaf and Mixed Forests	Ultisol		NA	ANOVA	Abundance	Abundance	Individual																	Negative
403	CROPLAND	Treonis et al., 2018	Nematodes	Omnivores-Predators	NA	30	Farm	maize, soybean, wheat	Months		NA		Maryland	USA	Temperate Broadleaf and Mixed Forests	Ultisol		NA	ANOVA	Abundance	Abundance	Simultaneous				Neutral								Neutral
404	CROPLAND	Pokharel et al., 2015	Nematodes	NA	NA	32	Farm	apple	Years		NA	Delta County	Colorado	USA	Temperate Conifer Forests	NA		NA	General Linear Model (GLM)	Taxa Richness	Richness	Simultaneous				Neutral								Neutral							Neutral
405	CROPLAND	Pokharel et al., 2015	Nematodes	NA	NA	24	Farm	peach	Years		NA	Delta County	Colorado	USA	Temperate Conifer Forests	NA		NA	General Linear Model (GLM)	Abundance	Abundance	Simultaneous				Positive								Positive							Positive
406	CROPLAND	Pokharel et al., 2015	Nematodes	Bacterivores	NA	9	Farm	peach	Years		NA	Delta County	Colorado	USA	Temperate Conifer Forests	NA		NA	General Linear Model (GLM)	Abundance	Abundance	Simultaneous				Positive								Positive							Positive
407	CROPLAND	Pokharel et al., 2015	Nematodes	Fungivores	NA	5	Farm	peach	Years		NA	Delta County	Colorado	USA	Temperate Conifer Forests	NA		NA	General Linear Model (GLM)	Abundance	Abundance	Simultaneous				Positive								Positive							Positive
408	CROPLAND	Pokharel et al., 2015	Nematodes	Herbivores	NA	4	Farm	peach	Years		NA	Delta County	Colorado	USA	Temperate Conifer Forests	NA		NA	General Linear Model (GLM)	Abundance	Abundance	Simultaneous				Positive								Positive							Positive
409	CROPLAND	Pokharel et al., 2015	Nematodes	Omnivores	NA	3	Farm	peach	Years		NA	Delta County	Colorado	USA	Temperate Conifer Forests	NA		NA	General Linear Model (GLM)	Abundance	Abundance	Simultaneous				Positive								Positive							Positive
410	CROPLAND	Pokharel et al., 2015	Nematodes	Predators	NA	3	Farm	peach	Years		NA	Delta County	Colorado	USA	Temperate Conifer Forests	NA		NA	General Linear Model (GLM)	Abundance	Abundance	Simultaneous				Positive								Positive							Positive
411	CROPLAND	Pokharel et al., 2015	Nematodes	NA	NA	32	Farm	apple	Years		NA	Delta County	Colorado	USA	Temperate Conifer Forests	NA		NA	General Linear Model (GLM)	Abundance	Abundance	Simultaneous				Positive								Positive							Positive
412	CROPLAND	Pokharel et al., 2015	Nematodes	Bacterivores	NA	15	Farm	apple	Years		NA	Delta County	Colorado	USA	Temperate Conifer Forests	NA		NA	General Linear Model (GLM)	Abundance	Abundance	Simultaneous				Neutral								Neutral							Neutral
413	CROPLAND	Pokharel et al., 2015	Nematodes	Fungivores	NA	6	Farm	apple	Years		NA	Delta County	Colorado	USA	Temperate Conifer Forests	NA		NA	General Linear Model (GLM)	Abundance	Abundance	Simultaneous				Positive								Positive							Positive
414	CROPLAND	Pokharel et al., 2015	Nematodes	Herbivores	NA	6	Farm	apple	Years		NA	Delta County	Colorado	USA	Temperate Conifer Forests	NA		NA	General Linear Model (GLM)	Abundance	Abundance	Simultaneous				Neutral								Neutral							Neutral
415	CROPLAND	Pokharel et al., 2015	Nematodes	Omnivores	NA	4	Farm	apple	Years		NA	Delta County	Colorado	USA	Temperate Conifer Forests	NA		NA	General Linear Model (GLM)	Abundance	Abundance	Simultaneous				Neutral								Neutral							Neutral
416	CROPLAND	Pokharel et al., 2015	Nematodes	Predators	NA	1	Farm	apple	Years		NA	Delta County	Colorado	USA	Temperate Conifer Forests	NA		NA	General Linear Model (GLM)	Abundance	Abundance	Simultaneous				Neutral								Neutral							Neutral
417	CROPLAND	Li et al., 2014	Nematodes	NA	NA	32	Farm	tea	Months		NA	Wenzhou	Zhejiang Sheng	China	Tropical and Subtropical Moist Broadleaf Forests	Ferrasol		27°30' N, 120°23' E	One-way ANOVA	Abundance	Abundance	Individual		Neutral		Positive
418	CROPLAND	Li et al., 2014	Nematodes	NA	NA	32	Farm	tea	Months		NA	Wenzhou	Zhejiang Sheng	China	Tropical and Subtropical Moist Broadleaf Forests	Ferrasol		27°30' N, 120°23' E	One-way ANOVA	Abundance	Abundance	Simultaneous	Positive										Positive
419	CROPLAND	Li et al., 2014	Nematodes	Bacterivores	NA	13	Farm	tea	Months		NA	Wenzhou	Zhejiang Sheng	China	Tropical and Subtropical Moist Broadleaf Forests	Ferrasol		27°30' N, 120°23' E	One-way ANOVA	Abundance	Abundance	Individual		Neutral		Positive
420	CROPLAND	Li et al., 2014	Nematodes	Bacterivores	NA	13	Farm	tea	Months		NA	Wenzhou	Zhejiang Sheng	China	Tropical and Subtropical Moist Broadleaf Forests	Ferrasol		27°30' N, 120°23' E	One-way ANOVA	Abundance	Abundance	Simultaneous	Positive										Positive
421	CROPLAND	Li et al., 2014	Nematodes	Fungivores	NA	2	Farm	tea	Months		NA	Wenzhou	Zhejiang Sheng	China	Tropical and Subtropical Moist Broadleaf Forests	Ferrasol		27°30' N, 120°23' E	One-way ANOVA	Abundance	Abundance	Individual		Neutral		Neutral
422	CROPLAND	Li et al., 2014	Nematodes	Fungivores	NA	2	Farm	tea	Months		NA	Wenzhou	Zhejiang Sheng	China	Tropical and Subtropical Moist Broadleaf Forests	Ferrasol		27°30' N, 120°23' E	One-way ANOVA	Abundance	Abundance	Simultaneous	Neutral										Neutral
423	CROPLAND	Li et al., 2014	Nematodes	Omnivores-Predators	NA	5	Farm	tea	Months		NA	Wenzhou	Zhejiang Sheng	China	Tropical and Subtropical Moist Broadleaf Forests	Ferrasol		27°30' N, 120°23' E	One-way ANOVA	Abundance	Abundance	Individual		Negative		Positive
424	CROPLAND	Li et al., 2014	Nematodes	Omnivores-Predators	NA	5	Farm	tea	Months		NA	Wenzhou	Zhejiang Sheng	China	Tropical and Subtropical Moist Broadleaf Forests	Ferrasol		27°30' N, 120°23' E	One-way ANOVA	Abundance	Abundance	Simultaneous	Positive										Positive
425	CROPLAND	Li et al., 2014	Nematodes	Herbivores	NA	12	Farm	tea	Months		NA	Wenzhou	Zhejiang Sheng	China	Tropical and Subtropical Moist Broadleaf Forests	Ferrasol		27°30' N, 120°23' E	One-way ANOVA	Abundance	Abundance	Individual		Negative		Positive
426	CROPLAND	Li et al., 2014	Nematodes	Herbivores	NA	12	Farm	tea	Months		NA	Wenzhou	Zhejiang Sheng	China	Tropical and Subtropical Moist Broadleaf Forests	Ferrasol		27°30' N, 120°23' E	One-way ANOVA	Abundance	Abundance	Simultaneous	Positive										Positive
427	CROPLAND	Henneron et al., 2015	Nematodes	Bacterivores	NA	NA	Farm	wheat	Months		Negative	Versailles		France	Temperate Broadleaf and Mixed Forests	Luvisol		48°48' N, 2°08' E	linear mixed model (LMM), ANOVA	Abundance	Abundance	Simultaneous	Positive										Positive	Positive	Positive								Positive
428	CROPLAND	Henneron et al., 2015	Nematodes	Bacterivores	NA	NA	Farm	wheat	Months		Negative	Versailles		France	Temperate Broadleaf and Mixed Forests	Luvisol		48°48' N, 2°08' E	linear mixed model (LMM), ANOVA	Abundance	Abundance	Simultaneous	Positive																Positive				Positive
429	CROPLAND	Henneron et al., 2015	Nematodes	Fungivores	NA	NA	Farm	wheat	Months		Negative	Versailles		France	Temperate Broadleaf and Mixed Forests	Luvisol		48°48' N, 2°08' E	linear mixed model (LMM), ANOVA	Abundance	Abundance	Simultaneous	Positive										Positive	Positive	Positive								Positive
430	CROPLAND	Henneron et al., 2015	Nematodes	Fungivores	NA	NA	Farm	wheat	Months		Negative	Versailles		France	Temperate Broadleaf and Mixed Forests	Luvisol		48°48' N, 2°08' E	linear mixed model (LMM), ANOVA	Abundance	Abundance	Simultaneous	Neutral																Neutral				Neutral
431	CROPLAND	Henneron et al., 2015	Nematodes	Omnivores	NA	NA	Farm	wheat	Months		Negative	Versailles		France	Temperate Broadleaf and Mixed Forests	Luvisol		48°48' N, 2°08' E	linear mixed model (LMM), ANOVA	Abundance	Abundance	Simultaneous	Neutral										Neutral	Neutral	Neutral								Neutral
432	CROPLAND	Henneron et al., 2015	Nematodes	Omnivores	NA	NA	Farm	wheat	Months		Negative	Versailles		France	Temperate Broadleaf and Mixed Forests	Luvisol		48°48' N, 2°08' E	linear mixed model (LMM), ANOVA	Abundance	Abundance	Simultaneous	Positive																Positive				Positive
433	CROPLAND	Henneron et al., 2015	Nematodes	Predators	NA	NA	Farm	wheat	Months		Negative	Versailles		France	Temperate Broadleaf and Mixed Forests	Luvisol		48°48' N, 2°08' E	linear mixed model (LMM), ANOVA	Abundance	Abundance	Simultaneous	Negative										Negative	Negative	Negative								Negative
434	CROPLAND	Henneron et al., 2015	Nematodes	Predators	NA	NA	Farm	wheat	Months		Negative	Versailles		France	Temperate Broadleaf and Mixed Forests	Luvisol		48°48' N, 2°08' E	linear mixed model (LMM), ANOVA	Abundance	Abundance	Simultaneous	Neutral																Neutral				Neutral
435	CROPLAND	Henneron et al., 2015	Nematodes	Herbivores	NA	NA	Farm	wheat	Months		Negative	Versailles		France	Temperate Broadleaf and Mixed Forests	Luvisol		48°48' N, 2°08' E	linear mixed model (LMM), ANOVA	Abundance	Abundance	Simultaneous	Neutral										Neutral	Neutral	Neutral								Neutral
436	CROPLAND	Henneron et al., 2015	Nematodes	Herbivores	NA	NA	Farm	wheat	Months		Negative	Versailles		France	Temperate Broadleaf and Mixed Forests	Luvisol		48°48' N, 2°08' E	linear mixed model (LMM), ANOVA	Abundance	Abundance	Simultaneous	Positive																Positive				Positive
437	CROPLAND	Henneron et al., 2015	F:B Ratio	NA	NA	NA	Farm	wheat	Months		Negative	Versailles		France	Temperate Broadleaf and Mixed Forests	Luvisol		48°48' N, 2°08' E	linear mixed model (LMM), ANOVA	Abundance	Abundance	Simultaneous	Neutral										Neutral	Neutral	Neutral								Neutral
438	CROPLAND	Henneron et al., 2015	F:B Ratio	NA	NA	NA	Farm	wheat	Months		Negative	Versailles		France	Temperate Broadleaf and Mixed Forests	Luvisol		48°48' N, 2°08' E	linear mixed model (LMM), ANOVA	Abundance	Abundance	Simultaneous	Neutral																Neutral				Neutral
439	CROPLAND	Powell et al., 2009	Nematodes	NA	NA	NA	Farm	maize, soybean	Years		NA	Elora	Ontario	Canada	Temperate Broadleaf and Mixed Forests	NA		43°38'44"N, 80°23'42"W	Linear Mixed Effect Model	Biomass Carbon	Abundance	Individual														Neutral
440	CROPLAND	Powell et al., 2009	Nematodes	Bacterivores	NA	NA	Farm	maize, soybean	Years		NA	Elora	Ontario	Canada	Temperate Broadleaf and Mixed Forests	NA		43°38'44"N, 80°23'42"W	Linear Mixed Effect Model	Biomass Carbon	Abundance	Individual														Neutral
441	CROPLAND	Powell et al., 2009	Nematodes	Fungivores	NA	NA	Farm	maize, soybean	Years		NA	Elora	Ontario	Canada	Temperate Broadleaf and Mixed Forests	NA		43°38'44"N, 80°23'42"W	Linear Mixed Effect Model	Biomass Carbon	Abundance	Individual														Neutral
442	CROPLAND	Powell et al., 2009	Nematodes	Predators	NA	NA	Farm	maize, soybean	Years		NA	Elora	Ontario	Canada	Temperate Broadleaf and Mixed Forests	NA		43°38'44"N, 80°23'42"W	Linear Mixed Effect Model	Biomass Carbon	Abundance	Individual														Neutral
443	CROPLAND	Powell et al., 2009	Bacteria	NA	NA	NA	Farm	maize, soybean	Years		NA	Elora	Ontario	Canada	Temperate Broadleaf and Mixed Forests	NA		43°38'44"N, 80°23'42"W	Linear Mixed Effect Model	Biomass Carbon	Abundance	Individual														Neutral
444	CROPLAND	Powell et al., 2009	Fungi	NA	NA	NA	Farm	maize, soybean	Years		NA	Elora	Ontario	Canada	Temperate Broadleaf and Mixed Forests	NA		43°38'44"N, 80°23'42"W	Linear Mixed Effect Model	Biomass Carbon	Abundance	Individual														Neutral
445
446	CROPLAND	Grabau et al., 2018	Nematodes	Bacterivores	NA	24	Farm	maize, soybean	Years		NA	Waseca	Minnesota	USA		Typic Endoaquolls		NA	Two-way ANOVA	Abundance	Abundance	Individual	Neutral	Neutral		Positive											Negative
447	CROPLAND	Grabau et al., 2018	Nematodes	Fungivores	NA	10	Farm	maize, soybean	Years		NA	Waseca	Minnesota	USA		Typic Endoaquolls		NA	Two-way ANOVA	Abundance	Abundance	Individual	Neutral	Neutral		Neutral											Negative
448	CROPLAND	Grabau et al., 2018	Nematodes	Herbivores	NA	29	Farm	maize, soybean	Years		NA	Waseca	Minnesota	USA		Typic Endoaquolls		NA	Two-way ANOVA	Abundance	Abundance	Individual	Neutral	Neutral		Neutral											Positive
449	CROPLAND	Grabau et al., 2018	Nematodes	Omnivores	NA	13	Farm	maize, soybean	Years		NA	Waseca	Minnesota	USA		Typic Endoaquolls		NA	Two-way ANOVA	Abundance	Abundance	Individual	Neutral	Neutral		Neutral											Neutral
450	CROPLAND	Grabau et al., 2018	Nematodes	Predators	NA	5	Farm	maize, soybean	Years		NA	Waseca	Minnesota	USA		Typic Endoaquolls		NA	Two-way ANOVA	Abundance	Abundance	Individual	Neutral	Neutral		Neutral											Neutral
451	CROPLAND	Schmidt et al., 2017	Nematodes	Herbivores	NA	5	Farm	wheat, potato	Years		Negative	Witzenhausen	Hessen	Germany	Temperate Broadleaf and Mixed Forests	Typic Hapludalf		51°22'N, 9°54'E	ANOVA	Abundance	Abundance	Individual				Neutral											Neutral						Neutral
452	CROPLAND	Schmidt et al., 2017	Nematodes	Free-living Nematodes	NA	NA	Farm	wheat, potato	Years		Negative	Witzenhausen	Hessen	Germany	Temperate Broadleaf and Mixed Forests	Typic Hapludalf		51°22'N, 9°54'E	ANOVA	Abundance	Abundance	Individual				Neutral											Positive						Neutral
453	CROPLAND	Rahman et al., 2007	Nematodes	Herbivores	NA	2	Farm	wheat, fava bean	single		NA	Wagga Wagga	New South Wales	Australia	Tropical and Subtropical Moist Broadleaf Forests	Oxic Paleustalf		35°05'S, 147°20'E	Two-way ANOVA	Abundance	Abundance	Individual						Negative
454	CROPLAND	Rahman et al., 2007	Nematodes	Omnivores	NA	1	Farm	wheat, fava bean	single		NA	Wagga Wagga	New South Wales	Australia	Tropical and Subtropical Moist Broadleaf Forests	Oxic Paleustalf		35°05'S, 147°20'E	Two-way ANOVA	Abundance	Abundance	Individual						Positive
455	CROPLAND	Rahman et al., 2007	Nematodes	Bacterivores	NA	1	Farm	wheat, fava bean	single		NA	Wagga Wagga	New South Wales	Australia	Tropical and Subtropical Moist Broadleaf Forests	Oxic Paleustalf		35°05'S, 147°20'E	Two-way ANOVA	Abundance	Abundance	Individual						Positive
456	CROPLAND	Rahman et al., 2007	Nematodes	Herbivores	NA	2	Farm	wheat, fava bean	single		NA	Wagga Wagga	New South Wales	Australia	Tropical and Subtropical Moist Broadleaf Forests	Oxic Paleustalf		35°05'S, 147°20'E	Two-way ANOVA	Abundance	Abundance	Individual																	Positive	Positive
457	CROPLAND	Rahman et al., 2007	Nematodes	Omnivores	NA	1	Farm	wheat, fava bean	single		NA	Wagga Wagga	New South Wales	Australia	Tropical and Subtropical Moist Broadleaf Forests	Oxic Paleustalf		35°05'S, 147°20'E	Two-way ANOVA	Abundance	Abundance	Individual																	Positive	Neutral
458	CROPLAND	Rahman et al., 2007	Nematodes	Bacterivores	NA	1	Farm	wheat, fava bean	single		NA	Wagga Wagga	New South Wales	Australia	Tropical and Subtropical Moist Broadleaf Forests	Oxic Paleustalf		35°05'S, 147°20'E	Two-way ANOVA	Abundance	Abundance	Individual																	Neutral	Negative
459	CROPLAND	Postma-Blaauw et al., 2010	Nematodes	NA	NA	NA	Farm	maize, potato, barley, oat	single		NA	De Bovenbuurt		Netherlands	Temperate Broadleaf and Mixed Forests	Fimic Anthrosol		51°59'N, 5°40'E	One-way ANOVA, Two-way ANOVA	Abundance	Abundance	Individual						Positive
460	CROPLAND	Postma-Blaauw et al., 2010	Nematodes	Herbivores	NA	NA	Farm	maize, potato, barley, oat	single		NA	De Bovenbuurt		Netherlands	Temperate Broadleaf and Mixed Forests	Fimic Anthrosol		51°59'N, 5°40'E	One-way ANOVA, Two-way ANOVA	Abundance	Abundance	Individual						Negative
461	CROPLAND	Postma-Blaauw et al., 2010	Nematodes	Bacterivores	NA	NA	Farm	maize, potato, barley, oat	single		NA	De Bovenbuurt		Netherlands	Temperate Broadleaf and Mixed Forests	Fimic Anthrosol		51°59'N, 5°40'E	One-way ANOVA, Two-way ANOVA	Abundance	Abundance	Individual						Positive
462	CROPLAND	Postma-Blaauw et al., 2010	Nematodes	Fungivores	NA	NA	Farm	maize, potato, barley, oat	single		NA	De Bovenbuurt		Netherlands	Temperate Broadleaf and Mixed Forests	Fimic Anthrosol		51°59'N, 5°40'E	One-way ANOVA, Two-way ANOVA	Abundance	Abundance	Individual						Positive
463	CROPLAND	Postma-Blaauw et al., 2010	Nematodes	Predators	NA	NA	Farm	maize, potato, barley, oat	single		NA	De Bovenbuurt		Netherlands	Temperate Broadleaf and Mixed Forests	Fimic Anthrosol		51°59'N, 5°40'E	One-way ANOVA, Two-way ANOVA	Abundance	Abundance	Individual						Negative
464	CROPLAND	Postma-Blaauw et al., 2010	Nematodes	Omnivores	NA	NA	Farm	maize, potato, barley, oat	single		NA	De Bovenbuurt		Netherlands	Temperate Broadleaf and Mixed Forests	Fimic Anthrosol		51°59'N, 5°40'E	One-way ANOVA, Two-way ANOVA	Abundance	Abundance	Individual						Negative
465	CROPLAND	Postma-Blaauw et al., 2010	Earthworms	NA	3	NA	Farm	maize, potato, barley, oat	single		NA	De Bovenbuurt		Netherlands	Temperate Broadleaf and Mixed Forests	Fimic Anthrosol		51°59'N, 5°40'E	One-way ANOVA, Two-way ANOVA	Abundance	Abundance	Individual						Neutral
466	CROPLAND	Postma-Blaauw et al., 2010	Earthworms	Epigeic	1	NA	Farm	maize, potato, barley, oat	single		NA	De Bovenbuurt		Netherlands	Temperate Broadleaf and Mixed Forests	Fimic Anthrosol		51°59'N, 5°40'E	One-way ANOVA, Two-way ANOVA	Abundance	Abundance	Individual						Neutral
467	CROPLAND	Postma-Blaauw et al., 2010	Earthworms	Endogeic	2	NA	Farm	maize, potato, barley, oat	single		NA	De Bovenbuurt		Netherlands	Temperate Broadleaf and Mixed Forests	Fimic Anthrosol		51°59'N, 5°40'E	One-way ANOVA, Two-way ANOVA	Abundance	Abundance	Individual						Neutral
468	CROPLAND	Postma-Blaauw et al., 2010	Fungi	NA	NA	NA	Farm	maize, potato, barley, oat	single		NA	De Bovenbuurt		Netherlands	Temperate Broadleaf and Mixed Forests	Fimic Anthrosol		51°59'N, 5°40'E	One-way ANOVA, Two-way ANOVA	Biomass Carbon	Abundance	Individual						Neutral
469	RANGELAND	Forge et al., 2005	Nematodes	Bacterivores	NA	21	Farm	tall fescue	Years		NA	Fraser Valley	British Columbia	Canada	Temperate Conifer Forests	eutric brunisol		NA	ANOVA	Abundance	Abundance	Individual	Neutral			Positive
470	RANGELAND	Forge et al., 2005	Nematodes	Fungivores	NA	11	Farm	tall fescue	Years		NA	Fraser Valley	British Columbia	Canada	Temperate Conifer Forests	eutric brunisol		NA	ANOVA	Abundance	Abundance	Individual	Neutral			Positive
471	RANGELAND	Forge et al., 2005	Nematodes	Omnivores	NA	14	Farm	tall fescue	Years		NA	Fraser Valley	British Columbia	Canada	Temperate Conifer Forests	eutric brunisol		NA	ANOVA	Abundance	Abundance	Individual	Positive			Neutral
472	RANGELAND	Forge et al., 2005	Nematodes	Predators	NA	14	Farm	tall fescue	Years		NA	Fraser Valley	British Columbia	Canada	Temperate Conifer Forests	eutric brunisol		NA	ANOVA	Abundance	Abundance	Individual	Neutral			Neutral
473	CROPLAND	García-Alvarez et al., 2004	Nematodes	Herbivores	NA	NA	Farm	barley, wheat, vetch	Years		NA	Toledo	Castilla - La Mancha	Spain	Mediterranean Forests, Woodlands and Scrub	Calcic Luvisol		NA	Two-way ANOVA	Abundance	Abundance	Individual	Neutral			Negative
474	CROPLAND	García-Alvarez et al., 2004	Nematodes	Fungivores	NA	NA	Farm	barley, wheat, vetch	Years		NA	Toledo	Castilla - La Mancha	Spain	Mediterranean Forests, Woodlands and Scrub	Calcic Luvisol		NA	Two-way ANOVA	Abundance	Abundance	Individual	Neutral			Neutral
475	CROPLAND	García-Alvarez et al., 2004	Nematodes	Bacterivores	NA	NA	Farm	barley, wheat, vetch	Years		NA	Toledo	Castilla - La Mancha	Spain	Mediterranean Forests, Woodlands and Scrub	Calcic Luvisol		NA	Two-way ANOVA	Abundance	Abundance	Individual	Neutral			Neutral
476	CROPLAND	García-Alvarez et al., 2004	Nematodes	Predators	NA	NA	Farm	barley, wheat, vetch	Years		NA	Toledo	Castilla - La Mancha	Spain	Mediterranean Forests, Woodlands and Scrub	Calcic Luvisol		NA	Two-way ANOVA	Abundance	Abundance	Individual	Neutral			Neutral
477	CROPLAND	García-Alvarez et al., 2004	Nematodes	Omnivores	NA	NA	Farm	barley, wheat, vetch	Years		NA	Toledo	Castilla - La Mancha	Spain	Mediterranean Forests, Woodlands and Scrub	Calcic Luvisol		NA	Two-way ANOVA	Abundance	Abundance	Individual	Neutral			Neutral
478	CROPLAND	Viketoft et al., 2021	Nematodes	NA	NA	NA	Farm	winter wheat	Months		Negative	Lanna		Sweden	Temperate Broadleaf and Mixed Forests	NA		58.34° N, 13.10° E	Linear-mixed model	Abundance	Abundance	Simultaneous				Neutral																Neutral
479	CROPLAND	Viketoft et al., 2021	Fungi	NA	NA	NA	Farm	winter wheat	Months		Negative	Lanna		Sweden	Temperate Broadleaf and Mixed Forests	NA		58.34° N, 13.10° E	Linear-mixed model	Abundance	Abundance	Simultaneous				Neutral																Neutral
480	CROPLAND	Viketoft et al., 2021	Bacteria	NA	NA	NA	Farm	winter wheat	Months		Negative	Lanna		Sweden	Temperate Broadleaf and Mixed Forests	NA		58.34° N, 13.10° E	Linear-mixed model	Abundance	Abundance	Simultaneous				Positive																Positive
481	RANGELAND	Viketoft et al., 2021	F:B Ratio	NA	NA	NA	Farm	winter wheat	Months		Negative	Lanna		Sweden	Temperate Broadleaf and Mixed Forests	NA		58.34° N, 13.10° E	Linear-mixed model	Abundance Ratio	Ratio	Simultaneous				Neutral																Neutral
482	RANGELAND	Viketoft et al., 2021	Earthworms	NA	NA	2	Farm	winter wheat	Months		Negative	Lanna		Sweden	Temperate Broadleaf and Mixed Forests	NA		58.34° N, 13.10° E	Linear-mixed model	Abundance	Abundance	Simultaneous				Neutral																Neutral
483	CROPLAND	Villenave et al., 2010	Nematodes	NA	NA	38	Farm	Sorghum	Months		Positive			Burkina Faso		ferric lixisol		12°16′N, 2°9′W	Three-way ANOVA	Abundance	Abundance	Simultaneous				Positive															Positive
484	CROPLAND	Villenave et al., 2010	Nematodes	Bacterivores	NA	16	Farm	Sorghum	Months		Positive			Burkina Faso		ferric lixisol		12°16′N, 2°9′W	Three-way ANOVA	Abundance	Abundance	Simultaneous				Positive															Positive
485	CROPLAND	Villenave et al., 2010	Nematodes	Herbivores	NA	9	Farm	Sorghum	Months		Positive			Burkina Faso		ferric lixisol		12°16′N, 2°9′W	Three-way ANOVA	Abundance	Abundance	Simultaneous				Negative															Negative
486	CROPLAND	Villenave et al., 2010	Nematodes	Fungivores	NA	5	Farm	Sorghum	Months		Positive			Burkina Faso		ferric lixisol		12°16′N, 2°9′W	Three-way ANOVA	Abundance	Abundance	Simultaneous				Positive															Positive
487	CROPLAND	Villenave et al., 2010	Nematodes	Omnivores	NA	4	Farm	Sorghum	Months		Positive			Burkina Faso		ferric lixisol		12°16′N, 2°9′W	Three-way ANOVA	Abundance	Abundance	Simultaneous				Neutral															Neutral
488	CROPLAND	Villenave et al., 2010	Nematodes	Predators	NA	2	Farm	Sorghum	Months		Positive			Burkina Faso		ferric lixisol		12°16′N, 2°9′W	Three-way ANOVA	Abundance	Abundance	Simultaneous				Neutral															Neutral
489	CROPLAND	Ferris et al., 2004	Nematodes	Bacterivores	NA	15	Farm	tomato	Years		Positive	Davis (Sacramento)	California	USA	Mediterranean Forests, Woodlands and Scrub	Mollic Xerofluvents		NA	ANOVA, SAS GLM	Enrichment Index	Abundance	Individual				Positive																	Positive			Positive
490	CROPLAND	Ferris et al., 2004	Nematodes	Bacterivores	NA	15	Farm	tomato	Years		Positive	Davis (Sacramento)	California	USA	Mediterranean Forests, Woodlands and Scrub	Mollic Xerofluvents		NA	ANOVA, SAS GLM	Enrichment Index	Abundance	Simultaneous				Positive																	Positive			Positive
491	CROPLAND	Ferris et al., 2004	Nematodes	Bacterivores	NA	15	Farm	tomato	Years		Positive	Davis (Sacramento)	California	USA	Mediterranean Forests, Woodlands and Scrub	Mollic Xerofluvents		NA	ANOVA, SAS GLM	Enrichment Index	Abundance	Simultaneous																					Neutral			Neutral
492	CROPLAND	Ferris et al., 2004	Nematodes	Bacterivores	NA	15	Farm	tomato	Years		Positive	Davis (Sacramento)	California	USA	Mediterranean Forests, Woodlands and Scrub	Mollic Xerofluvents		NA	ANOVA, SAS GLM	Enrichment Index	Abundance	Simultaneous				Positive																				Positive
493	CROPLAND	Ferris et al., 2004	Nematodes	Fungivores	NA	4	Farm	tomato	Years		Positive	Davis (Sacramento)	California	USA	Mediterranean Forests, Woodlands and Scrub	Mollic Xerofluvents		NA	ANOVA, SAS GLM	Enrichment Index	Abundance	Individual				Neutral																	Neutral			Positive
494	CROPLAND	Ferris et al., 2004	Nematodes	Fungivores	NA	4	Farm	tomato	Years		Positive	Davis (Sacramento)	California	USA	Mediterranean Forests, Woodlands and Scrub	Mollic Xerofluvents		NA	ANOVA, SAS GLM	Enrichment Index	Abundance	Simultaneous				Positive																	Positive			Positive
495	CROPLAND	Ferris et al., 2004	Nematodes	Fungivores	NA	4	Farm	tomato	Years		Positive	Davis (Sacramento)	California	USA	Mediterranean Forests, Woodlands and Scrub	Mollic Xerofluvents		NA	ANOVA, SAS GLM	Enrichment Index	Abundance	Simultaneous																					Positive			Positive
496	CROPLAND	Ferris et al., 2004	Nematodes	Fungivores	NA	4	Farm	tomato	Years		Positive	Davis (Sacramento)	California	USA	Mediterranean Forests, Woodlands and Scrub	Mollic Xerofluvents		NA	ANOVA, SAS GLM	Enrichment Index	Abundance	Simultaneous				Positive																				Positive
497	CROPLAND	Ferris et al., 2004	Nematodes	Omnivores	NA	8	Farm	tomato	Years		Positive	Davis (Sacramento)	California	USA	Mediterranean Forests, Woodlands and Scrub	Mollic Xerofluvents		NA	ANOVA, SAS GLM	Enrichment Index	Abundance	Individual				Neutral																	Neutral			Neutral
498	CROPLAND	Ferris et al., 2004	Nematodes	Omnivores	NA	8	Farm	tomato	Years		Positive	Davis (Sacramento)	California	USA	Mediterranean Forests, Woodlands and Scrub	Mollic Xerofluvents		NA	ANOVA, SAS GLM	Enrichment Index	Abundance	Simultaneous				Neutral																	Neutral			Neutral
499	CROPLAND	Ferris et al., 2004	Nematodes	Omnivores	NA	8	Farm	tomato	Years		Positive	Davis (Sacramento)	California	USA	Mediterranean Forests, Woodlands and Scrub	Mollic Xerofluvents		NA	ANOVA, SAS GLM	Enrichment Index	Abundance	Simultaneous																					Neutral			Neutral
500	CROPLAND	Ferris et al., 2004	Nematodes	Omnivores	NA	8	Farm	tomato	Years		Positive	Davis (Sacramento)	California	USA	Mediterranean Forests, Woodlands and Scrub	Mollic Xerofluvents		NA	ANOVA, SAS GLM	Enrichment Index	Abundance	Simultaneous				Neutral																				Neutral
501	CROPLAND	Ferris et al., 2004	Nematodes	Herbivores	NA	12	Farm	tomato	Years		Positive	Davis (Sacramento)	California	USA	Mediterranean Forests, Woodlands and Scrub	Mollic Xerofluvents		NA	ANOVA, SAS GLM	Enrichment Index	Abundance	Individual				Neutral																	Positive			Positive
502	CROPLAND	Ferris et al., 2004	Nematodes	Herbivores	NA	12	Farm	tomato	Years		Positive	Davis (Sacramento)	California	USA	Mediterranean Forests, Woodlands and Scrub	Mollic Xerofluvents		NA	ANOVA, SAS GLM	Enrichment Index	Abundance	Simultaneous				Positive																	Positive			Positive
503	CROPLAND	Ferris et al., 2004	Nematodes	Herbivores	NA	12	Farm	tomato	Years		Positive	Davis (Sacramento)	California	USA	Mediterranean Forests, Woodlands and Scrub	Mollic Xerofluvents		NA	ANOVA, SAS GLM	Enrichment Index	Abundance	Simultaneous																					Positive			Positive
504	CROPLAND	Ferris et al., 2004	Nematodes	Herbivores	NA	12	Farm	tomato	Years		Positive	Davis (Sacramento)	California	USA	Mediterranean Forests, Woodlands and Scrub	Mollic Xerofluvents		NA	ANOVA, SAS GLM	Enrichment Index	Abundance	Simultaneous				Positive																				Positive
505	CROPLAND	Viketoft et al., 2021	Nematodes	Herbivores	NA	NA	Farm	winter wheat	Months		Negative	Lanna		Sweden	Temperate Broadleaf and Mixed Forests	NA		58.34° N, 13.10° E	Linear-mixed model	Abundance	Abundance	Simultaneous				Neutral																Neutral
506	CROPLAND	Viketoft et al., 2021	Nematodes	Fungivores	NA	NA	Farm	winter wheat	Months		Negative	Lanna		Sweden	Temperate Broadleaf and Mixed Forests	NA		58.34° N, 13.10° E	Linear-mixed model	Abundance	Abundance	Simultaneous				Neutral																Neutral
507	CROPLAND	Viketoft et al., 2021	Nematodes	Bacterivores	NA	NA	Farm	winter wheat	Months		Negative	Lanna		Sweden	Temperate Broadleaf and Mixed Forests	NA		58.34° N, 13.10° E	Linear-mixed model	Abundance	Abundance	Simultaneous				Neutral																Neutral
508	CROPLAND	Viketoft et al., 2021	Nematodes	Omnivores	NA	NA	Farm	winter wheat	Months		Negative	Lanna		Sweden	Temperate Broadleaf and Mixed Forests	NA		58.34° N, 13.10° E	Linear-mixed model	Abundance	Abundance	Simultaneous				Neutral																Neutral
509	CROPLAND	Viketoft et al., 2021	Nematodes	Predators	NA	NA	Farm	winter wheat	Months		Negative	Lanna		Sweden	Temperate Broadleaf and Mixed Forests	NA		58.34° N, 13.10° E	Linear-mixed model	Abundance	Abundance	Simultaneous				Neutral																Neutral
510	CROPLAND	Song et al., 2020	Nematodes	NA	NA	37	Farm	walnut	Months		NA	Langzhong	Sichuan Sheng	China	Temperate Broadleaf and Mixed Forests	Entisol		31° 57′ 82″ N, 105° 96′ 65″ E	One-way ANOVA	Species Richness	Richness	Individual																				Neutral
511	CROPLAND	Yang, et al., 2020	Nematodes	NA	NA	25	Farm	rice	Years		NA		Jiangxi Sheng	China	Temperate Broadleaf and Mixed Forests	NA		N28°21′91.4′′, E115°55′49.7′′	general linear model	Shannon	Compound	Individual											Neutral			Neutral
512	CROPLAND	Yang, et al., 2020	Nematodes	NA	NA	25	Farm	rice	Years		NA		Jiangxi Sheng	China	Temperate Broadleaf and Mixed Forests	NA		N28°21′91.4′′, E115°55′49.7′′	general linear model	Simpson	Compound	Individual											Neutral			Neutral
513	CROPLAND	Sánchez-Moreno et al., 2018	Nematodes	NA	NA	43	Farm	olives	Years		NA		Castilla-La Mancha	Spain	Mediterranean Forests, Woodlands and Scrub	calcil cambisol		38° 45′ N - 3° 23′ W	ANOVA	Taxa Richness	Richness	Simultaneous											Neutral	Neutral
514	CROPLAND	Sánchez-Moreno et al., 2018	Nematodes	NA	NA	43	Farm	vitis vinifera	Years		NA		Castilla-La Mancha	Spain	Mediterranean Forests, Woodlands and Scrub	calcil cambisol		38° 45′ N - 3° 23′ W	ANOVA	Taxa Richness	Richness	Simultaneous											Neutral	Neutral
515	RANGELAND	Hu et al., 2017	Nematodes	NA	NA	41	Farm	NA	Years		NA	Lanzhou		China	Montane Grasslands and Shrublands	NA		35°58'N, 101°53'E	One-way ANOVA	Species Richness	Richness	Individual	Positive
516	CROPLAND	Ali et al., 2017	Nematodes	Herbivores	NA	47	Landscape	olives	Months		NA			Morocco		NA		Multiple	PCA, co-Inertia Analysis	Shannon	Compound	Individual																							Positive
517	CROPLAND	Lupatini et al., 2017	Bacteria	NA	NA	230	Farm	wheat, barley, potato, lily, carrot, maize	Years		NA			Netherlands		NA		51°32' 27.10"N, 5° 51'14.86"E	Two-way ANOVA	Shannon	Compound	Simultaneous				Positive							Positive	Positive	Positive
518	CROPLAND	Liu et al., 2015	Nematodes	NA	NA	NA	Farm	rice	Months		NA	Jintan	Jiangsu Sheng	China	Tropical and Subtropical Moist Broadleaf Forests	Fe-leachic-gleyic-stagnic Anthrosol		31°39'41.8''N, 119°28'23.5''E	Linear-mixed model with residual maximum likelihood (REML)	Taxa Richness	Richness	Individual	Negative
519	CROPLAND	Liu et al., 2015	Nematodes	NA	NA	NA	Farm	wheat	Months		NA	Jintan	Jiangsu Sheng	China	Tropical and Subtropical Moist Broadleaf Forests	Fe-leachic-gleyic-stagnic Anthrosol		31°39'41.8''N, 119°28'23.5''E	Linear-mixed model with residual maximum likelihood (REML)	Taxa Richness	Richness	Individual	Neutral
520	CROPLAND	Liu et al., 2015	Nematodes	NA	NA	NA	Farm	rice	Months		NA	Jintan	Jiangsu Sheng	China	Tropical and Subtropical Moist Broadleaf Forests	Fe-leachic-gleyic-stagnic Anthrosol		31°39'41.8''N, 119°28'23.5''E	Linear-mixed model with residual maximum likelihood (REML)	Taxa Richness	Richness	Individual		Neutral
521	CROPLAND	Liu et al., 2015	Nematodes	NA	NA	NA	Farm	wheat	Months		NA	Jintan	Jiangsu Sheng	China	Tropical and Subtropical Moist Broadleaf Forests	Fe-leachic-gleyic-stagnic Anthrosol		31°39'41.8''N, 119°28'23.5''E	Linear-mixed model with residual maximum likelihood (REML)	Taxa Richness	Richness	Individual		Neutral
522	CROPLAND	Liu et al., 2015	Nematodes	NA	NA	NA	Farm	rice	Months		NA	Jintan	Jiangsu Sheng	China	Tropical and Subtropical Moist Broadleaf Forests	Fe-leachic-gleyic-stagnic Anthrosol		31°39'41.8''N, 119°28'23.5''E	Linear-mixed model with residual maximum likelihood (REML)	Taxa Richness	Richness	Simultaneous			Neutral																	Neutral
523	CROPLAND	Liu et al., 2015	Nematodes	NA	NA	NA	Farm	wheat	Months		NA	Jintan	Jiangsu Sheng	China	Tropical and Subtropical Moist Broadleaf Forests	Fe-leachic-gleyic-stagnic Anthrosol		31°39'41.8''N, 119°28'23.5''E	Linear-mixed model with residual maximum likelihood (REML)	Taxa Richness	Richness	Simultaneous			Neutral																	Neutral
524	CROPLAND	Zhang et al., 2015	Nematodes	NA	NA	58	Farm	corn, soybean	Months		NA	Dehui County	Jilin Sheng	China	Temperate Broadleaf and Mixed Forests	Typic Hapludoll		44°12' N,125°33' E	General Linear Model (GLM)	Taxa Richness	Richness	Individual						Neutral											Neutral
525	CROPLAND	Zhang et al., 2015	Nematodes	NA	NA	58	Farm	corn, soybean	Months		NA	Dehui County	Jilin Sheng	China	Temperate Broadleaf and Mixed Forests	Typic Hapludoll		44°12' N,125°33' E	General Linear Model (GLM)	Taxa Richness	Richness	Simultaneous						Neutral											Neutral
526	CROPLAND	Pan et al., 2010	Nematodes	NA	NA	35	Farm	soybean, corn, wheat	Months		NA	Suihua	Heilongjiang Sheng	China	Temperate Broadleaf and Mixed Forests	Udic Mollisol		47°26' N, 126°38' E	One-way ANOVA	Taxa Richness	Richness	Individual	Neutral	Neutral
527	RANGELAND	Cheng et al., 2008	Nematodes	NA	NA	35	Farm	poa pratensis	Months		NA		Ohio	USA	Temperate Broadleaf and Mixed Forests	NA		NA	General Linear Model (GLM)	Margalef Taxa Richness	Richness	Simultaneous	Neutral											Neutral
528	RANGELAND	Cheng et al., 2008	Nematodes	NA	NA	35	Farm	poa pratensis	Months		NA		Ohio	USA	Temperate Broadleaf and Mixed Forests	NA		NA	General Linear Model (GLM)	Margalef Taxa Richness	Richness	Individual												Neutral
529	CROPLAND	Treonis et al., 2018	Nematodes	NA	NA	30	Farm	maize, soybean, wheat	Months		NA		Maryland	USA	Temperate Broadleaf and Mixed Forests	Ultisol		NA	ANOVA	Simpson	Compound	Individual																	Positive
530	CROPLAND	Treonis et al., 2018	Nematodes	NA	NA	30	Farm	maize, soybean, wheat	Months		NA		Maryland	USA	Temperate Broadleaf and Mixed Forests	Ultisol		NA	ANOVA	Simpson	Compound	Simultaneous				Negative								Negative
531	CROPLAND	Treonis et al., 2018	Nematodes	NA	NA	30	Farm	maize, soybean, wheat	Months		NA		Maryland	USA	Temperate Broadleaf and Mixed Forests	Ultisol		NA	ANOVA	Taxa Richness	Richness	Individual																	Positive
532	CROPLAND	Treonis et al., 2018	Nematodes	NA	NA	30	Farm	maize, soybean, wheat	Months		NA		Maryland	USA	Temperate Broadleaf and Mixed Forests	Ultisol		NA	ANOVA	Taxa Richness	Richness	Simultaneous				Negative								Negative
533	CROPLAND	Pokharel et al., 2015	Nematodes	NA	NA	24	Farm	peach	Years		NA	Delta County	Colorado	USA	Temperate Conifer Forests	NA		NA	General Linear Model (GLM)	Simpson Diversity	Compound	Simultaneous				Positive								Positive							Positive
534	CROPLAND	Li et al., 2014	Nematodes	NA	NA	32	Farm	tea	Months		NA	Wenzhou	Zhejiang Sheng	China	Tropical and Subtropical Moist Broadleaf Forests	Ferrasol		27°30' N, 120°23' E	One-way ANOVA	Simpson	Compound	Individual		Positive		Positive
535	CROPLAND	Li et al., 2014	Nematodes	NA	NA	32	Farm	tea	Months		NA	Wenzhou	Zhejiang Sheng	China	Tropical and Subtropical Moist Broadleaf Forests	Ferrasol		27°30' N, 120°23' E	One-way ANOVA	Simpson	Compound	Simultaneous	Positive										Positive
536	CROPLAND	Li et al., 2014	Nematodes	NA	NA	32	Farm	tea	Months		NA	Wenzhou	Zhejiang Sheng	China	Tropical and Subtropical Moist Broadleaf Forests	Ferrasol		27°30' N, 120°23' E	One-way ANOVA	Taxa Richness	Richness	Individual		Neutral		Neutral
537	CROPLAND	Li et al., 2014	Nematodes	NA	NA	32	Farm	tea	Months		NA	Wenzhou	Zhejiang Sheng	China	Tropical and Subtropical Moist Broadleaf Forests	Ferrasol		27°30' N, 120°23' E	One-way ANOVA	Taxa Richness	Richness	Simultaneous	Positive										Positive
538	RANGELAND	Todd, 1996	Nematodes	Omnivores-Predators	NA	NA	Farm	NA	Years		NA	Manhattan	Kansas	USA	Temperate Grasslands, Savannas and Shrublands	Pachic Argiustoll		NA	ANOVA	Abundance	Abundance	Individual																											Negative
539	RANGELAND	Todd, 1996	Nematodes	Herbivores	NA	NA	Farm	NA	Years		NA	Manhattan	Kansas	USA	Temperate Grasslands, Savannas and Shrublands	Pachic Argiustoll		NA	ANOVA	Abundance	Abundance	Individual																											Neutral
540	RANGELAND	Todd, 1996	Nematodes	Omnivores-Predators	NA	NA	Farm	NA	Years		NA	Manhattan	Kansas	USA	Temperate Grasslands, Savannas and Shrublands	Pachic Argiustoll		NA	ANOVA	Abundance	Abundance	Simultaneous	Neutral
541	RANGELAND	Todd, 1996	Nematodes	Herbivores	NA	NA	Farm	NA	Years		NA	Manhattan	Kansas	USA	Temperate Grasslands, Savannas and Shrublands	Pachic Argiustoll		NA	ANOVA	Abundance	Abundance	Simultaneous	Negative																										Positive
542	RANGELAND	Todd, 1996	Nematodes	Bacterivores	NA	NA	Farm	NA	Years		NA	Manhattan	Kansas	USA	Temperate Grasslands, Savannas and Shrublands	Pachic Argiustoll		NA	ANOVA	Abundance	Abundance	Simultaneous	Negative																										Neutral
543	RANGELAND	Todd, 1996	Nematodes	Herbivores	NA	NA	Farm	NA	Years		NA	Manhattan	Kansas	USA	Temperate Grasslands, Savannas and Shrublands	Pachic Argiustoll		NA	ANOVA	Abundance	Abundance	Simultaneous	Negative
544	RANGELAND	Todd, 1996	Nematodes	Herbivores	NA	NA	Farm	NA	Years		NA	Manhattan	Kansas	USA	Temperate Grasslands, Savannas and Shrublands	Pachic Argiustoll		NA	ANOVA	Abundance	Abundance	Simultaneous
545	RANGELAND	Todd, 1996	Nematodes	Herbivores	NA	NA	Farm	NA	Years		NA	Manhattan	Kansas	USA	Temperate Grasslands, Savannas and Shrublands	Pachic Argiustoll		NA	ANOVA	Abundance	Abundance	Simultaneous
546	CROPLAND	Andrén & Lagerlöf, 1983	Nematodes	NA	NA	NA	Farm	NA	Years		NA	Lanna		Sweden	Temperate Broadleaf and Mixed Forests	NA		NA	Two-way ANOVA	Abundance	Abundance	Individual						Neutral
547	CROPLAND	Andrén & Lagerlöf, 1983	Nematodes	NA	NA	NA	Farm	NA	Years		NA	Tönnersa		Sweden	Temperate Broadleaf and Mixed Forests	NA		NA	Three-way ANOVA	Abundance	Abundance	Individual						Neutral
548	CROPLAND	Andrén & Lagerlöf, 1983	Nematodes	Herbivores	NA	NA	Farm	NA	Years		NA	Lanna		Sweden	Temperate Broadleaf and Mixed Forests	NA		NA	Two-way ANOVA	Abundance	Abundance	Individual						Neutral
549	CROPLAND	Andrén & Lagerlöf, 1983	Nematodes	Herbivores	NA	NA	Farm	NA	Years		NA	Tönnersa		Sweden	Temperate Broadleaf and Mixed Forests	NA		NA	Three-way ANOVA	Abundance	Abundance	Individual						Neutral
550	CROPLAND	Andrén & Lagerlöf, 1983	Nematodes	Fungivores	NA	NA	Farm	NA	Years		NA	Lanna		Sweden	Temperate Broadleaf and Mixed Forests	NA		NA	Two-way ANOVA	Abundance	Abundance	Individual						Neutral
551	CROPLAND	Andrén & Lagerlöf, 1983	Nematodes	Fungivores	NA	NA	Farm	NA	Years		NA	Tönnersa		Sweden	Temperate Broadleaf and Mixed Forests	NA		NA	Three-way ANOVA	Abundance	Abundance	Individual						Neutral
552	CROPLAND	Andrén & Lagerlöf, 1983	Nematodes	Bacterivores	NA	NA	Farm	NA	Years		NA	Lanna		Sweden	Temperate Broadleaf and Mixed Forests	NA		NA	Two-way ANOVA	Abundance	Abundance	Individual						Neutral
553	CROPLAND	Andrén & Lagerlöf, 1983	Nematodes	Bacterivores	NA	NA	Farm	NA	Years		NA	Tönnersa		Sweden	Temperate Broadleaf and Mixed Forests	NA		NA	Three-way ANOVA	Abundance	Abundance	Individual						Neutral
554	CROPLAND	Andrén & Lagerlöf, 1983	Nematodes	Omnivores	NA	NA	Farm	NA	Years		NA	Lanna		Sweden	Temperate Broadleaf and Mixed Forests	NA		NA	Two-way ANOVA	Abundance	Abundance	Individual						Neutral
555	CROPLAND	Andrén & Lagerlöf, 1983	Nematodes	Omnivores	NA	NA	Farm	NA	Years		NA	Tönnersa		Sweden	Temperate Broadleaf and Mixed Forests	NA		NA	Three-way ANOVA	Abundance	Abundance	Individual						Neutral
556	CROPLAND	Andrén & Lagerlöf, 1983	Nematodes	Predators	NA	NA	Farm	NA	Years		NA	Lanna		Sweden	Temperate Broadleaf and Mixed Forests	NA		NA	Two-way ANOVA	Abundance	Abundance	Individual						Neutral
557	CROPLAND	Andrén & Lagerlöf, 1983	Nematodes	Predators	NA	NA	Farm	NA	Years		NA	Tönnersa		Sweden	Temperate Broadleaf and Mixed Forests	NA		NA	Three-way ANOVA	Abundance	Abundance	Individual						Neutral
558	CROPLAND	Zhang et al., 2020	Nematodes	NA	NA	NA	Farm	cucumber	Years		Positive	Wuzhong	Ningxia	China	Montane Grasslands and Shrublands	NA		NA	ANOVA	Abundance	Abundance	Individual		Neutral
559	CROPLAND	Zhang et al., 2020	Nematodes	Bacterivores	NA	NA	Farm	cucumber	Years		Positive	Wuzhong	Ningxia	China	Montane Grasslands and Shrublands	NA		NA	ANOVA	Abundance	Abundance	Individual		Neutral
560	CROPLAND	Zhang et al., 2020	Nematodes	Fungivores	NA	NA	Farm	cucumber	Years		Positive	Wuzhong	Ningxia	China	Montane Grasslands and Shrublands	NA		NA	ANOVA	Abundance	Abundance	Individual		Neutral
561	CROPLAND	Zhang et al., 2020	Nematodes	Omnivores	NA	NA	Farm	cucumber	Years		Positive	Wuzhong	Ningxia	China	Montane Grasslands and Shrublands	NA		NA	ANOVA	Abundance	Abundance	Individual		Neutral
562	CROPLAND	Zhang et al., 2020	Nematodes	Predators	NA	NA	Farm	cucumber	Years		Positive	Wuzhong	Ningxia	China	Montane Grasslands and Shrublands	NA		NA	ANOVA	Abundance	Abundance	Individual		Neutral
563	CROPLAND	Zhang et al., 2020	Nematodes	Herbivores	NA	NA	Farm	cucumber	Years		Positive	Wuzhong	Ningxia	China	Montane Grasslands and Shrublands	NA		NA	ANOVA	Abundance	Abundance	Individual		Negative
564	CROPLAND	Zhang et al., 2020	Nematodes	NA	NA	NA	Farm	cucumber	Years		Positive	Wuzhong	Ningxia	China	Montane Grasslands and Shrublands	NA		NA	ANOVA	Shannon	Compound	Individual		Neutral
565	CROPLAND	Zhang et al., 2020	Nematodes	NA	NA	NA	Farm	cucumber	Years		Positive	Wuzhong	Ningxia	China	Montane Grasslands and Shrublands	NA		NA	ANOVA	Simpson	Compound	Individual		Neutral
566	CROPLAND	Zhang et al., 2020	Nematodes	NA	NA	NA	Farm	cucumber	Years		Positive	Wuzhong	Ningxia	China	Montane Grasslands and Shrublands	NA		NA	ANOVA	Species Richness	Richness	Individual		Neutral
567
568
569
570
571
[truncated: 8 more columns]

## Sheet: Earthworms
ID	GROUP	STUDY	Taxa	Surrogate Species	Nº of Species	Nº of Genera	Scale	Crop	Time Scale	Length of Study	Effect on Yield	City	State	Country	Ecoregion	Soil Type	Latitude	Longitude	Methodology	Biodiversity Indicator	Biodiversity Indicator Category	Practice Application	No Fertilizer	Inorganic + Bulky Organic Fert	Bulky Organic + Inorganic Fert	Bulky Organic Fertilizers	Concentrated Organic Fertilizers	Crop Diversity - Diverse Temporal	Crop Diversity - Diverse in Geography	No Canopy Cutting	Natural Buffer Areas	Unproductive Biodiversity zones	No Insecticide Use	No Herbicide Use	No Fungicide Use	No GMO Use	Minimum Tillage	Conservation Tillage	Zero Tillage	Stubble Mulch Tillage/Stubble Mulch Farming	Synthetic Mulching	Organic Matter Mulching	Cover Crop / Green Manure / Living Mulch	Irrigation - Sprinkler	No Irrigation	Irrigation - Furrow	Irrigation - Subsurface	Irrigation - Drip/Trickle	Burning
1	CROPLAND	Hendrix et al., 1992	Earthworms	NA	7	NA	Farm	sorghum, soybean	Years		NA		Georgia	USA	Temperate Broadleaf and Mixed Forests	Typic Kanhapludults, Typic Rhodudults		83° 24' W, 33° 54' N	ANOVA	Abundance, Biomass	Abundance	Individual																	Positive									Neutral
3	CROPLAND	Buckerfield et al., 1997	Earthworms	NA	4	NA	Landscape	NA	Months		Positive		South Australia	Australia	Mediterranean Forests, Woodlands and Scrub	NA		NA	Pearson correlation coefficient, Multiple Regression Analysis	Abundance, Biomass	Abundance	Individual	Negative														Positive		Positive
4	RANGELAND	Lobry de Bruyn & Kingston, 1997	Earthworms	NA	5	NA	Farm	NA	Years		Positive		Tasmania	Australia	Temperate Grasslands, Savannas and Shrublands	Multiple		41° 5' S, 145° 46' E	ANOVA	Abundance	Abundance	Individual																						Negative
5	RANGELAND	Heimbach, 1997	Earthworms	NA	6	NA	Farm	NA	Years		NA	Leverkusen	Nordrhein-Westfalen	Germany	Temperate Broadleaf and Mixed Forests	NA		NA	NA	Abundance	Abundance	Individual													Positive
6	CROPLAND	Reddy et al., 1997	Earthworms	NA	2	NA	Farm	NA	Years		NA		Andhra Pradesh	India		Alfisol, Udic Rhodustalf		78° 17' 0" E, 17° 28' 58" N	ANOVA	Species Diversity	Richness	Individual		Neutral		Neutral											Neutral
7	CROPLAND	Paoletti et al., 1998	Earthworms	NA	15	NA	Farm	kiwi, peach, apple, grape vine	Months		NA		Emilia Romagna	Italy	Temperate Broadleaf and Mixed Forests	NA		NA	Kruskall-Wallis test	Abundance, Biomass	Abundance	Simultaneous																	Positive				Positive
8	CROPLAND	Paoletti et al., 1998	Bacteria	NA	NA	NA	Farm	kiwi, peach, apple, grape vine	Months		NA		Emilia Romagna	Italy	Temperate Broadleaf and Mixed Forests	NA		NA	Kruskall-Wallis test	Abundance	Abundance	Simultaneous																	Neutral				Neutral
9	CROPLAND	Paoletti et al., 1998	Fungi	NA	NA	NA	Farm	kiwi, peach, apple, grape vine	Months		NA		Emilia Romagna	Italy	Temperate Broadleaf and Mixed Forests	NA		NA	Linear regression Analysis	Abundance	Abundance	Simultaneous																	Neutral				Neutral
10	CROPLAND	Fraser & Piercy, 1998	Earthworms	NA	6	NA	Farm	wheat, barley	Years		NA		Canterbury	New Zealand		NA		NA	ANOVA	Abundance	Abundance	Individual				Neutral																	Positive						Neutral
11	CROPLAND	Hansen & Egelstad, 1999	Earthworms	NA	5	NA	Farm	Multiple	Years		NA	Surnadal		Norway	Tundra	Typic Udorthents		63° 00'N, 8° 88'E	ANOVA	Abundance	Abundance	Individual	Positive	Positive		Positive
12	RANGELAND	Haynes & Tregurtha, 1999	Earthworms	NA	3	NA	Landscape	Multiple	Months		NA	Pukekohe	Auckland	New Zealand	Temperate Broadleaf and Mixed Forests	Typic Haplohumult		NA	Linear regression Analysis	Abundance, Biomass	Abundance	Individual
14	CROPLAND	Glover et al., 2000	Earthworms	NA	NA	NA	Farm	apple	Months		Neutral	Yakima	Washington	USA	Temperate Conifer Forests	Haplic Cambisol		46°30'N	General Linear Model (GLM)	Abundance	Abundance	Individual		Positive
15	CROPLAND	Glover et al., 2000	Earthworms	NA	NA	NA	Farm	apple	Months		Neutral	Yakima	Washington	USA	Temperate Conifer Forests	Haplic Cambisol		46°30'N	General Linear Model (GLM)	Abundance	Abundance	Simultaneous				Neutral							Neutral	Neutral	Neutral						Neutral
16	CROPLAND	Hutcheon et al., 2001	Earthworms	NA	13	NA	Farm	Multiple	Years		NA	Long Ashton	England	UK	Temperate Broadleaf and Mixed Forests	NA		NA	ANOVA	Shannon	Compound	Individual															Positive
17	CROPLAND	Scullion et al., 2002	Earthworms	NA	9	NA	Farm	cereals	Years		NA			UK	Temperate Broadleaf and Mixed Forests	Multiple		Multiple	Two-way ANOVA	Abundance, Biomass	Abundance	Simultaneous											Positive	Positive	Positive
18	CROPLAND	Haynes et al., 2003	Earthworms	NA	1	NA	Farm	maize	Months		NA		KwaZulu-Natal midlands	South Africa	Montane Grasslands and Shrublands	Rhodic Ferisol		29° 32' S, 30° 17' E	Linear regression Analysis	Abundance, Biomass	Abundance	Individual																	Positive
19	CROPLAND	Brown et al., 2003	Earthworms	NA	NA	NA	Landscape	Multiple	Years		NA		Paranà	Brazil	Tropical and Subtropical Moist Broadleaf Forests	Paleudalf, Haplorthox		Multiple	ANOVA	Abundance, Biomass	Abundance	Individual															Positive		Positive
20
21	CROPLAND	Jordan et al., 2004	Earthworms	NA	3	NA	Farm	corn, wheat, clover	Months		NA	Columbia	Missouri	USA	Temperate Broadleaf and Mixed Forests	Aeric Vertic Epiaqual		NA	ANOVA	Abundance	Abundance	Individual	Negative			Neutral		Neutral											Positive
22	CROPLAND	Jordan et al., 2004	Earthworms	NA	3	NA	Farm	corn, wheat, clover	Months		NA	Columbia	Missouri	USA	Temperate Broadleaf and Mixed Forests	Aeric Vertic Epiaqual		NA	ANOVA	Abundance	Abundance	Simultaneous	Neutral					Neutral
23	CROPLAND	Jordan et al., 2004	Earthworms	NA	3	NA	Farm	corn, wheat, clover	Months		NA	Columbia	Missouri	USA	Temperate Broadleaf and Mixed Forests	Aeric Vertic Epiaqual		NA	ANOVA	Abundance	Abundance	Simultaneous				Neutral		Neutral
24
25
26	CROPLAND	Chan & Heenan, 2006	Earthworms	NA	2	NA	Farm	wheat, lupin, canola	Years		Neutral		New South Wales	Australia		Alfisol, Sodosol		34°27' S, 147°32' E	Two-way ANOVA	Abundance	Abundance	Individual																	Positive	Positive
27	CROPLAND	Mijangos et al., 2006	Earthworms	NA	NA	NA	Farm	corn	Months		Negative		Basque Country	Spain	Temperate Broadleaf and Mixed Forests	NA		NA	One-way ANOVA	Abundance	Abundance	Individual	Neutral			Neutral													Neutral
28	CROPLAND	Mijangos et al., 2006	Earthworms	NA	NA	NA	Farm	corn	Months		Negative		Basque Country	Spain	Temperate Broadleaf and Mixed Forests	NA		NA	One-way ANOVA	Abundance	Abundance	Simultaneous	Positive																Positive
29	CROPLAND	Mijangos et al., 2006	Earthworms	NA	NA	NA	Farm	corn	Months		Negative		Basque Country	Spain	Temperate Broadleaf and Mixed Forests	NA		NA	One-way ANOVA	Abundance	Abundance	Simultaneous				Positive													Positive
30	CROPLAND	Mijangos et al., 2006	Earthworms	NA	NA	NA	Farm	corn	Months		Negative		Basque Country	Spain	Temperate Broadleaf and Mixed Forests	NA		NA	One-way ANOVA	Abundance	Abundance	Simultaneous	Neutral											Neutral					Neutral
31
32
34
35
35	RANGELAND	Tom et al., 2006	Earthworms	NA	5	NA	Farm	Multiple	Months		NA	Sydney		Australia	Temperate Broadleaf and Mixed Forests	Dermosol		33°15'3.5"S, 149°7'0.27"E	One-way ANOVA	Shannon	Compound	Individual
36	CROPLAND	Ivask et al., 2007	Earthworms	NA	7	NA	Landscape	cereals	Years		NA			Estonia		Multiple		Multiple	Kruskall-Wallis test	Abundance	Abundance	Simultaneous											Positive	Positive	Positive
37	CROPLAND	Pfiffner & Luka, 2007	Earthworms	NA	12	NA	Landscape	winter cereals	Years		Negative			Switzerland		Multiple		Multiple	Two-way ANOVA	Species Richness	Richness	Simultaneous												Positive
38	CROPLAND	Pfiffner & Luka, 2007	Earthworms	NA	12	NA	Landscape	winter cereals	Years		Negative			Switzerland		Multiple		Multiple	Two-way ANOVA	Species Richness	Richness	Simultaneous												Positive
39	CROPLAND	Metze et al., 2007	Earthworms	NA	6	NA	Farm	summer wheat, fild bean, grass-clover	Months		NA	Frankenhausen		Germany	Temperate Broadleaf and Mixed Forests	NA		NA	Kolmogorov-Smirnoff two sample test	Abundance, Biomass	Abundance	Individual															Neutral
40	CROPLAND	Li et al., 2007	Earthworms	NA	NA	NA	Farm	winter wheat	Years		Positive	Linfen	Shanxi Sheng	China	Temperate Broadleaf and Mixed Forests	Chromic Cambisol		37°32'N, 112°4'E	ANOVA	Abundance	Abundance	Individual																	Positive
41	CROPLAND	Smith et al., 2008	Earthworms	NA	6	NA	Farm	winter wheat	Months		NA		Michigan	USA	Temperate Broadleaf and Mixed Forests	Typic Hapludalf		42°24'N, 85°24'W	Two-way ANOVA	Species Richness	Richness	Individual																	Positive
42	CROPLAND	Smith et al., 2008	Earthworms	NA	6	NA	Farm	winter wheat	Months		NA		Michigan	USA	Temperate Broadleaf and Mixed Forests	Typic Hapludalf		42°24'N, 85°24'W	Two-way ANOVA	Species Richness	Richness	Simultaneous											Neutral	Neutral	Neutral								Neutral
43	CROPLAND	Suthar, 2009	Earthworms	NA	6	NA	Landscape	Multiple	Years		NA		Thar desert	India	Deserts and Xeric Shrublands	Multiple		Multiple	regression coefficient analysis	Species Richness	Richness	Simultaneous		Negative		Negative																Negative
44	CROPLAND	Suthar, 2009	Earthworms	NA	6	NA	Landscape	Multiple	Years		NA		Thar desert	India	Deserts and Xeric Shrublands	Multiple		Multiple	regression coefficient analysis	Species Richness	Richness	Simultaneous				Positive								Positive			Positive
45	CROPLAND	Pelosi et al., 2009	Earthworms	NA	6	NA	Farm	Multiple	Years		Negative	Paris	Ile-de-France	France	Temperate Broadleaf and Mixed Forests	Luvisol		48°48' N, 2°08'E	ANOVA	Shannon	Compound	Simultaneous															Positive						Positive
46	CROPLAND	Pelosi et al., 2009	Earthworms	NA	6	NA	Farm	Multiple	Years		Negative	Paris	Ile-de-France	France	Temperate Broadleaf and Mixed Forests	Luvisol		48°48' N, 2°08'E	ANOVA	Shannon	Compound	Simultaneous				Neutral							Neutral	Neutral	Neutral
47	CROPLAND	Bilalis et al., 2009	Earthworms	NA	5	NA	Farm	wheat, legume, cotton	Years		NA	Athens	Attiki	Greece	Mediterranean Forests, Woodlands and Scrub	Alluvial Typic		37°58' N, 23°43' E	ANOVA	Abundance	Abundance	Individual				Positive											Positive		Positive
48	CROPLAND	Bilalis et al., 2009	Earthworms	NA	5	NA	Farm	wheat, legume, cotton	Years		NA	Athens	Attiki	Greece	Mediterranean Forests, Woodlands and Scrub	Alluvial Typic		37°58' N, 23°43' E	ANOVA	Abundance	Abundance	Simultaneous				Positive											Positive
49	CROPLAND	Bilalis et al., 2009	Earthworms	NA	5	NA	Farm	wheat, legume, cotton	Years		NA	Athens	Attiki	Greece	Mediterranean Forests, Woodlands and Scrub	Alluvial Typic		37°58' N, 23°43' E	ANOVA	Abundance	Abundance	Simultaneous				Positive													Positive
50	CROPLAND	Ernst & Emmerling, 2009	Earthworms	NA	9	NA	Farm	winter barley	Months		NA	Welschbillig	Rheinland-Pfalz	Germany	Temperate Broadleaf and Mixed Forests	NA		49°51' N, 6°33' E	One-way ANOVA	Abundance	Abundance	Individual															Neutral		Neutral
51	CROPLAND	Ernst & Emmerling, 2009	Earthworms	Anecic	2	NA	Farm	winter barley	Months		NA	Welschbillig	Rheinland-Pfalz	Germany	Temperate Broadleaf and Mixed Forests	NA		49°51' N, 6°33' E	One-way ANOVA	Abundance	Abundance	Individual															Positive		Positive
52	CROPLAND	Ernst & Emmerling, 2009	Earthworms	Endogeic	4	NA	Farm	winter barley	Months		NA	Welschbillig	Rheinland-Pfalz	Germany	Temperate Broadleaf and Mixed Forests	NA		49°51' N, 6°33' E	One-way ANOVA	Abundance	Abundance	Individual															Negative		Negative
53	CROPLAND	Ernst & Emmerling, 2009	Earthworms	Epigeic	3	NA	Farm	winter barley	Months		NA	Welschbillig	Rheinland-Pfalz	Germany	Temperate Broadleaf and Mixed Forests	NA		49°51' N, 6°33' E	One-way ANOVA	Abundance	Abundance	Individual															Neutral		Neutral
54	CROPLAND	Lapied et al., 2009	Earthworms	NA	3	NA	Farm	Soy, corn	Months		NA		Quebec	Canada	Temperate Broadleaf and Mixed Forests	NA		NA	Kruskall-Wallis test	Abundance	Abundance	Individual				Positive
55	CROPLAND	Lapied et al., 2009	Earthworms	Anecic	2	NA	Farm	Soy, corn	Months		NA		Quebec	Canada	Temperate Broadleaf and Mixed Forests	NA		NA	Kruskall-Wallis test	Abundance	Abundance	Individual				Positive
56	CROPLAND	Lapied et al., 2009	Earthworms	Epigeic	NA	NA	Farm	Soy, corn	Months		NA		Quebec	Canada	Temperate Broadleaf and Mixed Forests	NA		NA	Kruskall-Wallis test	Abundance	Abundance	Individual				Neutral
57	CROPLAND	Manetti et al., 2010	Earthworms	NA	1	NA	landscacpe	wheat ,maize	Years		NA		Buenos Aires	Argentina		Typic Argiudolls, Petrocalcic Paleudolls		NA	General Linear Model (GLM)	Abundance	Abundance	Individual																	Neutral
58	CROPLAND	Errouissi et al., 2011	Earthworms	NA	NA	NA	Farm	durum wheat	Years		NA	Kef and Siliana	Kef and Siliana	Tunis	Mediterranean Forests, Woodlands and Scrub	Brunisols		multipe	ANOVA	Abundance	Abundance	Individual																	Positive
59	CROPLAND	Zida et al., 2011	Earthworms	NA	2	NA	Farm	soghum, cotton, cowpea	Years		NA	Saria		Burkina Faso	Tropical and Subtropical Grasslands, Savannas and Shrublands	Ferric Luxisol		12°17'N, 02°09.5'W	One-way ANOVA	Abundance	Abundance	Individual						Neutral
60	CROPLAND	Zida et al., 2011	Earthworms	NA	2	NA	Farm	soghum	Years		NA	Saria		Burkina Faso	Tropical and Subtropical Grasslands, Savannas and Shrublands	Ferric Luxisol		12°17'N, 02°09.5'W	One-way ANOVA	Abundance	Abundance	Individual				Neutral
61	CROPLAND	Zida et al., 2011	Earthworms	NA	2	NA	Farm	soghum	Years		NA	Saria		Burkina Faso	Tropical and Subtropical Grasslands, Savannas and Shrublands	Ferric Luxisol		12°17'N, 02°09.5'W	One-way ANOVA	Abundance	Abundance	Simultaneous
62	CROPLAND	Zida et al., 2011	Earthworms	NA	2	NA	Farm	soghum	Years		NA	Saria		Burkina Faso	Tropical and Subtropical Grasslands, Savannas and Shrublands	Ferric Luxisol		12°17'N, 02°09.5'W	One-way ANOVA	Abundance	Abundance	Simultaneous		Neutral
63
64	CROPLAND	Castellanos-Navarrete et al., 2012	Earthworms	NA	4	NA	Farm	maize, wheat	Months		NA	Texcoco	Mexico	Mexico	Tropical and Subtropical Coniferous Forests	Cumulic Haplustoll		19°31'N, 98°50'W	One-way ANOVA, Mann-Whitney Test	Species Diversity	Richness	Simultaneous						Neutral											Neutral
65	CROPLAND	Castellanos-Navarrete et al., 2012	Earthworms	NA	4	NA	Farm	maize, wheat	Months		NA	Texcoco	Mexico	Mexico	Tropical and Subtropical Coniferous Forests	Cumulic Haplustoll		19°31'N, 98°50'W	One-way ANOVA, Mann-Whitney Test	Species Diversity	Richness	Individual																				Neutral
66
67
68
69
70
71
72
73	CROPLAND	Renkema et al., 2012	Earthworms	NA	NA	NA	Farm	blueberry	Months		NA		Nova Scotia	Canada	Temperate Broadleaf and Mixed Forests	NA		45°3'37"N, 63°42'21"W	linear mixed effect model	Abundance	Abundance	Individual				Positive																Positive
74	CROPLAND	Amador et al., 2010	Earthworms	NA	NA	NA	Farm	Coffee	Months		NA			Puerto Rico		Multiple		Multiple	Two-way ANOVA	Abundance, Biomass	Abundance	Individual							Negative
75	CROPLAND	De Oliveira et al., 2012	Earthworms	Endogeic	6	NA	Farm	wheat, lentils	Months		NA	Villarceaux		France	Temperate Broadleaf and Mixed Forests	haplic luvisol		49°7'19"N, 1°34'39"E	Wilcoxon Rank-sum test	Abundance	Abundance	Individual																	Positive
76	CROPLAND	De Oliveira et al., 2013	Earthworms	Endogeic	6	NA	Farm	vicia faba, wheat, maize, pea	Months		NA	Favrieux		France	Temperate Broadleaf and Mixed Forests	haplic luvisol		48°55'16"N, 1°34'39"E	Wilcoxon Rank-sum test	Abundance	Abundance	Individual																	Positive
77	CROPLAND	Kuntz et al., 2013	Earthworms	NA	12	NA	Farm	winter spelt	Months		NA	Frick		Switzerland	Temperate Broadleaf and Mixed Forests	Stagnic Eutric Cambisol		47°30'N, 8°01'E	General Linear Model (GLM)	Abundance	Abundance	Individual															Positive
78	CROPLAND	Kuntz et al., 2013	Earthworms	Anecic	2	NA	Farm	winter spelt	Months		NA	Frick		Switzerland	Temperate Broadleaf and Mixed Forests	Stagnic Eutric Cambisol		47°30'N, 8°01'E	General Linear Model (GLM)	Abundance	Abundance	Individual															Neutral
79	CROPLAND	Kuntz et al., 2013	Earthworms	Endogeic	7	NA	Farm	winter spelt	Months		NA	Frick		Switzerland	Temperate Broadleaf and Mixed Forests	Stagnic Eutric Cambisol		47°30'N, 8°01'E	General Linear Model (GLM)	Abundance	Abundance	Individual															Positive
80	CROPLAND	Kuntz et al., 2013	Earthworms	Epigeic	3	NA	Farm	winter spelt	Months		NA	Frick		Switzerland	Temperate Broadleaf and Mixed Forests	Stagnic Eutric Cambisol		47°30'N, 8°01'E	General Linear Model (GLM)	Abundance	Abundance	Individual															Neutral
81	CROPLAND	Kuntz et al., 2013	Bacteria	NA	NA	NA	Farm	winter spelt	Months		NA	Frick		Switzerland	Temperate Broadleaf and Mixed Forests	Stagnic Eutric Cambisol		47°30'N, 8°01'E	General Linear Model (GLM)	PLFA Abundance	Abundance	Individual															Neutral
82	CROPLAND	Kuntz et al., 2013	Bacteria	G+	NA	NA	Farm	winter spelt	Months		NA	Frick		Switzerland	Temperate Broadleaf and Mixed Forests	Stagnic Eutric Cambisol		47°30'N, 8°01'E	General Linear Model (GLM)	PLFA Abundance	Abundance	Individual															Neutral
83	CROPLAND	Kuntz et al., 2013	Bacteria	G-	NA	NA	Farm	winter spelt	Months		NA	Frick		Switzerland	Temperate Broadleaf and Mixed Forests	Stagnic Eutric Cambisol		47°30'N, 8°01'E	General Linear Model (GLM)	PLFA Abundance	Abundance	Individual															Positive
84	CROPLAND	Kuntz et al., 2013	Fungi	NA	NA	NA	Farm	winter spelt	Months		NA	Frick		Switzerland	Temperate Broadleaf and Mixed Forests	Stagnic Eutric Cambisol		47°30'N, 8°01'E	General Linear Model (GLM)	PLFA Abundance	Abundance	Individual															Positive
85
86	CROPLAND	Solomou et al., 2013	Earthworms	NA	9	NA	Landscape	olive	Months		NA	Magnisias		Greece	Mediterranean Forests, Woodlands and Scrub	NA		39°04'39.38"N, 22°96'13.54"E	General Linear Model (GLM)	Species Richness	Richness	Simultaneous				Positive								Positive
88	CROPLAND	Domínguez et al., 2014	Earthworms	NA	NA	NA	Farm	corn, sunfLower, soybean	Years		NA		Córdoba	Argentina	Temperate Grasslands, Savannas and Shrublands	Typic Haplustoll		33°17'S, 63°54'W	Generalized Linear Mixed Model (GLiMM)	Abundance	Abundance	Simultaneous						Positive					Positive	Positive
89	CROPLAND	Pelosi et al., 2015	Earthworms	NA	7	NA	Farm	winter wheat	Years		Negative	Paris	Ile-de-France	France	Temperate Broadleaf and Mixed Forests	Luvisol		48°48'N, 2°08'E	ANOVA	Abundance	Abundance	Simultaneous																	Positive				Positive
90	CROPLAND	Pelosi et al., 2015	Earthworms	NA	7	NA	Farm	winter wheat	Years		Negative	Paris	Ile-de-France	France	Temperate Broadleaf and Mixed Forests	Luvisol		48°48'N, 2°08'E	ANOVA	Abundance	Abundance	Simultaneous	Positive										Positive	Positive	Positive
91	CROPLAND	Pelosi et al., 2015	Earthworms	Anecic	3	NA	Farm	winter wheat	Years		Negative	Paris	Ile-de-France	France	Temperate Broadleaf and Mixed Forests	Luvisol		48°48'N, 2°08'E	ANOVA	Abundance	Abundance	Simultaneous																	Positive				Positive
92	CROPLAND	Pelosi et al., 2015	Earthworms	Endogeic	3	NA	Farm	winter wheat	Years		Negative	Paris	Ile-de-France	France	Temperate Broadleaf and Mixed Forests	Luvisol		48°48'N, 2°08'E	ANOVA	Abundance	Abundance	Simultaneous																	Neutral				Neutral
93	CROPLAND	Pelosi et al., 2015	Earthworms	Epigeic	1	NA	Farm	winter wheat	Years		Negative	Paris	Ile-de-France	France	Temperate Broadleaf and Mixed Forests	Luvisol		48°48'N, 2°08'E	ANOVA	Abundance	Abundance	Simultaneous																	Positive				Positive
94	CROPLAND	Pelosi et al., 2015	Earthworms	Anecic	3	NA	Farm	winter wheat	Years		Negative	Paris	Ile-de-France	France	Temperate Broadleaf and Mixed Forests	Luvisol		48°48'N, 2°08'E	ANOVA	Abundance	Abundance	Simultaneous	Neutral										Neutral	Neutral	Neutral
95	CROPLAND	Pelosi et al., 2015	Earthworms	Endogeic	3	NA	Farm	winter wheat	Years		Negative	Paris	Ile-de-France	France	Temperate Broadleaf and Mixed Forests	Luvisol		48°48'N, 2°08'E	ANOVA	Abundance	Abundance	Simultaneous	Neutral										Neutral	Neutral	Neutral
96	CROPLAND	Pelosi et al., 2015	Earthworms	Epigeic	1	NA	Farm	winter wheat	Years		Negative	Paris	Ile-de-France	France	Temperate Broadleaf and Mixed Forests	Luvisol		48°48'N, 2°08'E	ANOVA	Abundance	Abundance	Simultaneous	Positive										Positive	Positive	Positive
97	CROPLAND	Bedano et al., 2016	Earthworms	NA	NA	NA	Landscape	Multiple	Months		NA		Córdoba	Argentina	Temperate Grasslands, Savannas and Shrublands	Multiple		Multiple	Generalized Linear Mixed Model (GLiMM)	Abundance	Abundance	Simultaneous						Neutral											Neutral
98	CROPLAND	Bedano et al., 2017	Earthworms	NA	NA	NA	Landscape	Multiple	Months		NA		Córdoba	Argentina	Temperate Grasslands, Savannas and Shrublands	Multiple		Multiple	Generalized Linear Mixed Model (GLiMM)	Abundance	Abundance	Individual																	Neutral
99
100
101
102
103	CROPLAND	Tao et al., 2018	Earthworms	Endogeic	1	NA	Farm	oil palm	Months		NA		Sumatra	Indonesia	Tropical and Subtropical Moist Broadleaf Forests	Typic Dystrudepts		0°56'N, 101°18'E	Linear mixed effect model (LMM)	Abundance, Biomass	Abundance	Individual																				Negative
104
105
106
108	CROPLAND	Lemitri et al., 2018	Earthworms	NA	8	NA	Farm	rapeseed, winter wheat	Months		NA		Gembloux	Belgium	Temperate Broadleaf and Mixed Forests	Luvisol		50°33'49"N, 4°42'45"E	Linear mixed effect model (LMM)	Abundance, Biomass	Abundance	Individual				Positive											Neutral
109	CROPLAND	Lemitri et al., 2018	Earthworms	NA	8	NA	Farm	rapeseed, winter wheat	Months		NA		Gembloux	Belgium	Temperate Broadleaf and Mixed Forests	Luvisol		50°33'49"N, 4°42'45"E	Linear mixed effect model (LMM)	Abundance, Biomass	Abundance	Simultaneous				Positive											Positive
110	CROPLAND	Peigné et al., 2018	Earthworms	NA	11	NA	Farm	maize, soybean, winter wheat	Months		Neutral			France		Fluvisol		45°49'9.44"N, 5°2'2.62"E	Kruskall-Wallis test	Abundance, Biomass	Abundance	Individual															Neutral
111	CROPLAND	Peigné et al., 2018	Earthworms	Epigeic	1	NA	Farm	maize, soybean, winter wheat	Months		Neutral			France		Fluvisol		45°49'9.44"N, 5°2'2.62"E	Kruskall-Wallis test	Abundance, Biomass	Abundance	Individual															Neutral
112	CROPLAND	Peigné et al., 2018	Earthworms	Anecic	4	NA	Farm	maize, soybean, winter wheat	Months		Neutral			France		Fluvisol		45°49'9.44"N, 5°2'2.62"E	Kruskall-Wallis test	Abundance, Biomass	Abundance	Individual															Neutral
113	CROPLAND	Peigné et al., 2018	Earthworms	Endogeic	6	NA	Farm	maize, soybean, winter wheat	Months		Neutral			France		Fluvisol		45°49'9.44"N, 5°2'2.62"E	Kruskall-Wallis test	Abundance, Biomass	Abundance	Individual															Neutral
114	CROPLAND	Domínguez et al., 2018	Earthworms	NA	NA	NA	Landscape	Multiple	Months		NA		Pampas	Argentina	Tropical and Subtropical Dry Broadleaf Forests	NA		NA	Linear Discriminant Analysis	Species Richness	Richness	Individual																	Neutral
115	CROPLAND	Domínguez et al., 2018	Earthworms	NA	NA	NA	Landscape	Multiple	Months		NA		Pampas	Argentina	Tropical and Subtropical Dry Broadleaf Forests	NA		NA	Linear Discriminant Analysis	Species Richness	Richness	Individual						Neutral
116	CROPLAND	Domínguez et al., 2018	Earthworms	NA	NA	NA	Landscape	Multiple	Months		NA		Pampas	Argentina	Tropical and Subtropical Dry Broadleaf Forests	NA		NA	Linear Discriminant Analysis	Species Richness	Richness	Simultaneous	Neutral										Neutral	Neutral	Neutral
117	CROPLAND	Castioni et al., 2018	Earthworms	NA	NA	NA	Farm	sugar cane	Months		NA	Iracemapolis	Sao Paolo	Brazil	Tropical and Subtropical Moist Broadleaf Forests	Rhodic Eutrudox		22°34'S, 47°31'W	ANOVA	Abundance	Abundance	Individual																				Positive
118	CROPLAND	Arai et al., 2018	Earthworms	NA	8	NA	Farm	Kidney Beans, Radish, wheat, rye	Months		NA	Yokohama	Kanagawa	Japan	Temperate Broadleaf and Mixed Forests	Andosol		35°28'20"N, 139°35'20"E	Two-way ANOVA	Abundance, Biomass	Abundance	Simultaneous																	Positive				Positive
119	CROPLAND	Arai et al., 2018	Earthworms	NA	8	NA	Farm	Kidney Beans, Radish, wheat, rye	Months		NA	Yokohama	Kanagawa	Japan	Temperate Broadleaf and Mixed Forests	Andosol		35°28'20"N, 139°35'20"E	Two-way ANOVA	Abundance, Biomass	Abundance	Individual	Neutral
120	RANGELAND	De Haas et al., 2018	Earthworms	NA	NA	NA	Farm	perennial ryegrass, italian ryegrass, red clover, white clover	Months		Positive	Lelystad		Netherlands	Temperate Broadleaf and Mixed Forests	NA		52°54'N, 5°58'E	ANOVA	Abundance, Biomass	Abundance	Individual							Neutral
121	CROPLAND	Meissner et al., 2019	Earthworms	NA	NA	NA	Farm	grape vine	Years		Negative	Geisenheim	Hessen	Germany	Temperate Broadleaf and Mixed Forests	Anthrosol		49°59'N, 7°56'E	ANOVA	Abundance	Abundance	Simultaneous							Neutral					Neutral
122	CROPLAND	Castro et al, 2019	Earthworms	NA	10	NA	Landscape	kiwi, grape vine,	Months		NA	Pontevedra	Catalunya	Spain	Temperate Broadleaf and Mixed Forests	NA		41°58'20"N, 8°46'34"W	Non-metric multidimensional scaling (NMDS)	Species Richness	Richness	Simultaneous					Neutral						Neutral	Neutral	Neutral
123	CROPLAND	Castro et al, 2019	Earthworms	NA	11	NA	Landscape	clementine, olive	Months		NA	Tarragona	Catalunya	Spain	Temperate Broadleaf and Mixed Forests	NA		41°12'6"N, 8°33'42"W	Non-metric multidimensional scaling (NMDS)	Species Richness	Richness	Simultaneous				Positive							Positive	Positive	Positive
124	CROPLAND	Castro et al, 2019	Earthworms	Epigeic	3	NA	Landscape	kiwi, grape vine,	Months		NA	Pontevedra	Catalunya	Spain	Temperate Broadleaf and Mixed Forests	NA		41°58'20"N, 8°46'34"W	Non-metric multidimensional scaling (NMDS)	Abundance	Abundance	Simultaneous					Negative						Negative	Negative	Negative
125	CROPLAND	Castro et al, 2019	Earthworms	Anecic	2	NA	Landscape	kiwi, grape vine,	Months		NA	Pontevedra	Catalunya	Spain	Temperate Broadleaf and Mixed Forests	NA		41°58'20"N, 8°46'34"W	Non-metric multidimensional scaling (NMDS)	Abundance	Abundance	Simultaneous					Positive						Positive	Positive	Positive
126	CROPLAND	Castro et al, 2019	Earthworms	Endogeic	2	NA	Landscape	kiwi, grape vine,	Months		NA	Pontevedra	Catalunya	Spain	Temperate Broadleaf and Mixed Forests	NA		41°58'20"N, 8°46'34"W	Non-metric multidimensional scaling (NMDS)	Abundance	Abundance	Simultaneous					Positive						Positive	Positive	Positive
127	CROPLAND	Castro et al, 2019	Earthworms	Epi-Endogeic	3	NA	Landscape	kiwi, grape vine,	Months		NA	Pontevedra	Catalunya	Spain	Temperate Broadleaf and Mixed Forests	NA		41°58'20"N, 8°46'34"W	Non-metric multidimensional scaling (NMDS)	Abundance	Abundance	Simultaneous					Neutral						Neutral	Neutral	Neutral
128	CROPLAND	Castro et al, 2019	Earthworms	Anecic	4	NA	Landscape	clementine, olive	Months		NA	Tarragona	Catalunya	Spain	Temperate Broadleaf and Mixed Forests	NA		41°12'6"N, 8°33'42"W	Non-metric multidimensional scaling (NMDS)	Abundance	Abundance	Simultaneous				Negative							Negative	Negative	Negative
129	CROPLAND	Castro et al, 2019	Earthworms	Endogeic	5	NA	Landscape	clementine, olive	Months		NA	Tarragona	Catalunya	Spain	Mediterranean Forests, Woodlands and Scrub	NA		41°12'6"N, 8°33'42"W	Non-metric multidimensional scaling (NMDS)	Abundance	Abundance	Simultaneous				Neutral							Neutral	Neutral	Neutral
130	CROPLAND	Castro et al, 2019	Earthworms	Epi-Endogeic	2	NA	Landscape	clementine, olive	Months		NA	Tarragona	Catalunya	Spain	Mediterranean Forests, Woodlands and Scrub	NA		41°12'6"N, 8°33'42"W	Non-metric multidimensional scaling (NMDS)	Abundance	Abundance	Simultaneous				Positive							Positive	Positive	Positive
131	CROPLAND	Bedano et al., 2019	Earthworms	NA	1	NA	Farm	Soy, Multiple	Months		NA	Monte Buey	Córdoba	Argentina	Temperate Grasslands, Savannas and Shrublands	Typic Argiudolls		32°58'17"S, 62°27'02.4"W	General Linear Mixed Model (GLMM)	Abundance	Abundance	Simultaneous						Positive															Positive
132	CROPLAND	Lago et al., 2019	Earthworms	NA	NA	NA	Farm	Kiwi	Months		NA	Tomino	Galicia	Spain	Temperate Broadleaf and Mixed Forests	NA		41°58'20"N, 8°46'34"W	ANOVA	Abundance	Abundance	Simultaneous			Positive									Positive
133	CROPLAND	Lago et al., 2019	Earthworms	NA	NA	NA	Farm	Kiwi	Months		NA	Tomino	Galicia	Spain	Temperate Broadleaf and Mixed Forests	NA		41°58'20"N, 8°46'34"W	ANOVA	Abundance	Abundance	Individual																				Positive
134	CROPLAND	Lago et al., 2019	Earthworms	Epigeic	NA	NA	Farm	Kiwi	Months		NA	Tomino	Galicia	Spain	Temperate Broadleaf and Mixed Forests	NA		41°58'20"N, 8°46'34"W	ANOVA	Abundance	Abundance	Simultaneous			Negative									Negative
135	CROPLAND	Lago et al., 2019	Earthworms	Anecic	NA	NA	Farm	Kiwi	Months		NA	Tomino	Galicia	Spain	Temperate Broadleaf and Mixed Forests	NA		41°58'20"N, 8°46'34"W	ANOVA	Abundance	Abundance	Simultaneous			Positive									Positive
136	CROPLAND	Lago et al., 2019	Earthworms	Endogeic	NA	NA	Farm	Kiwi	Months		NA	Tomino	Galicia	Spain	Temperate Broadleaf and Mixed Forests	NA		41°58'20"N, 8°46'34"W	ANOVA	Abundance	Abundance	Simultaneous			Positive									Positive
137	CROPLAND	Lago et al., 2019	Earthworms	Epi-Endogeic	NA	NA	Farm	Kiwi	Months		NA	Tomino	Galicia	Spain	Temperate Broadleaf and Mixed Forests	NA		41°58'20"N, 8°46'34"W	ANOVA	Abundance	Abundance	Simultaneous			Neutral									Neutral
138	CROPLAND	Lago et al., 2019	Earthworms	Epigeic	NA	NA	Farm	Kiwi	Months		NA	Tomino	Galicia	Spain	Temperate Broadleaf and Mixed Forests	NA		41°58'20"N, 8°46'34"W	ANOVA	Abundance	Abundance	Individual																				Negative
139	CROPLAND	Lago et al., 2019	Earthworms	Anecic	NA	NA	Farm	Kiwi	Months		NA	Tomino	Galicia	Spain	Temperate Broadleaf and Mixed Forests	NA		41°58'20"N, 8°46'34"W	ANOVA	Abundance	Abundance	Individual																				Positive
140	CROPLAND	Lago et al., 2019	Earthworms	Endogeic	NA	NA	Farm	Kiwi	Months		NA	Tomino	Galicia	Spain	Temperate Broadleaf and Mixed Forests	NA		41°58'20"N, 8°46'34"W	ANOVA	Abundance	Abundance	Individual																				Neutral
141	CROPLAND	Lago et al., 2019	Earthworms	Epi-Endogeic	NA	NA	Farm	Kiwi	Months		NA	Tomino	Galicia	Spain	Temperate Broadleaf and Mixed Forests	NA		41°58'20"N, 8°46'34"W	ANOVA	Abundance	Abundance	Individual																				Positive
142	CROPLAND	Melman et al., 2019	Earthworms	NA	NA	NA	Farm	maize	Months		NA	Akron	Colorado	USA	Temperate Grasslands, Savannas and Shrublands	Aridic Argiustolls		40°09'09"N, 103°08'09"W	Two-way ANOVA	Abundance, Biomass	Abundance	Individual				Positive													Positive
143	CROPLAND	Melman et al., 2019	Earthworms	NA	NA	NA	Farm	maize	Months		NA	Akron	Colorado	USA	Temperate Grasslands, Savannas and Shrublands	Aridic Argiustolls		40°09'09"N, 103°08'09"W	Two-way ANOVA	Abundance, Biomass	Abundance	Simultaneous																	Positive			Positive
144	CROPLAND	Fiorini et al., 2020	Earthworms	NA	NA	NA	Farm	soybean	Years		Neutral	Piacenza	Emilia Romagna	Italy	Temperate Broadleaf and Mixed Forests	Udertic Haplustalf		45°00'21.6"N, 9°42'27.1"E	One-way ANOVA	Abundance	Abundance	Individual																	Positive
145	CROPLAND	Mcinga et al., 2020	Earthworms	NA	3	NA	Farm	maize, soybean, wheat	Years		NA	Fort Hare	Amathole	South Africa	Montane Grasslands and Shrublands	Haplic Cambisol		32°46'15.8"S, 26°50'52.3"E	?	Abundance	Abundance	Individual																	Neutral
146	CROPLAND	Mcinga et al., 2020	Earthworms	NA	3	NA	Farm	maize, soybean, wheat	Years		NA	Fort Hare	Amathole	South Africa	Montane Grasslands and Shrublands	Haplic Cambisol		32°46'15.8"S, 26°50'52.3"E	?	Abundance	Abundance	Simultaneous																	Neutral			Neutral
147	CROPLAND	Stagnari et al., 2020	Earthworms	NA	NA	NA	Farm	maize, soybean	Years		NA	Mosciano Sant'Angelo	Abruzzi	Italy	Mediterranean Forests, Woodlands and Scrub	NA		42°42'N, 13°52'E	ANOVA	Abundance	Abundance	Individual						Neutral											Positive
148	CROPLAND	Stagnari et al., 2020	Earthworms	NA	NA	NA	Farm	maize, soybean	Years		NA	Mosciano Sant'Angelo	Abruzzi	Italy	Mediterranean Forests, Woodlands and Scrub	NA		42°42'N, 13°52'E	ANOVA	Abundance	Abundance	Simultaneous						Neutral											Neutral
149	CROPLAND	Marshall & Lynch, 2020	Earthworms	NA	NA	NA	Farm	clover, hairy vetch, oat	Years		NA	Bible Hill	Nova Scotia	Canada	Temperate Broadleaf and Mixed Forests	Orthic Humo-Ferric Podzol		NA	Linear mixed effect model (LMM) - PROC MIXED	Abundance	Abundance	Individual																	Positive
150	CROPLAND	Fiorini, Boselli et al., 2020	Earthworms	NA	NA	NA	Landscape	Maize, Soybean, Wheat, barley	Months		NA	Piacenza	Emilia Romagna	Italy	Temperate Broadleaf and Mixed Forests	NA		Multiple	Linear mixed effect model (LMM)	Abundance	Abundance	Individual																	Positive
151	RANGELAND	Jones et al., 2020	Earthworms	NA	NA	NA	Farm	NA	Months		NA	Estrie	Québec	Canada	Temperate Broadleaf and Mixed Forests	NA		45°14'31.75"N, 72°08'02.44"W	ANOVA	Abundance	Abundance	Individual																			Negative
152	CROPLAND	Coulis, 2021	Earthworms	NA	2	NA	Farm	sugar cane	Months		NA			Martinique		Andosols		NA	Generalized Linear Model (GLiM)	Abundance	Abundance	Simultaneous		Neutral										Neutral
153	CROPLAND	Coulis, 2021	Earthworms	NA	2	NA	Farm	sugar cane	Months		NA			Martinique		Andosols		NA	Generalized Linear Model (GLiM)	Abundance, Biomass	Abundance	Simultaneous		Positive										Positive
154	CROPLAND	Herencia et al., 2021	Earthworms	NA	NA	NA	Farm	plum	Years		NA	Sevilla		Spain	Mediterranean Forests, Woodlands and Scrub	Xerofluvent		37°30'48"N, 5°57'46"W	One-way ANOVA	Abundance	Abundance	Simultaneous				Positive																	Positive
155	CROPLAND	Herencia et al., 2021	Fungi	NA	NA	NA	Farm	plum	Months		NA	Sevilla		Spain	Mediterranean Forests, Woodlands and Scrub	Xerofluvent		37°30'48"N, 5°57'46"W	One-way ANOVA	Abundance	Abundance	Simultaneous				Positive																	Positive
156	CROPLAND	Herencia et al., 2021	Bacteria	NA	NA	NA	Farm	plum	Months		NA	Sevilla		Spain	Mediterranean Forests, Woodlands and Scrub	Xerofluvent		37°30'48"N, 5°57'46"W	One-way ANOVA	Abundance	Abundance	Simultaneous				Positive																	Positive
157	CROPLAND	Herencia et al., 2021	F:B Ratio	NA	NA	NA	Farm	plum	Months		NA	Sevilla		Spain	Mediterranean Forests, Woodlands and Scrub	Xerofluvent		37°30'48"N, 5°57'46"W	One-way ANOVA	Abundance	Abundance	Simultaneous				Lower																	Lower
158	CROPLAND	Baizán et al., 2021	Earthworms	NA	NA	NA	Farm	maize, faba bean, italian ryegrass	Years		Positive	Asturias	Principado de Asturias	Spain	Temperate Broadleaf and Mixed Forests	Hapludoll		43°28'20"N, 5°25'10"W	Two-way ANOVA	Abundance	Abundance	Individual							Neutral
159	CROPLAND	Baizán et al., 2021	Bacteria	NA	NA	NA	Farm	maize, faba bean, italian ryegrass	Years		Positive	Asturias	Principado de Asturias	Spain	Temperate Broadleaf and Mixed Forests	Hapludoll		43°28'20"N, 5°25'10"W	Two-way ANOVA	Shannon functional Diversity	Compound	Individual							Neutral
160	CROPLAND	Kelly et al., 2021	Earthworms	NA	NA	NA	Farm	Sorghum, Garbanzo	Years		NA	Five Points	California	USA	Mediterranean Forests, Woodlands and Scrub	Typic Haplocambids		36°20'29"W, 120°7'14"W	Linear mixed effect model (LMM)	Abundance	Abundance	Individual																	Positive				Positive
161	CROPLAND	Kelly et al., 2021	Earthworms	NA	NA	NA	Farm	Sorghum, Garbanzo	Years		NA	Five Points	California	USA	Mediterranean Forests, Woodlands and Scrub	Typic Haplocambids		36°20'29"W, 120°7'14"W	Linear mixed effect model (LMM)	Abundance	Abundance	Simultaneous																	Neutral				Neutral
162	CROPLAND	Paoletti et al., 1998	Earthworms	Anecic	2	NA	Farm	kiwi, peach, apple, grape vine	Months		NA		Emilia Romagna	Italy	Temperate Broadleaf and Mixed Forests	NA		NA	Kruskall-Wallis test	Abundance, Biomass	Abundance	Simultaneous																	Neutral				Neutral
163	CROPLAND	Paoletti et al., 1998	Earthworms	Endogeic	5	NA	Farm	kiwi, peach, apple, grape vine	Months		NA		Emilia Romagna	Italy	Temperate Broadleaf and Mixed Forests	NA		NA	Kruskall-Wallis test	Abundance, Biomass	Abundance	Simultaneous																	Positive				Positive
164	CROPLAND	Paoletti et al., 1998	Earthworms	Epigeic	8	NA	Farm	kiwi, peach, apple, grape vine	Months		NA		Emilia Romagna	Italy	Temperate Broadleaf and Mixed Forests	NA		NA	Kruskall-Wallis test	Abundance, Biomass	Abundance	Simultaneous																	Positive				Positive
165	RANGELAND	Haynes & Tregurtha, 1999	Earthworms	NA	3	NA	Landscape	Multiple	Months		NA	Pukekohe	Auckland	New Zealand	Temperate Broadleaf and Mixed Forests	Typic Haplohumult		NA	Linear regression Analysis	Species Diversity	Richness	Individual
166	CROPLAND	Hutcheon et al., 2001	Earthworms	NA	13	NA	Farm	Multiple	Years		NA	Long Ashton	England	UK	Temperate Broadleaf and Mixed Forests	NA		NA	ANOVA	Abundance	Abundance	Individual															Positive
167	CROPLAND	Ivask et al., 2007	Earthworms	Epigeic	2	NA	Landscape	cereals	Years		NA			Estonia		Multiple		Multiple	Kruskall-Wallis test	Relative Abundance	Abundance	Simultaneous											Neutral	Neutral	Neutral
168	CROPLAND	Ivask et al., 2007	Earthworms	Anecic	2	NA	Landscape	cereals	Years		NA			Estonia		Multiple		Multiple	Kruskall-Wallis test	Relative Abundance	Abundance	Simultaneous											Neutral	Neutral	Neutral
169	CROPLAND	Ivask et al., 2007	Earthworms	Endogeic	3	NA	Landscape	cereals	Years		NA			Estonia		Multiple		Multiple	Kruskall-Wallis test	Relative Abundance	Abundance	Simultaneous											Neutral	Neutral	Neutral
170	CROPLAND	Pfiffner & Luka, 2007	Earthworms	Anecic	3	NA	Landscape	winter cereals	Years		Negative			Switzerland		Multiple		Multiple	Two-way ANOVA	Abundance	Abundance	Simultaneous												Positive
171	CROPLAND	Pfiffner & Luka, 2007	Earthworms	Anecic	3	NA	Landscape	winter cereals	Years		Negative			Switzerland		Multiple		Multiple	Two-way ANOVA	Abundance	Abundance	Simultaneous												Positive
172	CROPLAND	Pfiffner & Luka, 2007	Earthworms	Endogeic	7	NA	Landscape	winter cereals	Years		Negative			Switzerland		Multiple		Multiple	Two-way ANOVA	Abundance	Abundance	Simultaneous												Positive
173	CROPLAND	Pfiffner & Luka, 2007	Earthworms	Endogeic	7	NA	Landscape	winter cereals	Years		Negative			Switzerland		Multiple		Multiple	Two-way ANOVA	Abundance	Abundance	Simultaneous												Positive
174	CROPLAND	Pfiffner & Luka, 2007	Earthworms	Epigeic	2	NA	Landscape	winter cereals	Years		Negative			Switzerland		Multiple		Multiple	Two-way ANOVA	Abundance	Abundance	Simultaneous												Neutral
175	CROPLAND	Pfiffner & Luka, 2007	Earthworms	Epigeic	2	NA	Landscape	winter cereals	Years		Negative			Switzerland		Multiple		Multiple	Two-way ANOVA	Abundance	Abundance	Simultaneous												Neutral
176	CROPLAND	Metze et al., 2007	Earthworms	Anecic	2	NA	Farm	summer wheat, fild bean, grass-clover	Months		NA	Frankenhausen		Germany	Temperate Broadleaf and Mixed Forests	NA		NA	Kolmogorov-Smirnoff two sample test	Abundance, Biomass	Abundance	Individual															Neutral
177	CROPLAND	Metze et al., 2007	Earthworms	Endogeic	4	NA	Farm	summer wheat, fild bean, grass-clover	Months		NA	Frankenhausen		Germany	Temperate Broadleaf and Mixed Forests	NA		NA	Kolmogorov-Smirnoff two sample test	Abundance, Biomass	Abundance	Individual															Neutral
178	CROPLAND	Pelosi et al., 2009	Earthworms	Anecic	2	NA	Farm	Multiple	Years		Negative	Paris	Ile-de-France	France	Temperate Broadleaf and Mixed Forests	Luvisol		48°48' N, 2°08'E	ANOVA	Shannon	Compound	Simultaneous															Positive						Positive
179	CROPLAND	Pelosi et al., 2009	Earthworms	Anecic	2	NA	Farm	Multiple	Years		Negative	Paris	Ile-de-France	France	Temperate Broadleaf and Mixed Forests	Luvisol		48°48' N, 2°08'E	ANOVA	Shannon	Compound	Simultaneous	Neutral			Neutral							Neutral	Neutral	Neutral
180	CROPLAND	Pelosi et al., 2009	Earthworms	Endogeic	3	NA	Farm	Multiple	Years		Negative	Paris	Ile-de-France	France	Temperate Broadleaf and Mixed Forests	Luvisol		48°48' N, 2°08'E	ANOVA	Shannon	Compound	Simultaneous															Positive						Positive
181	CROPLAND	Pelosi et al., 2009	Earthworms	Endogeic	3	NA	Farm	Multiple	Years		Negative	Paris	Ile-de-France	France	Temperate Broadleaf and Mixed Forests	Luvisol		48°48' N, 2°08'E	ANOVA	Shannon	Compound	Simultaneous	Neutral			Neutral							Neutral	Neutral	Neutral
182	CROPLAND	Pelosi et al., 2009	Earthworms	Epigeic	1	NA	Farm	Multiple	Years		Negative	Paris	Ile-de-France	France	Temperate Broadleaf and Mixed Forests	Luvisol		48°48' N, 2°08'E	ANOVA	Shannon	Compound	Simultaneous															Positive						Positive
183	CROPLAND	Pelosi et al., 2009	Earthworms	Epigeic	1	NA	Farm	Multiple	Years		Negative	Paris	Ile-de-France	France	Temperate Broadleaf and Mixed Forests	Luvisol		48°48' N, 2°08'E	ANOVA	Shannon	Compound	Simultaneous	Neutral			Neutral							Neutral	Neutral	Neutral
184	CROPLAND	Pelosi et al., 2009	Earthworms	NA	6	NA	Farm	Multiple	Years		Negative	Paris	Ile-de-France	France	Temperate Broadleaf and Mixed Forests	Luvisol		48°48' N, 2°08'E	ANOVA	Shannon	Compound	Simultaneous															Positive						Positive
185	CROPLAND	Pelosi et al., 2009	Earthworms	NA	6	NA	Farm	Multiple	Years		Negative	Paris	Ile-de-France	France	Temperate Broadleaf and Mixed Forests	Luvisol		48°48' N, 2°08'E	ANOVA	Shannon	Compound	Simultaneous	Neutral			Neutral							Neutral	Neutral	Neutral
187	CROPLAND	Fonte et al., 2009	Earthworms	NA	8	NA	Landscape	tomato	Months		NA	Sacramento Valley	California	USA	Mediterranean Forests, Woodlands and Scrub	NA		NA	ANOVA	Abundance, Biomass	Abundance	Individual																				Positive	Positive
188	CROPLAND	Simonsen et al., 2010	Earthworms	Endogeic	4	NA	Farm	maize, soy	Years		NA		Wisconsin	USA	Temperate Broadleaf and Mixed Forests	Argiudoll		Multiple	General Linear Model (GLM)	Abundance	Abundance	Simultaneous						Positive											Positive
189	CROPLAND	Simonsen et al., 2010	Earthworms	Endogeic	4	NA	Farm	maize, soy	Years		NA		Wisconsin	USA	Temperate Broadleaf and Mixed Forests	Argiudoll		Multiple	General Linear Model (GLM)	Abundance	Abundance	Simultaneous						Positive					Positive	Positive	Positive								Positive
190	CROPLAND	Simonsen et al., 2010	Earthworms	Anecic	NA	NA	Farm	maize, soy	Years		NA		Wisconsin	USA	Temperate Broadleaf and Mixed Forests	Argiudoll		Multiple	General Linear Model (GLM)	Abundance	Abundance	Simultaneous						Positive											Positive
191	CROPLAND	Simonsen et al., 2010	Earthworms	Anecic	NA	NA	Farm	maize, soy	Years		NA		Wisconsin	USA	Temperate Broadleaf and Mixed Forests	Argiudoll		Multiple	General Linear Model (GLM)	Abundance	Abundance	Simultaneous						Positive					Positive	Positive	Positive								Positive
192	CROPLAND	Pelosi et al., 2013	Earthworms	Anecic	1	NA	Landscape	winter wheat	Years		NA		Ile-de-France	Paris	Temperate Broadleaf and Mixed Forests	NA		NA	General Linear Model (GLM)	Abundance	Abundance	Simultaneous											Positive	Positive	Positive
193	CROPLAND	Pelosi et al., 2013	Earthworms	Endogeic	1	NA	Landscape	winter wheat	Years		NA		Ile-de-France	Paris	Temperate Broadleaf and Mixed Forests	NA		NA	General Linear Model (GLM)	Abundance	Abundance	Simultaneous											Positive	Positive	Positive
194	CROPLAND	Pelosi et al., 2013	Earthworms	Epigeic	1	NA	Landscape	winter wheat	Years		NA		Ile-de-France	Paris	Temperate Broadleaf and Mixed Forests	NA		NA	General Linear Model (GLM)	Abundance	Abundance	Simultaneous											Positive	Positive	Positive
195	CROPLAND	Pelosi et al., 2013	Earthworms	Anecic	1	NA	Landscape	winter wheat	Years		NA		Ile-de-France	Paris	Temperate Broadleaf and Mixed Forests	NA		NA	General Linear Model (GLM)	Abundance	Abundance	Individual											Positive	Positive	Positive
196	CROPLAND	Pelosi et al., 2013	Earthworms	Endogeic	1	NA	Landscape	winter wheat	Years		NA		Ile-de-France	Paris	Temperate Broadleaf and Mixed Forests	NA		NA	General Linear Model (GLM)	Abundance	Abundance	Individual											Positive	Positive	Positive
197	CROPLAND	Pelosi et al., 2013	Earthworms	Epigeic	1	NA	Landscape	winter wheat	Years		NA		Ile-de-France	Paris	Temperate Broadleaf and Mixed Forests	NA		NA	General Linear Model (GLM)	Abundance	Abundance	Individual											Positive	Positive	Positive
198	RANGELAND	Lemanski & Scheu, 2015	Bacteria	NA	NA	NA	Farm	NA	Months		NA	Solling	Niedersachsen	Germany	Temperate Broadleaf and Mixed Forests	Haplic Cambisol		51°44'N, 9°23'E	ANOVA	PLFA Abundance	Abundance	Individual	Neutral											Neutral
199	RANGELAND	Lemanski & Scheu, 2016	Fungi	NA	NA	NA	Farm	NA	Months		NA	Solling	Niedersachsen	Germany	Temperate Broadleaf and Mixed Forests	Haplic Cambisol		51°44'N, 9°23'E	ANOVA	PLFA Abundance	Abundance	Individual	Neutral											Negative
200	RANGELAND	Lemanski & Scheu, 2015	F:B Ratio	NA	NA	NA	Farm	NA	Months		NA	Solling	Niedersachsen	Germany	Temperate Broadleaf and Mixed Forests	Haplic Cambisol		51°44'N, 9°23'E	ANOVA	PLFA Ratio	Ratio	Individual	Neutral
201	RANGELAND	Lemanski & Scheu, 2018	Earthworms	NA	NA	NA	Farm	NA	Months		NA	Solling	Niedersachsen	Germany	Temperate Broadleaf and Mixed Forests	Haplic Cambisol		51°44'N, 9°23'E	ANOVA	PLFA Abundance	Abundance	Individual	Neutral											Neutral
202	RANGELAND	Lemanski & Scheu, 2019	Earthworms	Epigeic	NA	NA	Farm	NA	Months		NA	Solling	Niedersachsen	Germany	Temperate Broadleaf and Mixed Forests	Haplic Cambisol		51°44'N, 9°23'E	ANOVA	PLFA Abundance	Abundance	Individual	Neutral											Neutral
203	RANGELAND	Lemanski & Scheu, 2020	Earthworms	Endogeic	NA	NA	Farm	NA	Months		NA	Solling	Niedersachsen	Germany	Temperate Broadleaf and Mixed Forests	Haplic Cambisol		51°44'N, 9°23'E	ANOVA	PLFA Abundance	Abundance	Individual	Neutral											Neutral
204	CROPLAND	Santos Meandro et al., 2019	Earthworms	NA	NA	NA	Farm	sugarcane	Months		NA	Iracemápolis	Sao Paulo State	Brazil	Tropical and Subtropical Moist Broadleaf Forests	Rhodic Eutrudox		22°34'S, 47°31'W	One-way ANOVA	Abundance	Abundance	Individual																				Positive
205	CROPLAND	Santos Meandro et al., 2019	Earthworms	NA	NA	NA	Farm	sugarcane	Months		NA	Quatá	Sao Paulo State	Brazil	Tropical and Subtropical Moist Broadleaf Forests	Arenic Kandiudult		22°12'S, 50°50'W	One-way ANOVA	Abundance	Abundance	Individual																				Positive
206	CROPLAND	Rojas-Múnera et al., 2021	Earthworms	NA	NA	NA	Landscape	plantain	Years		NA	Quindío		Colombia	Temperate Broadleaf and Mixed Forests	Andisol		NA	Generalized Linear Model (GLiM)	Abundance, Biomass	Abundance	Individual							Neutral
207	CROPLAND	Glover et al., 2000	Earthworms	NA	NA	NA	Farm	apple	Months		Neutral	Yakima	Washington	USA	Temperate Conifer Forests	Haplic Cambisol		46°30'N	General Linear Model (GLM)	Abundance	Abundance	Simultaneous				Neutral							Neutral	Neutral	Neutral							Neutral
208	CROPLAND	Glover et al., 2000	Earthworms	NA	NA	NA	Farm	apple	Months		Neutral	Yakima	Washington	USA	Temperate Conifer Forests	Haplic Cambisol		46°30'N	General Linear Model (GLM)	Abundance	Abundance	Simultaneous				Neutral							Neutral	Neutral	Neutral								Neutral
209	CROPLAND	Castro et al, 2019	Earthworms	NA	10	NA	Landscape	kiwi, grape vine,	Months		NA	Pontevedra	Galicia	Spain	Temperate Broadleaf and Mixed Forests	NA		41°58'20"N, 8°46'34"W	Non-metric multidimensional scaling (NMDS)	Species Richness	Richness	Simultaneous				Neutral							Neutral	Neutral	Neutral
210	CROPLAND	Castro et al, 2019	Earthworms	Epigeic	3	NA	Landscape	kiwi, grape vine,	Months		NA	Pontevedra	Galicia	Spain	Temperate Broadleaf and Mixed Forests	NA		41°58'20"N, 8°46'34"W	Non-metric multidimensional scaling (NMDS)	Abundance	Abundance	Simultaneous				Negative							Negative	Negative	Negative
211	CROPLAND	Castro et al, 2019	Earthworms	Anecic	2	NA	Landscape	kiwi, grape vine,	Months		NA	Pontevedra	Galicia	Spain	Temperate Broadleaf and Mixed Forests	NA		41°58'20"N, 8°46'34"W	Non-metric multidimensional scaling (NMDS)	Abundance	Abundance	Simultaneous				Positive							Positive	Positive	Positive
212	CROPLAND	Castro et al, 2019	Earthworms	Endogeic	2	NA	Landscape	kiwi, grape vine,	Months		NA	Pontevedra	Galicia	Spain	Temperate Broadleaf and Mixed Forests	NA		41°58'20"N, 8°46'34"W	Non-metric multidimensional scaling (NMDS)	Abundance	Abundance	Simultaneous				Positive							Positive	Positive	Positive
213	CROPLAND	Castro et al, 2019	Earthworms	Epi-Endogeic	3	NA	Landscape	kiwi, grape vine,	Months		NA	Pontevedra	Galicia	Spain	Temperate Broadleaf and Mixed Forests	NA		41°58'20"N, 8°46'34"W	Non-metric multidimensional scaling (NMDS)	Abundance	Abundance	Simultaneous				Neutral							Neutral	Neutral	Neutral
214
215
216
217	CROPLAND	Solomou et al., 2013	Earthworms	NA	9	NA	Landscape	olive	Months		NA	Magnisias		Greece	Mediterranean Forests, Woodlands and Scrub	NA		39°04'39.38"N, 22°96'13.54"E	General Linear Model (GLM)	Shannon	Compound	Simultaneous				Positive								Positive
218	CROPLAND	Solomou et al., 2013	Earthworms	NA	9	NA	Landscape	olive	Months		NA	Magnisias		Greece	Mediterranean Forests, Woodlands and Scrub	NA		39°04'39.38"N, 22°96'13.54"E	General Linear Model (GLM)	Abundance	Abundance	Simultaneous				Positive								Positive
219	CROPLAND	Castro et al, 2019	Earthworms	NA	10	NA	Landscape	kiwi, grape vine,	Months		NA	Pontevedra	Galicia	Spain	Temperate Broadleaf and Mixed Forests	NA		41°58'20"N, 8°46'34"W	Non-metric multidimensional scaling (NMDS)	Shannon	Compound	Simultaneous					Neutral						Neutral	Neutral	Neutral
220	CROPLAND	Castro et al, 2019	Earthworms	NA	11	NA	Landscape	clementine, olive	Months		NA	Tarragona	Catalunya	Spain	Mediterranean Forests, Woodlands and Scrub	NA		41°12'6"N, 8°33'42"W	Non-metric multidimensional scaling (NMDS)	Shannon	Compound	Simultaneous				Positive							Positive	Positive	Positive
221	CROPLAND	Castro et al, 2019	Earthworms	NA	10	NA	Landscape	kiwi, grape vine,	Months		NA	Pontevedra	Galicia	Spain	Temperate Broadleaf and Mixed Forests	NA		41°58'20"N, 8°46'34"W	Non-metric multidimensional scaling (NMDS)	Shannon	Compound	Simultaneous				Neutral							Neutral	Neutral	Neutral
222	CROPLAND	Billaud et al., 2020	Earthworms	NA	NA	NA	citizen assisted	NA	Years		NA			France		NA		NA	General Linear Mixed Model (GLMM)	Abundance	Abundance	Individual																	Positive
223	CROPLAND	Ayuke et al., 2011	Earthworms	NA	NA	NA	Farm	NA	Months		NA	Tamale	Northern	Ghana	Tropical and Subtropical Grasslands, Savannas and Shrublands	NA		NA	ANOVA	richness	Richness	Individual																	Neutral
224	CROPLAND	Ayuke et al., 2011	Earthworms	NA	NA	NA	Farm	NA	Months		NA	Tamale	Northern	Ghana	Tropical and Subtropical Grasslands, Savannas and Shrublands	NA		NA	ANOVA	Abundance	Abundance	Individual																	Neutral
225	CROPLAND	Ayuke et al., 2011	Earthworms	NA	NA	NA	Farm	NA	Months		NA	Saria		Burkina Faso	Tropical and Subtropical Grasslands, Savannas and Shrublands	NA		NA	ANOVA	richness	Richness	Individual						Neutral
226	CROPLAND	Ayuke et al., 2011	Earthworms	NA	NA	NA	Farm	NA	Months		NA	Saria		Burkina Faso	Tropical and Subtropical Grasslands, Savannas and Shrublands	NA		NA	ANOVA	Abundance	Abundance	Individual						Neutral
227	CROPLAND	Ayuke et al., 2011	Earthworms	NA	NA	NA	Farm	NA	Months		NA	Saria		Burkina Faso	Tropical and Subtropical Grasslands, Savannas and Shrublands	NA		NA	ANOVA	richness	Richness	Individual		Negative
228	CROPLAND	Ayuke et al., 2011	Earthworms	NA	NA	NA	Farm	NA	Months		NA	Saria		Burkina Faso	Tropical and Subtropical Grasslands, Savannas and Shrublands	NA		NA	ANOVA	Abundance	Abundance	Individual		Positive
229	CROPLAND	Thomason et al., 2017	Earthworms	NA	2	NA	Farm	wheat, soybean	Months		Negative	Marianna	Arizona	USA	Deserts and Xeric Shrublands	Aquic Fraglossudalf		34°44'2.26"N, 90°45'51.56"W	Generalized Linear Mixed Model (GLiMM)	Abundance	Abundance	Individual	Negative																Neutral										Negative
230	RANGELAND	Billaud et al., 2020	Earthworms	NA	NA	NA	citizen assisted	NA	Years		NA			France		NA		NA	General Linear Mixed Model (GLMM)	Abundance	Abundance	Individual					Positive												Positive
231	CROPLAND	Kherbouche et al., 2012	Earthworms	Epigeic	1	NA	Landscape	Multiple	Months		NA		Soummam valley	Algeria	Mediterranean Forests, Woodlands and Scrub	orthic luvisols, calcic cambisols		36°43'N, 5°04'E	ANOVA	Abundance	Abundance	Individual	Neutral	Neutral			Neutral
232	CROPLAND	Kherbouche et al., 2012	Earthworms	Endogeic	3	NA	Landscape	Multiple	Months		NA		Soummam valley	Algeria	Mediterranean Forests, Woodlands and Scrub	orthic luvisols, calcic cambisols		36°43'N, 5°04'E	ANOVA	Abundance	Abundance	Individual	Neutral	Neutral			Neutral
233	CROPLAND	Kherbouche et al., 2012	Earthworms	Anecic	1	NA	Landscape	Multiple	Months		NA		Soummam valley	Algeria	Mediterranean Forests, Woodlands and Scrub	orthic luvisols, calcic cambisols		36°43'N, 5°04'E	ANOVA	Abundance	Abundance	Individual	Neutral	Neutral			Positive
234	CROPLAND	Stroud, 2019	Earthworms	NA	NA	NA	citizen assisted	Multiple	Months		NA		England	UK	Temperate Broadleaf and Mixed Forests	NA		NA	One-way ANOVA	Abundance	Abundance	Individual				Neutral											Neutral		Positive				Neutral
235	CROPLAND	Suthar, 2009	Earthworms	NA	6	NA	Landscape	Multiple	Years		NA		Thar desert	India	Deserts and Xeric Shrublands	Multiple		Multiple	regression coefficient analysis	Shannon	Compound	Simultaneous		Positive		Positive																Positive
236	CROPLAND	Suthar, 2009	Earthworms	NA	6	NA	Landscape	Multiple	Years		NA		Thar desert	India	Deserts and Xeric Shrublands	Multiple		Multiple	regression coefficient analysis	Shannon	Compound	Simultaneous				Positive								Positive			Positive
237	CROPLAND	Briones et al., 2020	Earthworms	NA	6	NA	Farm	Miscanthus giganteus	Months		NA	Lincolnshire	England	UK	Temperate Broadleaf and Mixed Forests	NA		53.318741, -0.590814	Linear Mixed Effect Model (LMM)	Abundance	Abundance	Individual				Negative
238	CROPLAND	Briones et al., 2020	Earthworms	Endogeic	NA	NA	Farm	Miscanthus giganteus	Months		NA	Lincolnshire	England	UK	Temperate Broadleaf and Mixed Forests	NA		53.318741, -0.590814	Linear Mixed Effect Model (LMM)	Abundance	Abundance	Individual				Neutral
239	CROPLAND	Briones et al., 2020	Earthworms	Anecic	NA	NA	Farm	Miscanthus giganteus	Months		NA	Lincolnshire	England	UK	Temperate Broadleaf and Mixed Forests	NA		53.318741, -0.590814	Linear Mixed Effect Model (LMM)	Abundance	Abundance	Individual				Neutral
240	CROPLAND	Briones et al., 2020	Earthworms	Epigeic	NA	NA	Farm	Miscanthus giganteus	Months		NA	Lincolnshire	England	UK	Temperate Broadleaf and Mixed Forests	NA		53.318741, -0.590814	Linear Mixed Effect Model (LMM)	Abundance	Abundance	Individual				Neutral
241	CROPLAND	Briones et al., 2020	Earthworms	NA	6	NA	Farm	Miscanthus giganteus	Months		NA	Lincolnshire	England	UK	Temperate Broadleaf and Mixed Forests	NA		53.318741, -0.590814	Linear Mixed Effect Model (LMM)	Species Richness	Richness	Individual				Negative
242	RANGELAND	Garbuz et al., 2021	Earthworms	NA	NA	NA	Farm	NA	Months		NA		Wanganui -Manawatu	New Zealand	Temperate Broadleaf and Mixed Forests	Cambisol		40°18'35"S, 175°49'41"E	ANOVA	Abundance	Abundance	Individual		Neutral
243	RANGELAND	Garbuz et al., 2022	Earthworms	NA	NA	NA	Farm	NA	Months		NA		Taranaki	New Zealand		Andosol		39°36'28"S, 174°16'30"E	ANOVA	Abundance	Abundance	Individual		Positive
244	RANGELAND	Garbuz et al., 2021	Fungi	NA	NA	NA	Farm	NA	Months		NA		Wanganui -Manawatu	New Zealand	Temperate Broadleaf and Mixed Forests	Cambisol		40°18'35"S, 175°49'41"E	ANOVA	SIR Biomass	Abundance	Individual		Positive
245	RANGELAND	Garbuz et al., 2022	Fungi	NA	NA	NA	Farm	NA	Months		NA		Taranaki	New Zealand		Andosol		39°36'28"S, 174°16'30"E	ANOVA	SIR Biomass	Abundance	Individual		Positive
246	RANGELAND	Garbuz et al., 2021	Bacteria	NA	NA	NA	Farm	NA	Months		NA		Wanganui -Manawatu	New Zealand	Temperate Broadleaf and Mixed Forests	Cambisol		40°18'35"S, 175°49'41"E	ANOVA	SIR Biomass	Abundance	Individual		Positive
247	RANGELAND	Garbuz et al., 2022	Bacteria	NA	NA	NA	Farm	NA	Months		NA		Taranaki	New Zealand		Andosol		39°36'28"S, 174°16'30"E	ANOVA	SIR Biomass	Abundance	Individual		Positive
248
249
[truncated: 8 more columns]

## Sheet: Ratio
ID	GROUP	STUDY	Taxa	Surrogate Species	Nº of Species	Nº of Genera	Scale	Crop	Time Scale	Length of Study	Effect on Yield	City	State	Country	Ecoregion	Soil Type	Latitude	Longitude	Methodology	Biodiversity Indicator	Biodiversity Indicator Category	Practice Application	No Fertilizer	Inorganic + Bulky Organic Fert	Bulky Organic + Inorganic Fert	Bulky Organic Fertilizers	Concentrated Organic Fertilizers	Crop Diversity - Diverse Temporal	Crop Diversity - Diverse in Geography	No Canopy Cutting	Natural Buffer Areas	Unproductive Biodiversity zones	No Insecticide Use	No Herbicide Use	No Fungicide Use	No GMO Use	Minimum Tillage	Conservation Tillage	Zero Tillage	Stubble Mulch Tillage/Stubble Mulch Farming	Synthetic Mulching	Organic Matter Mulching	Cover Crop / Green Manure / Living Mulch	Irrigation - Sprinkler	No Irrigation	Irrigation - Furrow	Irrigation - Subsurface	Irrigation - Drip/Trickle	Burning
1
2
3	CROPLAND	Griffiths et al., 2007	F:B Ratio	NA	NA	NA	Farm	maize	Years		NA	Foulum	Jutland	Denmark	Temperate Grasslands, Savannas and Shrublands	NA	NA		ANOVA	Ratio	Ratio	Individual														Neutral	Higher
4	CROPLAND	Griffiths et al., 2007	F:B Ratio	NA	NA	NA	Farm	maize	Years		NA	Varois	Bourgogne	France	Temperate Grasslands, Savannas and Shrublands	NA	NA		ANOVA	Ratio	Ratio	Individual														Neutral	Higher
5
6
7	CROPLAND	Powell et al., 2009	F:B Ratio	NA	NA	NA	Farm	maize, soybean	Years		NA	Elora	Ontario	Canada	Temperate Broadleaf and Mixed Forests	NA	43°38'44"N, 80°23'42"W		Linear Mixed Effect Model	Ratio	Ratio	Individual														Neutral
8	CROPLAND	Kuntz et al., 2013	F:B Ratio	NA	NA	NA	Farm	winter spelt	Months		NA	Frick		Switzerland	Temperate Broadleaf and Mixed Forests	Stagnic Eutric Cambisol	47°30'N, 8°01'E		General Linear Model (GLM)	Ratio	Ratio	Individual															Higher
6
10
11	CROPLAND	Holland & Coleman, 1987	Bacteria	NA	NA	NA	Farm	spring wheat	Months		NA	Fort Collins (Larimer)	Colorado	USA	Temperate Conifer Forests	Aridic Argiustoll	NA		ANOVA, MANOVA	Biomass	Abundance	Individual	Negative
12	CROPLAND	Holland & Coleman, 1987	Fungi	NA	NA	NA	Farm	spring wheat	Months		NA	Fort Collins (Larimer)	Colorado	USA	Temperate Conifer Forests	Aridic Argiustoll	NA		ANOVA, MANOVA	Biomass	Abundance	Individual	Neutral
13	CROPLAND	Frey et al., 1999	Fungi	NA	NA	NA	Landscape	corn	Months		NA		Multiple (great plains)	USA	Temperate Grasslands, Savannas and Shrublands	Multiple	NA		General Linear Model (GLM)	hyphal length	Abundance	Individual																	Positive
14	CROPLAND	Frey et al., 1999	Bacteria	NA	NA	NA	Landscape	corn	Months		NA		Multiple (great plains)	USA	Temperate Grasslands, Savannas and Shrublands	Multiple	NA		General Linear Model (GLM)	Abundance	Abundance	Individual																	Neutral
15	CROPLAND	Frey et al., 1999	F:B Ratio	NA	NA	NA	Landscape	corn	Months		NA		Multiple (great plains)	USA	Temperate Grasslands, Savannas and Shrublands	Multiple	NA		General Linear Model (GLM)	Abundance	Abundance	Individual																	Higher
16	CROPLAND	Ananyeva et al., 1999	Fungi	NA	NA	NA	Farm	Multiple	Years		NA	Tver	Tverskaya Oblast	Russia	Temperate Broadleaf and Mixed Forests	spodosol	57°N, 35°E		ANOVA	Biomass	Abundance	Individual	Positive			Neutral
17	CROPLAND	Ananyeva et al., 1999	Fungi	NA	NA	NA	Farm	Multiple	Years		NA	Voronezu	Voronezhskaya Oblast	Russia	Temperate Broadleaf and Mixed Forests	mollisol	51°N, 39°E		ANOVA	Biomass	Abundance	Individual	Neutral			Neutral		Positive
18	CROPLAND	Ananyeva et al., 1999	Fungi	NA	NA	NA	Farm	Multiple	Years		NA	Voronezu	Voronezhskaya Oblast	Russia	Temperate Broadleaf and Mixed Forests	mollisol	51°N, 39°E		ANOVA	Biomass	Abundance	Simultaneous	Positive					Positive
19	CROPLAND	Ananyeva et al., 1999	Fungi	NA	NA	NA	Farm	Multiple	Years		NA	Voronezu	Voronezhskaya Oblast	Russia	Temperate Broadleaf and Mixed Forests	mollisol	51°N, 39°E		ANOVA	Biomass	Abundance	Simultaneous	Positive			Positive
20	CROPLAND	Pankhurst et al., 2002	Fungi	NA	NA	NA	Farm	wheat	Months		NA	Cowra	New South Wales	Australia	Temperate Broadleaf and Mixed Forests	red duplex Dr3.22/Dr3.23	33°51'S, 148°42'E		Two-way ANOVA	EL-FAME Abundance	Abundance	Individual															Positive		Neutral
21	CROPLAND	Pankhurst et al., 2002	Bacteria	NA	NA	NA	Farm	wheat	Months		NA	Cowra	New South Wales	Australia	Temperate Broadleaf and Mixed Forests	red duplex Dr3.22/Dr3.23	33°51'S, 148°42'E		Two-way ANOVA	EL-FAME Abundance	Abundance	Individual															Positive		Positive
22	CROPLAND	Pankhurst et al., 2002	F:B Ratio	NA	NA	NA	Farm	wheat	Months		NA	Cowra	New South Wales	Australia	Temperate Broadleaf and Mixed Forests	red duplex Dr3.22/Dr3.23	33°51'S, 148°42'E		Two-way ANOVA	EL-FAME Abundance	Abundance	Individual															Neutral		Neutral
23	CROPLAND	Elfstrand et al., 2007	Fungi	NA	NA	NA	Farm	maize	Months		Neutral			Sweden		Eutric Cambisol	59°48'N, 17°39'E		General Linear Model (GLM)	EL-FAME Abundance	Abundance	Individual		Positive	Positive
24	CROPLAND	Elfstrand et al., 2007	Bacteria	NA	NA	NA	Farm	maize	Months		Neutral			Sweden		Eutric Cambisol	59°48'N, 17°39'E		General Linear Model (GLM)	EL-FAME Abundance	Abundance	Individual		Positive	Positive
25	CROPLAND	Elfstrand et al., 2007	F:B Ratio	NA	NA	NA	Farm	maize	Months		Neutral			Sweden		Eutric Cambisol	59°48'N, 17°39'E		General Linear Model (GLM)	EL-FAME Abundance	Abundance	Individual		Neutral	Neutral
26	CROPLAND	Thakuria et al., 2009	Fungi	NA	NA	NA	Farm	rice	Years		Neutral		Assam	India		Oxyaquic Dystrocrept	24°46'N, 94°13'E		One-way ANOVA	Biomass Carbon	Abundance	Individual	Neutral			Negative
27	CROPLAND	Thakuria et al., 2009	Bacteria	NA	NA	NA	Farm	rice	Years		Neutral		Assam	India		Oxyaquic Dystrocrept	24°46'N, 94°13'E		One-way ANOVA	Biomass Carbon	Abundance	Individual	Neutral			Positive
28	CROPLAND	Thakuria et al., 2009	F:B Ratio	NA	NA	NA	Farm	rice	Years		Neutral		Assam	India		Oxyaquic Dystrocrept	24°46'N, 94°13'E		One-way ANOVA	Biomass Carbon	Abundance	Individual	Higher			Lower
29	RANGELAND	Denef et al., 2009	Fungi	NA	NA	NA	Farm	Multiple	Months		NA		Merelbeke	Belgium	Temperate Broadleaf and Mixed Forests	sandy loam	50.97330°N, 3.78119°E		One-way ANOVA	mol PLFA-C%	Abundance	Individual	Neutral
30	RANGELAND	Denef et al., 2009	Bacteria	NA	NA	NA	Farm	Multiple	Months		NA		Merelbeke	Belgium	Temperate Broadleaf and Mixed Forests	sandy loam	50.97330°N, 3.78119°E		One-way ANOVA	mol PLFA-C%	Abundance	Individual	Negative
31	RANGELAND	Denef et al., 2009	F:B Ratio	NA	NA	NA	Farm	Multiple	Months		NA		Merelbeke	Belgium	Temperate Broadleaf and Mixed Forests	sandy loam	50.97330°N, 3.78119°E		One-way ANOVA	mol PLFA-C%	Abundance	Individual	Lower
32	CROPLAND	Joergensen et al., 2010	Fungi	NA	NA	NA	Farm	wheat	Months		NA	Therwil		Switzerland	Temperate Broadleaf and Mixed Forests	haplic Luvisol	NA		One-way ANOVA	Biomass Carbon	Abundance	Individual		Neutral
33	CROPLAND	Joergensen et al., 2010	Bacteria	NA	NA	NA	Farm	wheat	Months		NA	Therwil		Switzerland	Temperate Broadleaf and Mixed Forests	haplic Luvisol	NA		One-way ANOVA	Biomass Carbon	Abundance	Individual		Neutral
34	CROPLAND	Joergensen et al., 2010	F:B Ratio	NA	NA	NA	Farm	wheat	Months		NA	Therwil		Switzerland	Temperate Broadleaf and Mixed Forests	haplic Luvisol	NA		One-way ANOVA	Biomass Carbon	Abundance	Individual		Lower
35	CROPLAND	Joergensen et al., 2010	Fungi	NA	NA	NA	Farm	wheat	Months		NA	Therwil		Switzerland	Temperate Broadleaf and Mixed Forests	haplic Luvisol	NA		One-way ANOVA	Biomass Carbon	Abundance	Simultaneous				Neutral							Neutral	Neutral	Neutral
36	CROPLAND	Joergensen et al., 2010	Bacteria	NA	NA	NA	Farm	wheat	Months		NA	Therwil		Switzerland	Temperate Broadleaf and Mixed Forests	haplic Luvisol	NA		One-way ANOVA	Biomass Carbon	Abundance	Simultaneous				Positive							Positive	Positive	Positive
37	CROPLAND	Joergensen et al., 2010	F:B Ratio	NA	NA	NA	Farm	wheat	Months		NA	Therwil		Switzerland	Temperate Broadleaf and Mixed Forests	haplic Luvisol	NA		One-way ANOVA	Biomass Carbon	Abundance	Simultaneous				Lower
38	CROPLAND	Romaniuk et al., 2011	F:B Ratio	NA	NA	NA	Farm	NA	Months		NA	la Plata	Buenos Aires	Argentina	Temperate Grasslands, Savannas and Shrublands	Vertic Argiudoll	NA		Discriminant Analysis	PLFA Ratio	Ratio	Simultaneous				Lower							Lower	Lower
39
40	CROPLAND	Wang et al., 2012	Fungi	NA	NA	NA	Farm	wheat	Months		NA	Fengqiu	Henan Sheng	China	Temperate Broadleaf and Mixed Forests	fluvo-aquic	35°01'N, 114°32'E		General Linear Model (GLM)	PLFA Abundance	Abundance	Individual				Neutral													Neutral
41	CROPLAND	Wang et al., 2012	Bacteria	NA	NA	NA	Farm	wheat	Months		NA	Fengqiu	Henan Sheng	China	Temperate Broadleaf and Mixed Forests	fluvo-aquic	35°01'N, 114°32'E		General Linear Model (GLM)	PLFA Abundance	Abundance	Individual				Neutral													Neutral
42	CROPLAND	Wang et al., 2012	Fungi	NA	NA	NA	Farm	wheat	Months		NA	Fengqiu	Henan Sheng	China	Temperate Broadleaf and Mixed Forests	fluvo-aquic	35°01'N, 114°32'E		General Linear Model (GLM)	PLFA Abundance	Abundance	Simultaneous				Neutral													Neutral
43	CROPLAND	Wang et al., 2012	Bacteria	NA	NA	NA	Farm	wheat	Months		NA	Fengqiu	Henan Sheng	China	Temperate Broadleaf and Mixed Forests	fluvo-aquic	35°01'N, 114°32'E		General Linear Model (GLM)	PLFA Abundance	Abundance	Simultaneous				Neutral													Neutral
50	CROPLAND	Ai et al., 2012	Bacteria	NA	NA	NA	Farm	wheat	Months		NA		Hebei	China	Temperate Broadleaf and Mixed Forests	calcerous fluvo-aquic	37°55'N, 115°13'E		One-way ANOVA	Relative PLFA Abundance	Abundance	Individual	Negative		Neutral	Negative
51	CROPLAND	Ai et al., 2012	Fungi	NA	NA	NA	Farm	wheat	Months		NA		Hebei	China	Temperate Broadleaf and Mixed Forests	calcerous fluvo-aquic	37°55'N, 115°13'E		One-way ANOVA	Relative PLFA Abundance	Abundance	Individual	Negative		Neutral	Positive
52	CROPLAND	Ai et al., 2012	F:B Ratio	NA	NA	NA	Farm	wheat	Months		NA		Hebei	China	Temperate Broadleaf and Mixed Forests	calcerous fluvo-aquic	37°55'N, 115°13'E		One-way ANOVA	Relative PLFA Abundance Ratio	Abundance	Individual	Lower		Neutral	Higher
53	CROPLAND	Zhang et al., 2012	Bacteria	NA	NA	NA	Farm	maize	Months		NA	Dehui County	Jilin Sheng	China	Temperate Broadleaf and Mixed Forests	Typic Hapludoll	44°12'N, 125°33'E		repeated measures ANOVA	PLFA Abundance	Abundance	Individual																	Positive
54	CROPLAND	Zhang et al., 2012	Fungi	NA	NA	NA	Farm	maize	Months		NA	Dehui County	Jilin Sheng	China	Temperate Broadleaf and Mixed Forests	Typic Hapludoll	44°12'N, 125°33'E		repeated measures ANOVA	PLFA Abundance	Abundance	Individual																	Positive
55	CROPLAND	Zhang et al., 2012	F:B Ratio	NA	NA	NA	Farm	maize	Months		NA	Dehui County	Jilin Sheng	China	Temperate Broadleaf and Mixed Forests	Typic Hapludoll	44°12'N, 125°33'E		repeated measures ANOVA	PLFA Abundance Ratio	Ratio	Individual																	Higher
56	CROPLAND	García-Orenes et al., 2013	Bacteria	NA	NA	NA	Farm	olive, almond, cereals	Months		NA	Valencia	Valencia	Spain	Mediterranean Forests, Woodlands and Scrub	Typic Xerorthent	38°50'N, 0°42'W		One-way ANOVA	PLFA Abundance	Abundance	Simultaneous																	Negative			Negative
57	CROPLAND	García-Orenes et al., 2014	Bacteria	NA	NA	NA	Farm	olive, almond, cereals	Months		NA	Valencia	Valencia	Spain	Mediterranean Forests, Woodlands and Scrub	Typic Xerorthent	38°50'N, 0°42'W		One-way ANOVA	PLFA Abundance	Abundance	Individual																					Neutral
58	CROPLAND	García-Orenes et al., 2013	Fungi	NA	NA	NA	Farm	olive, almond, cereals	Months		NA	Valencia	Valencia	Spain	Mediterranean Forests, Woodlands and Scrub	Typic Xerorthent	38°50'N, 0°42'W		One-way ANOVA	PLFA Abundance	Abundance	Simultaneous																	Positive			Positive
59	CROPLAND	García-Orenes et al., 2014	Fungi	NA	NA	NA	Farm	olive, almond, cereals	Months		NA	Valencia	Valencia	Spain	Mediterranean Forests, Woodlands and Scrub	Typic Xerorthent	38°50'N, 0°42'W		One-way ANOVA	PLFA Abundance	Abundance	Individual																					Neutral
60	CROPLAND	García-Orenes et al., 2013	F:B Ratio	NA	NA	NA	Farm	olive, almond, cereals	Months		NA	Valencia	Valencia	Spain	Mediterranean Forests, Woodlands and Scrub	Typic Xerorthent	38°50'N, 0°42'W		One-way ANOVA	PLFA Abundance	Abundance	Simultaneous																	Higher			Higher
61	CROPLAND	García-Orenes et al., 2014	F:B Ratio	NA	NA	NA	Farm	olive, almond, cereals	Months		NA	Valencia	Valencia	Spain	Mediterranean Forests, Woodlands and Scrub	Typic Xerorthent	38°50'N, 0°42'W		One-way ANOVA	PLFA Abundance	Abundance	Individual																					Neutral
62	CROPLAND	Murugan & Kumar, 2013	Bacteria	NA	NA	NA	Farm	rice, black gram	Months		Positive	Shimoga District	Karnataka	India	Tropical and Subtropical Moist Broadleaf Forests	Alfisols	13°55'N, 75°34'E		Two-way ANOVA	Amino Acid Abundance	Abundance	Individual				Positive	Neutral		Positive
63	CROPLAND	Murugan & Kumar, 2013	Bacteria	NA	NA	NA	Farm	rice, black gram	Months		Positive	Shimoga District	Karnataka	India	Tropical and Subtropical Moist Broadleaf Forests	Alfisols	13°55'N, 75°34'E		Two-way ANOVA	Amino Acid Abundance	Abundance	Simultaneous				Positive			Positive
64	CROPLAND	Murugan & Kumar, 2013	Bacteria	NA	NA	NA	Farm	rice, black gram	Months		Positive	Shimoga District	Karnataka	India	Tropical and Subtropical Moist Broadleaf Forests	Alfisols	13°55'N, 75°34'E		Two-way ANOVA	Amino Acid Abundance	Abundance	Simultaneous					Positive		Positive
65	CROPLAND	Murugan & Kumar, 2013	Fungi	NA	NA	NA	Farm	rice, black gram	Months		Positive	Shimoga District	Karnataka	India	Tropical and Subtropical Moist Broadleaf Forests	Alfisols	13°55'N, 75°34'E		Two-way ANOVA	Amino Acid Abundance	Abundance	Individual				Positive	Positive		Positive
66	CROPLAND	Murugan & Kumar, 2013	Fungi	NA	NA	NA	Farm	rice, black gram	Months		Positive	Shimoga District	Karnataka	India	Tropical and Subtropical Moist Broadleaf Forests	Alfisols	13°55'N, 75°34'E		Two-way ANOVA	Amino Acid Abundance	Abundance	Simultaneous				Positive			Positive
67	CROPLAND	Murugan & Kumar, 2013	Fungi	NA	NA	NA	Farm	rice, black gram	Months		Positive	Shimoga District	Karnataka	India	Tropical and Subtropical Moist Broadleaf Forests	Alfisols	13°55'N, 75°34'E		Two-way ANOVA	Amino Acid Abundance	Abundance	Simultaneous					Positive		Positive
68	CROPLAND	Murugan & Kumar, 2013	F:B Ratio	NA	NA	NA	Farm	rice, black gram	Months		Positive	Shimoga District	Karnataka	India	Tropical and Subtropical Moist Broadleaf Forests	Alfisols	13°55'N, 75°34'E		Two-way ANOVA	Amino Acid Abundance Ratio	Ratio	Individual				Lower	Lower		Lower
69	CROPLAND	Murugan & Kumar, 2013	F:B Ratio	NA	NA	NA	Farm	rice, black gram	Months		Positive	Shimoga District	Karnataka	India	Tropical and Subtropical Moist Broadleaf Forests	Alfisols	13°55'N, 75°34'E		Two-way ANOVA	Amino Acid Abundance Ratio	Ratio	Simultaneous				Lower
70	CROPLAND	Murugan & Kumar, 2013	F:B Ratio	NA	NA	NA	Farm	rice, black gram	Months		Positive	Shimoga District	Karnataka	India	Tropical and Subtropical Moist Broadleaf Forests	Alfisols	13°55'N, 75°34'E		Two-way ANOVA	Amino Acid Abundance Ratio	Ratio	Simultaneous					Lower		Lower
71	CROPLAND	Miura et al., 2013	Fungi	NA	NA	NA	Farm	sugarcane	Months		NA		Sumatra	Indonesia	Tropical and Subtropical Moist Broadleaf Forests	Alisol	4°40'S, 105°13'E		Generalized Linear Model (GLiM)	PLFA Abundance	Abundance	Individual																	Neutral			Positive
72	CROPLAND	Miura et al., 2013	Fungi	NA	NA	NA	Farm	sugarcane	Months		NA		Sumatra	Indonesia	Tropical and Subtropical Moist Broadleaf Forests	Alisol	4°40'S, 105°13'E		Generalized Linear Model (GLiM)	PLFA Abundance	Abundance	Simultaneous																	Neutral			Neutral
73	CROPLAND	Miura et al., 2013	Fungi	NA	285	NA	Farm	sugarcane	Months		NA		Sumatra	Indonesia	Tropical and Subtropical Moist Broadleaf Forests	Alisol	4°40'S, 105°13'E		Generalized Linear Model (GLiM)	richness	Richness	Individual																	Positive			Neutral
74	CROPLAND	Miura et al., 2013	Fungi	NA	NA	NA	Farm	sugarcane	Months		NA		Sumatra	Indonesia	Tropical and Subtropical Moist Broadleaf Forests	Alisol	4°40'S, 105°13'E		Generalized Linear Model (GLiM)	richness	Richness	Simultaneous																	Neutral			Neutral
75	CROPLAND	Miura et al., 2013	F:B Ratio	NA	NA	NA	Farm	sugarcane	Months		NA		Sumatra	Indonesia	Tropical and Subtropical Moist Broadleaf Forests	Alisol	4°40'S, 105°13'E		Generalized Linear Model (GLiM)	PLFA Abundance Ratio	Ratio	Individual																	Neutral			Higher
76	CROPLAND	Miura et al., 2013	F:B Ratio	NA	NA	NA	Farm	sugarcane	Months		NA		Sumatra	Indonesia	Tropical and Subtropical Moist Broadleaf Forests	Alisol	4°40'S, 105°13'E		Generalized Linear Model (GLiM)	PLFA Abundance Ratio	Ratio	Simultaneous																	Neutral			Neutral
77	CROPLAND	Lienhard et al., 2013	Bacteria	NA	NA	NA	Farm	rice, maize	Months		NA	Poa Village	Xiangkhouang	Laos	Tropical and Subtropical Moist Broadleaf Forests	red Oxisol	19°33'N, 102°59'E		Kruskall-Wallis	DNA Abundance	Abundance	Simultaneous																	Positive				Positive
78	CROPLAND	Lienhard et al., 2013	Fungi	NA	NA	NA	Farm	rice, maize	Months		NA	Poa Village	Xiangkhouang	Laos	Tropical and Subtropical Moist Broadleaf Forests	red Oxisol	19°33'N, 102°59'E		Kruskall-Wallis	DNA Abundance	Abundance	Simultaneous																	Positive				Positive
79	CROPLAND	Lienhard et al., 2013	F:B Ratio	NA	NA	NA	Farm	rice, maize	Months		NA	Poa Village	Xiangkhouang	Laos	Tropical and Subtropical Moist Broadleaf Forests	red Oxisol	19°33'N, 102°59'E		Kruskall-Wallis	DNA Abundance Ratio	Ratio	Simultaneous																	Neutral				Neutral
80	CROPLAND	Dong et al., 2014	Bacteria	NA	NA	NA	Farm	rice	Months		NA	Qianyanzhou	Jiangxi Sheng	China	Tropical and Subtropical Moist Broadleaf Forests	red sandstone	115°03'29.2"E, 26°44'29.1"N		One-way ANOVA	PLFA Abundance	Abundance	Individual	Negative			Positive
81	CROPLAND	Dong et al., 2014	Fungi	NA	NA	NA	Farm	rice	Months		NA	Qianyanzhou	Jiangxi Sheng	China	Tropical and Subtropical Moist Broadleaf Forests	red sandstone	115°03'29.2"E, 26°44'29.1"N		One-way ANOVA	PLFA Abundance	Abundance	Individual	Negative			Neutral
82	CROPLAND	Dong et al., 2014	F:B Ratio	NA	NA	NA	Farm	rice	Months		NA	Qianyanzhou	Jiangxi Sheng	China	Tropical and Subtropical Moist Broadleaf Forests	red sandstone	115°03'29.2"E, 26°44'29.1"N		One-way ANOVA	PLFA Abundance Ratio	Ratio	Individual	Neutral			Neutral
83	RANGELAND	Sechi et al., 2014	Bacteria	NA	NA	NA	Farm	grass, clover	Months		NA	Foulum	Jutland	Denmark	Temperate Grasslands, Savannas and Shrublands	typic hapludult	9°34'E, 56°29'N		Two-way ANOVA	PLFA Abundance	Abundance	Individual							Neutral
84	RANGELAND	Sechi et al., 2014	Fungi	NA	NA	NA	Farm	grass, clover	Months		NA	Foulum	Jutland	Denmark	Temperate Grasslands, Savannas and Shrublands	typic hapludult	9°34'E, 56°29'N		Two-way ANOVA	PLFA Abundance	Abundance	Individual							Neutral
85	RANGELAND	Sechi et al., 2014	F:B Ratio	NA	NA	NA	Farm	grass, clover	Months		NA	Foulum	Jutland	Denmark	Temperate Grasslands, Savannas and Shrublands	typic hapludult	9°34'E, 56°29'N		Two-way ANOVA	PLFA Abundance Ratio	Ratio	Individual							Neutral
86	CROPLAND	Wang et al., 2014	Bacteria	NA	NA	NA	Farm	wheat	Months		NA	Fengqiu	Henan Sheng	China	Temperate Broadleaf and Mixed Forests	fluvo-aquic	35°01'N, 114°32'E		General Linear Model (GLM)	rRNA Abundance	Abundance	Individual				Positive													Positive
87	CROPLAND	Wang et al., 2014	Bacteria	NA	NA	NA	Farm	wheat	Months		NA	Fengqiu	Henan Sheng	China	Temperate Broadleaf and Mixed Forests	fluvo-aquic	35°01'N, 114°32'E		General Linear Model (GLM)	Shannon Diversity	Compound	Individual				Positive													Positive
88	CROPLAND	Wang et al., 2014	Bacteria	NA	NA	NA	Farm	wheat	Months		NA	Fengqiu	Henan Sheng	China	Temperate Broadleaf and Mixed Forests	fluvo-aquic	35°01'N, 114°32'E		General Linear Model (GLM)	rRNA Abundance	Abundance	Simultaneous				Positive													Positive
89	CROPLAND	Wang et al., 2014	Bacteria	NA	NA	NA	Farm	wheat	Months		NA	Fengqiu	Henan Sheng	China	Temperate Broadleaf and Mixed Forests	fluvo-aquic	35°01'N, 114°32'E		General Linear Model (GLM)	Shannon Diversity	Compound	Simultaneous				Positive													Positive
90	CROPLAND	Wang et al., 2014	Fungi	NA	NA	NA	Farm	wheat	Months		NA	Fengqiu	Henan Sheng	China	Temperate Broadleaf and Mixed Forests	fluvo-aquic	35°01'N, 114°32'E		General Linear Model (GLM)	rRNA Abundance	Abundance	Individual				Neutral													Neutral
91	CROPLAND	Wang et al., 2014	Fungi	NA	NA	NA	Farm	wheat	Months		NA	Fengqiu	Henan Sheng	China	Temperate Broadleaf and Mixed Forests	fluvo-aquic	35°01'N, 114°32'E		General Linear Model (GLM)	Shannon Diversity	Compound	Individual				Positive													Positive
92	CROPLAND	Wang et al., 2014	Fungi	NA	NA	NA	Farm	wheat	Months		NA	Fengqiu	Henan Sheng	China	Temperate Broadleaf and Mixed Forests	fluvo-aquic	35°01'N, 114°32'E		General Linear Model (GLM)	rRNA Abundance	Abundance	Simultaneous				Neutral													Neutral
93	CROPLAND	Wang et al., 2014	Fungi	NA	NA	NA	Farm	wheat	Months		NA	Fengqiu	Henan Sheng	China	Temperate Broadleaf and Mixed Forests	fluvo-aquic	35°01'N, 114°32'E		General Linear Model (GLM)	Shannon Diversity	Compound	Simultaneous				Positive													Positive
94	CROPLAND	Lehman et al., 2014	F:B Ratio	NA	NA	NA	Farm	maize, soybean	Years		NA	Brookings	South Dakota	USA		NA	44.2°N, 96.47°W		ANOVA	rRNA Abundance Ratio	Ratio	Individual				Higher																	Higher
95	CROPLAND	Lehman et al., 2014	F:B Ratio	NA	NA	NA	Farm	maize, soybean	Years		NA	Brookings	South Dakota	USA		NA	44.2°N, 96.47°W		ANOVA	rRNA Abundance Ratio	Ratio	Simultaneous				Neutral																	Neutral
96	CROPLAND	Lehman et al., 2014	Bacteria	NA	NA	NA	Farm	maize	Months		NA	Itaca	Nebraska	USA	Temperate Grasslands, Savannas and Shrublands	NA	41.15°N, 96.4°W		ANOVA	EL-FAME Abundance	Abundance	Individual				Neutral
97	CROPLAND	Lehman et al., 2014	Fungi	NA	NA	NA	Farm	maize	Months		NA	Itaca	Nebraska	USA	Temperate Grasslands, Savannas and Shrublands	NA	41.15°N, 96.4°W		ANOVA	EL-FAME Abundance	Abundance	Individual				Neutral
98	CROPLAND	Lehman et al., 2014	F:B Ratio	NA	NA	NA	Farm	maize	Months		NA	Itaca	Nebraska	USA	Temperate Grasslands, Savannas and Shrublands	NA	41.15°N, 96.4°W		ANOVA	EL-FAME Abundance Ratio	Ratio	Individual				Neutral
99	CROPLAND	Lehman et al., 2014	F:B Ratio	NA	NA	NA	Farm	maize	Months		NA	Florence	South Carolina	USA	Temperate Conifer Forests	NA	34.17°N, 79.44°W		ANOVA	EL-FAME Abundance Ratio	Ratio	Individual				Lower
100	CROPLAND	Lehman et al., 2014	F:B Ratio	NA	NA	NA	Farm	maize, soybean	Years		NA	Morris	Minnesota	USA	Temperate Grasslands, Savannas and Shrublands	NA	45.41°N, 95.48°W		ANOVA	rRNA Abundance Ratio	Ratio	Individual				Neutral
101	CROPLAND	Wright et al., 2015	Bacteria	NA	NA	NA	Farm	potato	Years		Positive	Pukekohe	Auckland	New Zealand	Temperate Broadleaf and Mixed Forests	Patumahoe clay loam	37.19°S, 174.83°E		Mixed Effect Model	Abundance	Abundance	Individual						Neutral
102	CROPLAND	Wright et al., 2015	Bacteria	Actinomycetes	NA	NA	Farm	potato	Years		Positive	Pukekohe	Auckland	New Zealand	Temperate Broadleaf and Mixed Forests	Patumahoe clay loam	37.19°S, 174.83°E		Mixed Effect Model	Abundance	Abundance	Individual						Negative
103	CROPLAND	Wright et al., 2015	Fungi	NA	NA	NA	Farm	potato	Years		Positive	Pukekohe	Auckland	New Zealand	Temperate Broadleaf and Mixed Forests	Patumahoe clay loam	37.19°S, 174.83°E		Mixed Effect Model	Abundance	Abundance	Individual						Neutral
104
105	CROPLAND	Guo et al., 2015	Bacteria	NA	NA	NA	Farm	rice	Months		NA	Suizhou City	Hubei	China	Temperate Broadleaf and Mixed Forests	Quaternary yellow sediment	31°69'N, 115°33'E		General Linear Model (GLM)	PLFA Abundance	Abundance	Individual
106	CROPLAND	Guo et al., 2015	Fungi	NA	NA	NA	Farm	rice	Months		NA	Suizhou City	Hubei	China	Temperate Broadleaf and Mixed Forests	Quaternary yellow sediment	31°69'N, 115°33'E		General Linear Model (GLM)	PLFA Abundance	Abundance	Individual				Positive													Neutral
107	CROPLAND	Guo et al., 2015	F:B Ratio	NA	NA	NA	Farm	rice	Months		NA	Suizhou City	Hubei	China	Temperate Broadleaf and Mixed Forests	Quaternary yellow sediment	31°69'N, 115°33'E		General Linear Model (GLM)	PLFA Abundance Ratio	Ratio	Individual				Higher													Neutral
108	CROPLAND	Guo et al., 2015	Bacteria	NA	NA	NA	Farm	rice	Months		NA	Suizhou City	Hubei	China	Temperate Broadleaf and Mixed Forests	Quaternary yellow sediment	31°69'N, 115°33'E		General Linear Model (GLM)	PLFA Abundance	Abundance	Simultaneous				Positive													Neutral
109	CROPLAND	Guo et al., 2015	Fungi	NA	NA	NA	Farm	rice	Months		NA	Suizhou City	Hubei	China	Temperate Broadleaf and Mixed Forests	Quaternary yellow sediment	31°69'N, 115°33'E		General Linear Model (GLM)	PLFA Abundance	Abundance	Simultaneous				Neutral													Neutral
110	CROPLAND	Guo et al., 2015	F:B Ratio	NA	NA	NA	Farm	rice	Months		NA	Suizhou City	Hubei	China	Temperate Broadleaf and Mixed Forests	Quaternary yellow sediment	31°69'N, 115°33'E		General Linear Model (GLM)	PLFA Abundance Ratio	Ratio	Simultaneous				Neutral													Neutral
111	CROPLAND	Li et al., 2015	Bacteria	NA	NA	NA	Farm	maize	Months		NA	Hai Lun	Heilongjiang Sheng	China	Temperate Broadleaf and Mixed Forests	Pachic Haploboroll	47°26'N, 126°38'E		One-way ANOVA	PLFA Abundance	Abundance	Individual	Neutral			Positive
112	CROPLAND	Li et al., 2015	Fungi	NA	NA	NA	Farm	maize	Months		NA	Hai Lun	Heilongjiang Sheng	China	Temperate Broadleaf and Mixed Forests	Pachic Haploboroll	47°26'N, 126°38'E		One-way ANOVA	PLFA Abundance	Abundance	Individual	Neutral			Negative
113	CROPLAND	Mbuthia et al., 2015	Bacteria	NA	NA	NA	Farm	cotton	Months		NA	Jackson	Tennessee	USA	Temperate Broadleaf and Mixed Forests	Ultic Hapludalf	NA		Generalized Linear Mixed Model (GLiMMix)	EL-FAME abundnace	Abundance	Individual	Neutral																Neutral				Neutral
114	CROPLAND	Mbuthia et al., 2015	Bacteria	NA	NA	NA	Farm	cotton	Months		NA	Jackson	Tennessee	USA	Temperate Broadleaf and Mixed Forests	Ultic Hapludalf	NA		Generalized Linear Mixed Model (GLiMMix)	EL-FAME abundnace	Abundance	Simultaneous	Neutral																Neutral
115	CROPLAND	Mbuthia et al., 2015	Bacteria	NA	NA	NA	Farm	cotton	Months		NA	Jackson	Tennessee	USA	Temperate Broadleaf and Mixed Forests	Ultic Hapludalf	NA		Generalized Linear Mixed Model (GLiMMix)	EL-FAME abundnace	Abundance	Simultaneous	Neutral																				Neutral
116	CROPLAND	Mbuthia et al., 2015	Bacteria	NA	NA	NA	Farm	cotton	Months		NA	Jackson	Tennessee	USA	Temperate Broadleaf and Mixed Forests	Ultic Hapludalf	NA		Generalized Linear Mixed Model (GLiMMix)	EL-FAME abundnace	Abundance	Simultaneous	Neutral																Neutral				Neutral
117	CROPLAND	Mbuthia et al., 2015	Bacteria	NA	NA	NA	Farm	cotton	Months		NA	Jackson	Tennessee	USA	Temperate Broadleaf and Mixed Forests	Ultic Hapludalf	NA		Generalized Linear Mixed Model (GLiMMix)	EL-FAME abundnace	Abundance	Simultaneous																	Neutral				Neutral
118	CROPLAND	Mbuthia et al., 2015	Fungi	NA	NA	NA	Farm	cotton	Months		NA	Jackson	Tennessee	USA	Temperate Broadleaf and Mixed Forests	Ultic Hapludalf	NA		Generalized Linear Mixed Model (GLiMMix)	EL-FAME abundnace	Abundance	Individual	Neutral																Neutral				Neutral
119	CROPLAND	Mbuthia et al., 2015	Fungi	NA	NA	NA	Farm	cotton	Months		NA	Jackson	Tennessee	USA	Temperate Broadleaf and Mixed Forests	Ultic Hapludalf	NA		Generalized Linear Mixed Model (GLiMMix)	EL-FAME abundnace	Abundance	Simultaneous	Neutral																Neutral
120	CROPLAND	Mbuthia et al., 2015	Fungi	NA	NA	NA	Farm	cotton	Months		NA	Jackson	Tennessee	USA	Temperate Broadleaf and Mixed Forests	Ultic Hapludalf	NA		Generalized Linear Mixed Model (GLiMMix)	EL-FAME abundnace	Abundance	Simultaneous	Neutral																				Neutral
121	CROPLAND	Mbuthia et al., 2015	Fungi	NA	NA	NA	Farm	cotton	Months		NA	Jackson	Tennessee	USA	Temperate Broadleaf and Mixed Forests	Ultic Hapludalf	NA		Generalized Linear Mixed Model (GLiMMix)	EL-FAME abundnace	Abundance	Simultaneous	Neutral																Neutral				Neutral
122	CROPLAND	Mbuthia et al., 2015	Fungi	NA	NA	NA	Farm	cotton	Months		NA	Jackson	Tennessee	USA	Temperate Broadleaf and Mixed Forests	Ultic Hapludalf	NA		Generalized Linear Mixed Model (GLiMMix)	EL-FAME abundnace	Abundance	Simultaneous																	Neutral				Neutral
123	CROPLAND	Mbuthia et al., 2015	F:B Ratio	NA	NA	NA	Farm	cotton	Months		NA	Jackson	Tennessee	USA	Temperate Broadleaf and Mixed Forests	Ultic Hapludalf	NA		Generalized Linear Mixed Model (GLiMMix)	EL-FAME abundnace Ratio	Ratio	Individual	Neutral																Lower				Neutral
124	CROPLAND	Mbuthia et al., 2015	F:B Ratio	NA	NA	NA	Farm	cotton	Months		NA	Jackson	Tennessee	USA	Temperate Broadleaf and Mixed Forests	Ultic Hapludalf	NA		Generalized Linear Mixed Model (GLiMMix)	EL-FAME abundnace Ratio	Ratio	Simultaneous	Neutral																Neutral				Neutral
125	CROPLAND	Mbuthia et al., 2015	F:B Ratio	NA	NA	NA	Farm	cotton	Months		NA	Jackson	Tennessee	USA	Temperate Broadleaf and Mixed Forests	Ultic Hapludalf	NA		Generalized Linear Mixed Model (GLiMMix)	EL-FAME abundnace Ratio	Ratio	Simultaneous	Neutral
126	CROPLAND	Mbuthia et al., 2015	F:B Ratio	NA	NA	NA	Farm	cotton	Months		NA	Jackson	Tennessee	USA	Temperate Broadleaf and Mixed Forests	Ultic Hapludalf	NA		Generalized Linear Mixed Model (GLiMMix)	EL-FAME abundnace Ratio	Ratio	Simultaneous	Neutral																Neutral				Neutral
127	CROPLAND	Mbuthia et al., 2015	F:B Ratio	NA	NA	NA	Farm	cotton	Months		NA	Jackson	Tennessee	USA	Temperate Broadleaf and Mixed Forests	Ultic Hapludalf	NA		Generalized Linear Mixed Model (GLiMMix)	EL-FAME abundnace Ratio	Ratio	Simultaneous																	Neutral				Neutral
128	CROPLAND	Sun et al., 2016	Bacteria	NA	NA	NA	Farm	maize, soybean	Months		NA	Dehui County	Jilin Sheng	China	Temperate Broadleaf and Mixed Forests	Typic Hapludoll	44°12'N, 125°33'E		General Linear Mixed Model (GLMM)	PLFA Abundance	Abundance	Individual						Neutral											Positive
129	CROPLAND	Sun et al., 2016	Bacteria	NA	NA	NA	Farm	maize, soybean	Months		NA	Dehui County	Jilin Sheng	China	Temperate Broadleaf and Mixed Forests	Typic Hapludoll	44°12'N, 125°33'E		General Linear Mixed Model (GLMM)	PLFA Abundance	Abundance	Simultaneous						Neutral											Neutral
130	CROPLAND	Sun et al., 2016	Fungi	NA	NA	NA	Farm	maize, soybean	Months		NA	Dehui County	Jilin Sheng	China	Temperate Broadleaf and Mixed Forests	Typic Hapludoll	44°12'N, 125°33'E		General Linear Mixed Model (GLMM)	PLFA Abundance	Abundance	Individual						Positive											Positive
131	CROPLAND	Sun et al., 2016	Fungi	NA	NA	NA	Farm	maize, soybean	Months		NA	Dehui County	Jilin Sheng	China	Temperate Broadleaf and Mixed Forests	Typic Hapludoll	44°12'N, 125°33'E		General Linear Mixed Model (GLMM)	PLFA Abundance	Abundance	Simultaneous						Neutral											Neutral
132	CROPLAND	Sun et al., 2016	Fungi	AMF	NA	NA	Farm	maize, soybean	Months		NA	Dehui County	Jilin Sheng	China	Temperate Broadleaf and Mixed Forests	Typic Hapludoll	44°12'N, 125°33'E		General Linear Mixed Model (GLMM)	PLFA Abundance	Abundance	Individual						Neutral											Neutral
133	CROPLAND	Sun et al., 2016	Fungi	AMF	NA	NA	Farm	maize, soybean	Months		NA	Dehui County	Jilin Sheng	China	Temperate Broadleaf and Mixed Forests	Typic Hapludoll	44°12'N, 125°33'E		General Linear Mixed Model (GLMM)	PLFA Abundance	Abundance	Simultaneous						Positive											Positive
134	CROPLAND	Sun et al., 2016	Fungi	Saprophytic	NA	NA	Farm	maize, soybean	Months		NA	Dehui County	Jilin Sheng	China	Temperate Broadleaf and Mixed Forests	Typic Hapludoll	44°12'N, 125°33'E		General Linear Mixed Model (GLMM)	PLFA Abundance	Abundance	Individual						Positive											Positive
135	CROPLAND	Sun et al., 2016	Fungi	Saprophytic	NA	NA	Farm	maize, soybean	Months		NA	Dehui County	Jilin Sheng	China	Temperate Broadleaf and Mixed Forests	Typic Hapludoll	44°12'N, 125°33'E		General Linear Mixed Model (GLMM)	PLFA Abundance	Abundance	Simultaneous						Positive											Positive
136	CROPLAND	Sun et al., 2016	F:B Ratio	NA	NA	NA	Farm	maize, soybean	Months		NA	Dehui County	Jilin Sheng	China	Temperate Broadleaf and Mixed Forests	Typic Hapludoll	44°12'N, 125°33'E		General Linear Mixed Model (GLMM)	PLFA Abundance Ratio	Ratio	Individual						Higher											Higher
137	CROPLAND	Sun et al., 2016	F:B Ratio	NA	NA	NA	Farm	maize, soybean	Months		NA	Dehui County	Jilin Sheng	China	Temperate Broadleaf and Mixed Forests	Typic Hapludoll	44°12'N, 125°33'E		General Linear Mixed Model (GLMM)	PLFA Abundance Ratio	Ratio	Simultaneous						Higher											Higher
138	CROPLAND	Miura et al., 2016	Bacteria	NA	NA	NA	Farm	sugarcane	Years		NA		Sumatra	Indonesia	Tropical and Subtropical Moist Broadleaf Forests	Alisol	4°40'S, 105°13'E		Generalized Linear Model (GLiM)	PLFA Abundance	Abundance	Individual																	Positive			Positive
139	CROPLAND	Miura et al., 2016	Bacteria	NA	NA	NA	Farm	sugarcane	Years		NA		Sumatra	Indonesia	Tropical and Subtropical Moist Broadleaf Forests	Alisol	4°40'S, 105°13'E		Generalized Linear Model (GLiM)	PLFA Abundance	Abundance	Simultaneous																	Positive			Positive
140	CROPLAND	Miura et al., 2016	Fungi	NA	NA	NA	Farm	sugarcane	Years		NA		Sumatra	Indonesia	Tropical and Subtropical Moist Broadleaf Forests	Alisol	4°40'S, 105°13'E		Generalized Linear Model (GLiM)	PLFA Abundance	Abundance	Individual																	Neutral			Positive
141	CROPLAND	Miura et al., 2016	Fungi	NA	NA	NA	Farm	sugarcane	Years		NA		Sumatra	Indonesia	Tropical and Subtropical Moist Broadleaf Forests	Alisol	4°40'S, 105°13'E		Generalized Linear Model (GLiM)	PLFA Abundance	Abundance	Simultaneous																	Neutral			Neutral
142	CROPLAND	Miura et al., 2016	F:B Ratio	NA	NA	NA	Farm	sugarcane	Years		NA		Sumatra	Indonesia	Tropical and Subtropical Moist Broadleaf Forests	Alisol	4°40'S, 105°13'E		Generalized Linear Model (GLiM)	PLFA Abundance	Abundance	Individual																	Neutral			Higher
143	CROPLAND	Miura et al., 2016	F:B Ratio	NA	NA	NA	Farm	sugarcane	Years		NA		Sumatra	Indonesia	Tropical and Subtropical Moist Broadleaf Forests	Alisol	4°40'S, 105°13'E		Generalized Linear Model (GLiM)	PLFA Abundance	Abundance	Simultaneous																	Neutral			Neutral
144	CROPLAND	Sun et al., 2016 (1)	Bacteria	NA	NA	NA	Farm	maize	Months		NA	Dehui County	Jilin Sheng	China	Temperate Broadleaf and Mixed Forests	Typic Hapludoll	44°12'N, 125°33'E		Linear Mixed Model (LMM), RMANOVA	PLFA Abundance	Abundance	Individual															Neutral		Neutral
145	CROPLAND	Sun et al., 2016 (1)	Fungi	NA	NA	NA	Farm	maize	Months		NA	Dehui County	Jilin Sheng	China	Temperate Broadleaf and Mixed Forests	Typic Hapludoll	44°12'N, 125°33'E		Linear Mixed Model (LMM), RMANOVA	PLFA Abundance	Abundance	Individual															Neutral		Neutral
146	CROPLAND	Sun et al., 2016 (1)	F:B Ratio	NA	NA	NA	Farm	maize	Months		NA	Dehui County	Jilin Sheng	China	Temperate Broadleaf and Mixed Forests	Typic Hapludoll	44°12'N, 125°33'E		Linear Mixed Model (LMM), RMANOVA	PLFA Abundance	Abundance	Individual															Higher		Higher
147	CROPLAND	Cobb et al., 2017	F:B Ratio	NA	NA	NA	Farm	sorghum	Months		NA	Lane	Oklahoma	USA	Temperate Broadleaf and Mixed Forests	NA	NA		Linear Mixed Model	PLFA Abundance Ratio	Ratio	Individual	Neutral			Higher
148	CROPLAND	Wang et al., 2017	Bacteria	NA	NA	NA	Farm	soybean	Months		NA	Daqing city	Heilongjiang Sheng	China	Flooded Grasslands and Savannas	Inceptisol	46°42'20"N, 124°46'25"E		One-way ANOVA	PLFA Abundance	Abundance	Individual	Negative			Positive
149	CROPLAND	Wang et al., 2017	Bacteria	G+	NA	NA	Farm	soybean	Months		NA	Daqing city	Heilongjiang Sheng	China	Flooded Grasslands and Savannas	Inceptisol	46°42'20"N, 124°46'25"E		One-way ANOVA	PLFA Abundance	Abundance	Individual	Negative			Positive
150	CROPLAND	Wang et al., 2017	Bacteria	G-	NA	NA	Farm	soybean	Months		NA	Daqing city	Heilongjiang Sheng	China	Flooded Grasslands and Savannas	Inceptisol	46°42'20"N, 124°46'25"E		One-way ANOVA	PLFA Abundance	Abundance	Individual	Negative			Neutral
151	CROPLAND	Wang et al., 2017	Fungi	NA	NA	NA	Farm	soybean	Months		NA	Daqing city	Heilongjiang Sheng	China	Flooded Grasslands and Savannas	Inceptisol	46°42'20"N, 124°46'25"E		One-way ANOVA	PLFA Abundance	Abundance	Individual	Negative			Neutral
152	CROPLAND	Wang et al., 2017	F:B Ratio	NA	NA	NA	Farm	soybean	Months		NA	Daqing city	Heilongjiang Sheng	China	Flooded Grasslands and Savannas	Inceptisol	46°42'20"N, 124°46'25"E		One-way ANOVA	PLFA Abundance	Abundance	Individual	Lower			Lower
153	CROPLAND	Zhao et al., 2018	Bacteria	NA	NA	NA	Farm	Moso bamboo	Months		NA	Huzhou city	Zhejiang Sheng	China	Temperate Broadleaf and Mixed Forests	Ultisol	119°57'E, 30°39'N		One-way ANOVA	PLFA Abundance	Abundance	Individual																				Positive
154	CROPLAND	Zhao et al., 2018	Fungi	NA	NA	NA	Farm	Moso bamboo	Months		NA	Huzhou city	Zhejiang Sheng	China	Temperate Broadleaf and Mixed Forests	Ultisol	119°57'E, 30°39'N		One-way ANOVA	PLFA Abundance	Abundance	Individual																				Positive
155	CROPLAND	Zhao et al., 2018	F:B Ratio	NA	NA	NA	Farm	Moso bamboo	Months		NA	Huzhou city	Zhejiang Sheng	China	Temperate Broadleaf and Mixed Forests	Ultisol	119°57'E, 30°39'N		One-way ANOVA	PLFA Abundance	Abundance	Individual																				Higher
156	CROPLAND	Montiel-Rozas et al., 2018	Bacteria	NA	NA	NA	Farm	NA	Months		NA	Aznacóllar	Andalucia	Spain	Mediterranean Forests, Woodlands and Scrub	Protocalcic Fluvisol	37°26'21"N, 06°12'59"W		One-way ANOVA	PLFA Relative abundace	Abundance	Individual				Neutral
157	CROPLAND	Montiel-Rozas et al., 2018	Fungi	NA	NA	NA	Farm	NA	Months		NA	Aznacóllar	Andalucia	Spain	Mediterranean Forests, Woodlands and Scrub	Protocalcic Fluvisol	37°26'21"N, 06°12'59"W		One-way ANOVA	PLFA Relative abundace	Abundance	Individual				Neutral
158	CROPLAND	Montiel-Rozas et al., 2018	F:B Ratio	NA	NA	NA	Farm	NA	Months		NA	Aznacóllar	Andalucia	Spain	Mediterranean Forests, Woodlands and Scrub	Protocalcic Fluvisol	37°26'21"N, 06°12'59"W		One-way ANOVA	PLFA Relative abundace	Abundance	Individual				Neutral
159	CROPLAND	Montiel-Rozas et al., 2018	Fungi	AMF	NA	NA	Farm	NA	Months		NA	Aznacóllar	Andalucia	Spain	Mediterranean Forests, Woodlands and Scrub	Protocalcic Fluvisol	37°26'21"N, 06°12'59"W		One-way ANOVA	PLFA Relative abundace	Abundance	Individual				Neutral
160	CROPLAND	Montiel-Rozas et al., 2018	Fungi	Saprophytic	NA	NA	Farm	NA	Months		NA	Aznacóllar	Andalucia	Spain	Mediterranean Forests, Woodlands and Scrub	Protocalcic Fluvisol	37°26'21"N, 06°12'59"W		One-way ANOVA	PLFA Relative abundace	Abundance	Individual				Neutral
161	CROPLAND	Montiel-Rozas et al., 2018	Bacteria	NA	NA	NA	Farm	NA	Months		NA	Aznacóllar	Andalucia	Spain	Mediterranean Forests, Woodlands and Scrub	Protocalcic Fluvisol	37°26'21"N, 06°12'59"W		One-way ANOVA	richness	Richness	Individual				Neutral
162	CROPLAND	Montiel-Rozas et al., 2018	Fungi	NA	NA	NA	Farm	NA	Months		NA	Aznacóllar	Andalucia	Spain	Mediterranean Forests, Woodlands and Scrub	Protocalcic Fluvisol	37°26'21"N, 06°12'59"W		One-way ANOVA	richness	Richness	Individual				Neutral
163	CROPLAND	Vuyyuru et al., 2019	Bacteria	NA	NA	NA	Farm	sugarcane	Years		Neutral	Belle Glade	Florida	USA	Flooded Grasslands and Savannas	Lithic Haplosaprist	26°65'96"N, 80°63'10"W		General Linear Model (GLM)	PLFA Abundance	Abundance	Individual																					Neutral
164	CROPLAND	Vuyyuru et al., 2019	Bacteria	G+	NA	NA	Farm	sugarcane	Years		Neutral	Belle Glade	Florida	USA	Flooded Grasslands and Savannas	Lithic Haplosaprist	26°65'96"N, 80°63'10"W		General Linear Model (GLM)	PLFA Abundance	Abundance	Individual																					Positive
165	CROPLAND	Vuyyuru et al., 2019	Bacteria	G-	NA	NA	Farm	sugarcane	Years		Neutral	Belle Glade	Florida	USA	Flooded Grasslands and Savannas	Lithic Haplosaprist	26°65'96"N, 80°63'10"W		General Linear Model (GLM)	PLFA Abundance	Abundance	Individual																					Neutral
166	CROPLAND	Vuyyuru et al., 2019	Bacteria	Actinomycetes	NA	NA	Farm	sugarcane	Years		Neutral	Belle Glade	Florida	USA	Flooded Grasslands and Savannas	Lithic Haplosaprist	26°65'96"N, 80°63'10"W		General Linear Model (GLM)	PLFA Abundance	Abundance	Individual																					Positive
167	CROPLAND	Vuyyuru et al., 2019	Fungi	NA	NA	NA	Farm	sugarcane	Years		Neutral	Belle Glade	Florida	USA	Flooded Grasslands and Savannas	Lithic Haplosaprist	26°65'96"N, 80°63'10"W		General Linear Model (GLM)	PLFA Abundance	Abundance	Individual																					Neutral
168	CROPLAND	Vuyyuru et al., 2019	Fungi	AMF	NA	NA	Farm	sugarcane	Years		Neutral	Belle Glade	Florida	USA	Flooded Grasslands and Savannas	Lithic Haplosaprist	26°65'96"N, 80°63'10"W		General Linear Model (GLM)	PLFA Abundance	Abundance	Individual																					Neutral
169	CROPLAND	Vuyyuru et al., 2019	F:B Ratio	NA	NA	NA	Farm	sugarcane	Years		Neutral	Belle Glade	Florida	USA	Flooded Grasslands and Savannas	Lithic Haplosaprist	26°65'96"N, 80°63'10"W		General Linear Model (GLM)	PLFA Abundance Ratio	Ratio	Individual																					Neutral
173	CROPLAND	Jat et al., 2019	Bacteria	NA	NA	NA	Farm	rice	Years		Positive	Karnal	Haryana	India		Typic Natrustalf	29°70'N, 76°95'E		General Linear Model (GLM)	Abundance	Abundance	Simultaneous						Positive											Positive			Positive
174	CROPLAND	Jat et al., 2019	Bacteria	Actinomycetes	NA	NA	Farm	rice	Years		Positive	Karnal	Haryana	India		Typic Natrustalf	29°70'N, 76°95'E		General Linear Model (GLM)	Abundance	Abundance	Simultaneous						Positive											Positive			Positive
175	CROPLAND	Jat et al., 2019	Fungi	NA	NA	NA	Farm	rice	Years		Positive	Karnal	Haryana	India		Typic Natrustalf	29°70'N, 76°95'E		General Linear Model (GLM)	Abundance	Abundance	Simultaneous						Neutral											Neutral			Neutral
176	CROPLAND	Liu et al., 2019	F:B Ratio	NA	NA	NA	Farm	maize	Years		NA	Shenyang	Liaoning Sheng	China	Temperate Broadleaf and Mixed Forests	Luvisol	41°31'N, 123°24'E		non-linear regression model	Abundance Ratio	Ratio	Individual																				Lower
177	CROPLAND	Zhu et al., 2019	Bacteria	NA	NA	NA	Farm	maize	Months		NA	Changwu	Shaanxi Sheng	China	Temperate Broadleaf and Mixed Forests	Cumuli-Ustic Ishohumosol	35.28°N, 107.88°E		One-way ANOVA	Abundance	Abundance	Individual																			Negative
178	CROPLAND	Zhu et al., 2019	Fungi	NA	NA	NA	Farm	maize	Months		NA	Changwu	Shaanxi Sheng	China	Temperate Broadleaf and Mixed Forests	Cumuli-Ustic Ishohumosol	35.28°N, 107.88°E		One-way ANOVA	Abundance	Abundance	Individual																			Neutral
179	CROPLAND	Zhu et al., 2019	F:B Ratio	NA	NA	NA	Farm	maize	Months		NA	Changwu	Shaanxi Sheng	China	Temperate Broadleaf and Mixed Forests	Cumuli-Ustic Ishohumosol	35.28°N, 107.88°E		One-way ANOVA	Abundance Ratio	Ratio	Individual																			Neutral
180	CROPLAND	Zhu et al., 2019	Bacteria	NA	NA	NA	Farm	maize	Months		NA	Changwu	Shaanxi Sheng	China	Temperate Broadleaf and Mixed Forests	Cumuli-Ustic Ishohumosol	35.28°N, 107.88°E		One-way ANOVA	Abundance	Abundance	Simultaneous				Positive															Positive
181	CROPLAND	Zhu et al., 2019	Fungi	NA	NA	NA	Farm	maize	Months		NA	Changwu	Shaanxi Sheng	China	Temperate Broadleaf and Mixed Forests	Cumuli-Ustic Ishohumosol	35.28°N, 107.88°E		One-way ANOVA	Abundance	Abundance	Simultaneous				Positive															Positive
182	CROPLAND	Zhu et al., 2019	F:B Ratio	NA	NA	NA	Farm	maize	Months		NA	Changwu	Shaanxi Sheng	China	Temperate Broadleaf and Mixed Forests	Cumuli-Ustic Ishohumosol	35.28°N, 107.88°E		One-way ANOVA	Abundance Ratio	Ratio	Simultaneous				Lower															Lower
186	CROPLAND	Tao et al., 2020	Bacteria	NA	NA	NA	Farm	cotton	Months		NA	Shihzei	Xinjiang Uygur Zizhiqu	China	Deserts and Xeric Shrublands	Calcaric Fluvisol	44°23'N, 85°41'E		One-way ANOVA	rRNA Abundance	Abundance	Individual	Neutral	Neutral	Positive
187	CROPLAND	Tao et al., 2020	Fungi	NA	NA	NA	Farm	cotton	Months		NA	Shihzei	Xinjiang Uygur Zizhiqu	China	Deserts and Xeric Shrublands	Calcaric Fluvisol	44°23'N, 85°41'E		One-way ANOVA	rRNA Abundance	Abundance	Individual	Negative	Negative	Negative
188	CROPLAND	Tao et al., 2020	F:B Ratio	NA	NA	NA	Farm	cotton	Months		NA	Shihzei	Xinjiang Uygur Zizhiqu	China	Deserts and Xeric Shrublands	Calcaric Fluvisol	44°23'N, 85°41'E		One-way ANOVA	rRNA Abundance	Abundance	Individual	Lower	Neutral	Lower
189	CROPLAND	Tao et al., 2020	Bacteria	NA	NA	NA	Farm	cotton	Months		NA	Shihzei	Xinjiang Uygur Zizhiqu	China	Deserts and Xeric Shrublands	Calcaric Fluvisol	44°23'N, 85°41'E		One-way ANOVA	Shannon Diversity	Compound	Individual	Neutral	Neutral	Positive
190	CROPLAND	Tao et al., 2020	Fungi	NA	NA	NA	Farm	cotton	Months		NA	Shihzei	Xinjiang Uygur Zizhiqu	China	Deserts and Xeric Shrublands	Calcaric Fluvisol	44°23'N, 85°41'E		One-way ANOVA	Shannon Diversity	Compound	Individual	Neutral	Negative	Negative
191	CROPLAND	Khan et al., 2020	Bacteria	G+	NA	NA	Farm	rice	Months		Neutral	Gyeongsang	Jinju	South Corea	Temperate Broadleaf and Mixed Forests	Typic Haplaquent	NA		Two-way ANOVA	PLFA Abundance	Abundance	Individual	Negative																				Positive
192	CROPLAND	Khan et al., 2020	Bacteria	G-	NA	NA	Farm	rice	Months		Neutral	Gyeongsang	Jinju	South Corea	Temperate Broadleaf and Mixed Forests	Typic Haplaquent	NA		Two-way ANOVA	PLFA Abundance	Abundance	Individual	Negative																				Positive
193	CROPLAND	Khan et al., 2020	Bacteria	Actinomycetes	NA	NA	Farm	rice	Months		Neutral	Gyeongsang	Jinju	South Corea	Temperate Broadleaf and Mixed Forests	Typic Haplaquent	NA		Two-way ANOVA	PLFA Abundance	Abundance	Individual	Negative																				Positive
194	CROPLAND	Khan et al., 2020	Fungi	NA	NA	NA	Farm	rice	Months		Neutral	Gyeongsang	Jinju	South Corea	Temperate Broadleaf and Mixed Forests	Typic Haplaquent	NA		Two-way ANOVA	PLFA Abundance	Abundance	Individual	Negative																				Positive
195	CROPLAND	Khan et al., 2020	F:B Ratio	NA	NA	NA	Farm	rice	Months		Neutral	Gyeongsang	Jinju	South Corea	Temperate Broadleaf and Mixed Forests	Typic Haplaquent	NA		Two-way ANOVA	PLFA Abundance Ratio	Ratio	Individual	Higher																				Higher
196	CROPLAND	Di Rauso Simeone et al., 2020	Bacteria	NA	NA	NA	Farm	maize, rye, potato, triticale, sugar beet	Months		NA		Saxony	Germany	Temperate Broadleaf and Mixed Forests	Stagnosol-Cambisol	53°00'N, 09°36'E		Tukey's test	PLFA Abundance	Abundance	Individual																					Positive
197	CROPLAND	Di Rauso Simeone et al., 2020	Bacteria	G+	NA	NA	Farm	maize, rye, potato, triticale, sugar beet	Months		NA		Saxony	Germany	Temperate Broadleaf and Mixed Forests	Stagnosol-Cambisol	53°00'N, 09°36'E		Tukey's test	PLFA Abundance	Abundance	Individual																					Positive
198	CROPLAND	Di Rauso Simeone et al., 2020	Bacteria	G-	NA	NA	Farm	maize, rye, potato, triticale, sugar beet	Months		NA		Saxony	Germany	Temperate Broadleaf and Mixed Forests	Stagnosol-Cambisol	53°00'N, 09°36'E		Tukey's test	PLFA Abundance	Abundance	Individual																					Positive
199	CROPLAND	Di Rauso Simeone et al., 2020	Bacteria	Actinomycetes	NA	NA	Farm	maize, rye, potato, triticale, sugar beet	Months		NA		Saxony	Germany	Temperate Broadleaf and Mixed Forests	Stagnosol-Cambisol	53°00'N, 09°36'E		Tukey's test	PLFA Abundance	Abundance	Individual																					Positive
200	CROPLAND	Di Rauso Simeone et al., 2020	Fungi	NA	NA	NA	Farm	maize, rye, potato, triticale, sugar beet	Months		NA		Saxony	Germany	Temperate Broadleaf and Mixed Forests	Stagnosol-Cambisol	53°00'N, 09°36'E		Tukey's test	PLFA Abundance	Abundance	Individual																					Positive
201	CROPLAND	Di Rauso Simeone et al., 2020	Fungi	AMF	NA	NA	Farm	maize, rye, potato, triticale, sugar beet	Months		NA		Saxony	Germany	Temperate Broadleaf and Mixed Forests	Stagnosol-Cambisol	53°00'N, 09°36'E		Tukey's test	PLFA Abundance	Abundance	Individual																					Positive
202	CROPLAND	Di Rauso Simeone et al., 2020	F:B Ratio	NA	NA	NA	Farm	maize, rye, potato, triticale, sugar beet	Months		NA		Saxony	Germany	Temperate Broadleaf and Mixed Forests	Stagnosol-Cambisol	53°00'N, 09°36'E		Tukey's test	PLFA Abundance	Abundance	Individual																					Neutral
203	RANGELAND	Wang et al., 2021	F:B Ratio	NA	NA	NA	Farm	Artemisia frigida, Agropyron cristatum, Stipa krylovii	Months		NA	Duolon	Nei Mongol Zizhiqu	China	Temperate Grasslands, Savannas and Shrublands	Haplic Calcisols	42°02'N, 116°17'E		Two-way ANOVA	PLFA Abundance Ratio	Ratio	Individual	Higher
204	RANGELAND	Wang et al., 2021	F:B Ratio	NA	NA	NA	Farm	Artemisia frigida, Agropyron cristatum, Stipa krylovii	Months		NA	Duolon	Nei Mongol Zizhiqu	China	Temperate Grasslands, Savannas and Shrublands	Haplic Calcisols	42°02'N, 116°17'E		Two-way ANOVA	PLFA Abundance Ratio	Ratio	Simultaneous	Neutral
205	CROPLAND	Wang, Wang et al., 2021	Bacteria	NA	NA	NA	Farm	maize	Years		Positive	Ansai	Shaanxi Sheng	China	Temperate Broadleaf and Mixed Forests	Entisols	36°39'N, 109°11'E		Linear Mixed Effect Model	Abundance	Abundance	Individual	Negative																		Neutral
206	CROPLAND	Wang, Wang et al., 2021	Bacteria	Actinomycetes	NA	NA	Farm	maize	Years		Positive	Ansai	Shaanxi Sheng	China	Temperate Broadleaf and Mixed Forests	Entisols	36°39'N, 109°11'E		Linear Mixed Effect Model	Abundance	Abundance	Individual	Neutral																		Neutral
207	CROPLAND	Wang, Wang et al., 2021	Fungi	NA	NA	NA	Farm	maize	Years		Positive	Ansai	Shaanxi Sheng	China	Temperate Broadleaf and Mixed Forests	Entisols	36°39'N, 109°11'E		Linear Mixed Effect Model	Abundance	Abundance	Individual	Neutral																		Neutral
208	CROPLAND	Wang, Wang et al., 2021	F:B Ratio	NA	NA	NA	Farm	maize	Years		Positive	Ansai	Shaanxi Sheng	China	Temperate Broadleaf and Mixed Forests	Entisols	36°39'N, 109°11'E		Linear Mixed Effect Model	Abundance Ratio	Ratio	Individual	Higher																		Neutral
209	CROPLAND	Wang, Wang et al., 2021	Bacteria	NA	NA	NA	Farm	maize	Years		Positive	Ansai	Shaanxi Sheng	China	Temperate Broadleaf and Mixed Forests	Entisols	36°39'N, 109°11'E		Linear Mixed Effect Model	Abundance	Abundance	Simultaneous	Neutral																		Neutral
210	CROPLAND	Wang, Wang et al., 2021	Bacteria	Actinomycetes	NA	NA	Farm	maize	Years		Positive	Ansai	Shaanxi Sheng	China	Temperate Broadleaf and Mixed Forests	Entisols	36°39'N, 109°11'E		Linear Mixed Effect Model	Abundance	Abundance	Simultaneous	Neutral																		Neutral
211	CROPLAND	Wang, Wang et al., 2021	Fungi	NA	NA	NA	Farm	maize	Years		Positive	Ansai	Shaanxi Sheng	China	Temperate Broadleaf and Mixed Forests	Entisols	36°39'N, 109°11'E		Linear Mixed Effect Model	Abundance	Abundance	Simultaneous	Neutral																		Neutral
212	CROPLAND	Wang, Wang et al., 2021	F:B Ratio	NA	NA	NA	Farm	maize	Years		Positive	Ansai	Shaanxi Sheng	China	Temperate Broadleaf and Mixed Forests	Entisols	36°39'N, 109°11'E		Linear Mixed Effect Model	Abundance Ratio	Ratio	Simultaneous	Neutral																		Neutral
213	RANGELAND	Kenngott et al., 2021	Bacteria	G+	NA	NA	Landscape	Holcus lanatus	Months		NA	Landau	Rhineland-Palatinate	Germany	Mediterranean Forests, Woodlands and Scrub	NA	49°11'52.9"N, 8°7'34.2"O		Two-way ANOVA	PLFA Relative Abundance	Abundance	Individual	Neutral
214	RANGELAND	Kenngott et al., 2021	Bacteria	G-	NA	NA	Landscape	Holcus lanatus	Months		NA	Landau	Rhineland-Palatinate	Germany	Mediterranean Forests, Woodlands and Scrub	NA	49°11'52.9"N, 8°7'34.2"O		Two-way ANOVA	PLFA Relative Abundance	Abundance	Individual	Neutral
215	RANGELAND	Kenngott et al., 2021	Fungi	NA	NA	NA	Landscape	Holcus lanatus	Months		NA	Landau	Rhineland-Palatinate	Germany	Mediterranean Forests, Woodlands and Scrub	NA	49°11'52.9"N, 8°7'34.2"O		Two-way ANOVA	PLFA Relative Abundance	Abundance	Individual	Neutral
216	RANGELAND	Kenngott et al., 2021	Fungi	AMF	NA	NA	Landscape	Holcus lanatus	Months		NA	Landau	Rhineland-Palatinate	Germany	Mediterranean Forests, Woodlands and Scrub	NA	49°11'52.9"N, 8°7'34.2"O		Two-way ANOVA	PLFA Relative Abundance	Abundance	Individual	Neutral
217	RANGELAND	Kenngott et al., 2021	F:B Ratio	NA	NA	NA	Landscape	Holcus lanatus	Months		NA	Landau	Rhineland-Palatinate	Germany	Mediterranean Forests, Woodlands and Scrub	NA	49°11'52.9"N, 8°7'34.2"O		Two-way ANOVA	PLFA Abundance Ratio	Ratio	Individual	Neutral
218	CROPLAND	Chen et al., 2021	Bacteria	NA	NA	NA	fam	maize	Months		NA	Xianyang	Shaanxi Sheng	China	Temperate Broadleaf and Mixed Forests	Cumulic Anthrosol	34°18'N, 108°04'E		Two-way ANOVA	PLFA Relative Abundance	Abundance	Individual	Neutral																		Neutral	Neutral
219	CROPLAND	Chen et al., 2021	Bacteria	G+	NA	NA	fam	maize	Months		NA	Xianyang	Shaanxi Sheng	China	Temperate Broadleaf and Mixed Forests	Cumulic Anthrosol	34°18'N, 108°04'E		Two-way ANOVA	PLFA Relative Abundance	Abundance	Individual	Neutral																		Neutral	Neutral
220	CROPLAND	Chen et al., 2021	Bacteria	G-	NA	NA	fam	maize	Months		NA	Xianyang	Shaanxi Sheng	China	Temperate Broadleaf and Mixed Forests	Cumulic Anthrosol	34°18'N, 108°04'E		Two-way ANOVA	PLFA Relative Abundance	Abundance	Individual	Negative																		Negative	Neutral
221	CROPLAND	Chen et al., 2021	Bacteria	Actinomycetes	NA	NA	fam	maize	Months		NA	Xianyang	Shaanxi Sheng	China	Temperate Broadleaf and Mixed Forests	Cumulic Anthrosol	34°18'N, 108°04'E		Two-way ANOVA	PLFA Relative Abundance	Abundance	Individual	Neutral																		Neutral	Neutral
222	CROPLAND	Chen et al., 2021	Fungi	NA	NA	NA	fam	maize	Months		NA	Xianyang	Shaanxi Sheng	China	Temperate Broadleaf and Mixed Forests	Cumulic Anthrosol	34°18'N, 108°04'E		Two-way ANOVA	PLFA Relative Abundance	Abundance	Individual	Neutral																		Neutral	Positive
223	CROPLAND	Chen et al., 2021	F:B Ratio	NA	NA	NA	fam	maize	Months		NA	Xianyang	Shaanxi Sheng	China	Temperate Broadleaf and Mixed Forests	Cumulic Anthrosol	34°18'N, 108°04'E		Two-way ANOVA	PLFA Abundance Ratio	Ratio	Individual	Neutral																		Neutral	Neutral
224	CROPLAND	Chen et al., 2021	Bacteria	NA	NA	NA	fam	maize	Months		NA	Xianyang	Shaanxi Sheng	China	Temperate Broadleaf and Mixed Forests	Cumulic Anthrosol	34°18'N, 108°04'E		Two-way ANOVA	PLFA Relative Abundance	Abundance	Simultaneous	Neutral																		Neutral	Neutral
225	CROPLAND	Chen et al., 2021	Bacteria	G+	NA	NA	fam	maize	Months		NA	Xianyang	Shaanxi Sheng	China	Temperate Broadleaf and Mixed Forests	Cumulic Anthrosol	34°18'N, 108°04'E		Two-way ANOVA	PLFA Relative Abundance	Abundance	Simultaneous	Neutral																		Neutral	Neutral
226	CROPLAND	Chen et al., 2021	Bacteria	G-	NA	NA	fam	maize	Months		NA	Xianyang	Shaanxi Sheng	China	Temperate Broadleaf and Mixed Forests	Cumulic Anthrosol	34°18'N, 108°04'E		Two-way ANOVA	PLFA Relative Abundance	Abundance	Simultaneous	Neutral																		Neutral	Neutral
227	CROPLAND	Chen et al., 2021	Bacteria	Actinomycetes	NA	NA	fam	maize	Months		NA	Xianyang	Shaanxi Sheng	China	Temperate Broadleaf and Mixed Forests	Cumulic Anthrosol	34°18'N, 108°04'E		Two-way ANOVA	PLFA Relative Abundance	Abundance	Simultaneous	Neutral																		Neutral	Neutral
228	CROPLAND	Chen et al., 2021	Fungi	NA	NA	NA	fam	maize	Months		NA	Xianyang	Shaanxi Sheng	China	Temperate Broadleaf and Mixed Forests	Cumulic Anthrosol	34°18'N, 108°04'E		Two-way ANOVA	PLFA Relative Abundance	Abundance	Simultaneous	Neutral																		Neutral	Neutral
229	CROPLAND	Chen et al., 2021	F:B Ratio	NA	NA	NA	fam	maize	Months		NA	Xianyang	Shaanxi Sheng	China	Temperate Broadleaf and Mixed Forests	Cumulic Anthrosol	34°18'N, 108°04'E		Two-way ANOVA	PLFA Abundance Ratio	Ratio	Simultaneous	Neutral																		Neutral	Neutral
230	CROPLAND	Dai et al., 2021	Bacteria	NA	NA	NA	Farm	rice	Months		Positive	Nanchang	Jiangxi Sheng	China	Temperate Broadleaf and Mixed Forests	Stagnic Anthrosol	115°56'E, 28°34'N		White's non-parametric test	PLFA Abundance	Abundance	Individual	Neutral	Neutral	Neutral
231	CROPLAND	Dai et al., 2021	Fungi	NA	NA	NA	Farm	rice	Months		Positive	Nanchang	Jiangxi Sheng	China	Temperate Broadleaf and Mixed Forests	Stagnic Anthrosol	115°56'E, 28°34'N		White's non-parametric test	PLFA Abundance	Abundance	Individual	Negative	Negative	Negative
232	CROPLAND	Dai et al., 2021	Bacteria	Actinomycetes	NA	NA	Farm	rice	Months		Positive	Nanchang	Jiangxi Sheng	China	Temperate Broadleaf and Mixed Forests	Stagnic Anthrosol	115°56'E, 28°34'N		White's non-parametric test	PLFA Abundance	Abundance	Individual	Positive	Neutral	Neutral
233	CROPLAND	Dai et al., 2021	F:B Ratio	NA	NA	NA	Farm	rice	Months		Positive	Nanchang	Jiangxi Sheng	China	Temperate Broadleaf and Mixed Forests	Stagnic Anthrosol	115°56'E, 28°34'N		White's non-parametric test	PLFA Abundance	Abundance	Individual	Lower	Lower	Lower
234	CROPLAND	Graham et al., 2021	Bacteria	NA	NA	NA	Farm	wheat	Years		NA	Philip	South Dakota	USA	Temperate Grasslands, Savannas and Shrublands	Haplic Ustic Natrargids	43.95°N, 101.86°W		Linear Mixed Effect Model	EL-FAME Abundance	Abundance	Individual																	Neutral
235	CROPLAND	Graham et al., 2021	Fungi	NA	NA	NA	Farm	wheat	Years		NA	Philip	South Dakota	USA	Temperate Grasslands, Savannas and Shrublands	Haplic Ustic Natrargids	43.95°N, 101.86°W		Linear Mixed Effect Model	EL-FAME Abundance	Abundance	Individual																	Negative
236	CROPLAND	Graham et al., 2021	F:B Ratio	NA	NA	NA	Farm	wheat	Years		NA	Philip	South Dakota	USA	Temperate Grasslands, Savannas and Shrublands	Haplic Ustic Natrargids	43.95°N, 101.86°W		Linear Mixed Effect Model	EL-FAME Abundance Ratio	Ratio	Individual																	Higher
237	CROPLAND	Yu et al., 2021	Bacteria	NA	NA	NA	Farm	sugarcane, soybean	Years		NA	Guangzhou		China	Temperate Broadleaf and Mixed Forests	typical latosolic red soil in Southern China	23°8'N, 113°15'E		MANOVA	Shannon Diversity	Compound	Individual							Neutral
238	CROPLAND	Yu et al., 2021	Bacteria	NA	NA	NA	Farm	sugarcane, soybean	Years		NA	Guangzhou		China	Temperate Broadleaf and Mixed Forests	typical latosolic red soil in Southern China	23°8'N, 113°15'E		MANOVA	Chao1	Compound	Individual							Neutral
239	CROPLAND	Yu et al., 2021	Fungi	NA	NA	NA	Farm	sugarcane, soybean	Years		NA	Guangzhou		China	Temperate Broadleaf and Mixed Forests	typical latosolic red soil in Southern China	23°8'N, 113°15'E		MANOVA	Shannon Diversity	Compound	Individual							Neutral
240	CROPLAND	Yu et al., 2021	Fungi	NA	NA	NA	Farm	sugarcane, soybean	Years		NA	Guangzhou		China	Temperate Broadleaf and Mixed Forests	typical latosolic red soil in Southern China	23°8'N, 113°15'E		MANOVA	Chao1	Compound	Individual							Neutral
241	CROPLAND	Wang et al., 2022	Bacteria	NA	NA	NA	Farm	tobacco	Months		Positive	Yuxi	Yunnan Sheng	China	Tropical and Subtropical Moist Broadleaf Forests	Typic Plinthudults	24°14'N, 102°30'E		Principal Coordinates Analysis (PCoA)	PLFA Abundance	Abundance	Individual	Neutral	Positive		Positive	Positive
242	CROPLAND	Wang et al., 2022	Bacteria	G+	NA	NA	Farm	tobacco	Months		Positive	Yuxi	Yunnan Sheng	China	Tropical and Subtropical Moist Broadleaf Forests	Typic Plinthudults	24°14'N, 102°30'E		Principal Coordinates Analysis (PCoA)	PLFA Abundance	Abundance	Individual	Neutral	Positive		Positive	Positive
243	CROPLAND	Wang et al., 2022	Bacteria	G-	NA	NA	Farm	tobacco	Months		Positive	Yuxi	Yunnan Sheng	China	Tropical and Subtropical Moist Broadleaf Forests	Typic Plinthudults	24°14'N, 102°30'E		Principal Coordinates Analysis (PCoA)	PLFA Abundance	Abundance	Individual	Neutral	Positive		Positive	Positive
244	CROPLAND	Wang et al., 2022	Fungi	NA	NA	NA	Farm	tobacco	Months		Positive	Yuxi	Yunnan Sheng	China	Tropical and Subtropical Moist Broadleaf Forests	Typic Plinthudults	24°14'N, 102°30'E		Principal Coordinates Analysis (PCoA)	PLFA Abundance	Abundance	Individual	Neutral	Positive		Positive	Positive
245	CROPLAND	Wang et al., 2022	Fungi	AMF	NA	NA	Farm	tobacco	Months		Positive	Yuxi	Yunnan Sheng	China	Tropical and Subtropical Moist Broadleaf Forests	Typic Plinthudults	24°14'N, 102°30'E		Principal Coordinates Analysis (PCoA)	PLFA Abundance	Abundance	Individual	Positive	Positive		Positive	Positive
246	CROPLAND	Wang et al., 2022	F:B Ratio	NA	NA	NA	Farm	tobacco	Months		Positive	Yuxi	Yunnan Sheng	China	Tropical and Subtropical Moist Broadleaf Forests	Typic Plinthudults	24°14'N, 102°30'E		Principal Coordinates Analysis (PCoA)	PLFA Abundance Ratio	Ratio	Individual	Neutral	Higher		Higher	Higher
247	CROPLAND	Wright et al., 2015	Bacteria	NA	NA	NA	Farm	onion	Years		Positive	Pukekohe	Auckland	New Zealand	Temperate Broadleaf and Mixed Forests	Patumahoe clay loam	37.19°S, 174.83°E		Mixed Effect Model	Abundance	Abundance	Individual						Neutral
248	CROPLAND	Wright et al., 2015	Bacteria	Actinomycetes	NA	NA	Farm	onion	Years		Positive	Pukekohe	Auckland	New Zealand	Temperate Broadleaf and Mixed Forests	Patumahoe clay loam	37.19°S, 174.83°E		Mixed Effect Model	Abundance	Abundance	Individual						Neutral
249	CROPLAND	Wright et al., 2015	Fungi	NA	NA	NA	Farm	onion	Years		Positive	Pukekohe	Auckland	New Zealand	Temperate Broadleaf and Mixed Forests	Patumahoe clay loam	37.19°S, 174.83°E		Mixed Effect Model	Abundance	Abundance	Individual						Neutral
250
252	CROPLAND	Ngosong et al., 2010	F:B Ratio	NA	NA	NA	Farm	wheat	Months		NA	Darmstadt	Hessen	Germany	Temperate Broadleaf and Mixed Forests	Haplic Cambisol	49°N, 8°E		Kruskall-Wallis	PLFA Abundance Ratio	Ratio	Individual				Neutral
253	CROPLAND	Ngosong et al., 2010	F:B Ratio	NA	NA	NA	Farm	amaranth	Months		NA	Darmstadt	Hessen	Germany	Temperate Broadleaf and Mixed Forests	Haplic Cambisol	49°N, 8°E		Kruskall-Wallis	PLFA Abundance Ratio	Ratio	Individual				Lower
254	CROPLAND	Ding et al., 2011	Bacteria	NA	NA	NA	Farm	soy, maize	Months		NA	Dehui County	Jilin Sheng	China	Temperate Broadleaf and Mixed Forests	Typic Hapludoll	42°12'N, 125°33'E		One-way ANOVA	Amino Acid Abundance	Abundance	Individual																	Positive
255	CROPLAND	Ding et al., 2011	Bacteria	NA	NA	NA	Farm	soy, maize	Months		NA	Dehui County	Jilin Sheng	China	Temperate Broadleaf and Mixed Forests	Typic Hapludoll	42°12'N, 125°33'E		One-way ANOVA	Amino Acid Abundance	Abundance	Simultaneous																	Positive
256	CROPLAND	Ding et al., 2011	Fungi	NA	NA	NA	Farm	soy, maize	Months		NA	Dehui County	Jilin Sheng	China	Temperate Broadleaf and Mixed Forests	Typic Hapludoll	42°12'N, 125°33'E		One-way ANOVA	Amino Acid Abundance	Abundance	Individual						Positive											Positive
257	CROPLAND	Ding et al., 2011	Fungi	NA	NA	NA	Farm	soy, maize	Months		NA	Dehui County	Jilin Sheng	China	Temperate Broadleaf and Mixed Forests	Typic Hapludoll	42°12'N, 125°33'E		One-way ANOVA	Amino Acid Abundance	Abundance	Simultaneous						Positive											Positive
258	CROPLAND	Cowie et al., 2013	Bacteria	NA	NA	NA	Landscape	Landscape Survey	Months		NA	Liverpool Plains	New South Wales	Australia	Tropical and Subtropical Grasslands, Savannas and Shrublands	Vertosol	NA		Two-way ANOVA	rRNA Abundance	Abundance	Individual				Neutral	Neutral
259	CROPLAND	Cowie et al., 2013	Fungi	NA	NA	NA	Landscape	Landscape Survey	Months		NA	Liverpool Plains	New South Wales	Australia	Tropical and Subtropical Grasslands, Savannas and Shrublands	Vertosol	NA		Two-way ANOVA	rRNA Abundance	Abundance	Individual				Neutral	Neutral
260	CROPLAND	Cowie et al., 2013	F:B Ratio	NA	NA	NA	Landscape	Landscape Survey	Months		NA	Liverpool Plains	New South Wales	Australia	Tropical and Subtropical Grasslands, Savannas and Shrublands	Vertosol	NA		Two-way ANOVA	rRNA Abundance Ratio	Ratio	Individual				Higher	Higher
261	CROPLAND	Wang et al., 2017	Bacteria	Actinomycetes	NA	NA	Farm	soybean	Months		NA	Daqing city	Heilongjiang Sheng	China	Flooded Grasslands and Savannas	Inceptisol	46°42'20"N, 124°46'25"E		One-way ANOVA	PLFA Abundance	Abundance	Individual	Negative			Positive
262	CROPLAND	Li et al., 2015	Bacteria	G+	NA	NA	Farm	maize	Months		NA	Hai Lun	Heilongjiang Sheng	China	Temperate Broadleaf and Mixed Forests	Pachic Haploboroll	47°26'N, 126°38'E		One-way ANOVA	PLFA Abundance	Abundance	Individual	Positive			Positive
263	CROPLAND	Li et al., 2015	Bacteria	G-	NA	NA	Farm	maize	Months		NA	Hai Lun	Heilongjiang Sheng	China	Temperate Broadleaf and Mixed Forests	Pachic Haploboroll	47°26'N, 126°38'E		One-way ANOVA	PLFA Abundance	Abundance	Individual	Neutral			Neutral
264	CROPLAND	Li et al., 2015	Bacteria	Actinomycetes	NA	NA	Farm	maize	Months		NA	Hai Lun	Heilongjiang Sheng	China	Temperate Broadleaf and Mixed Forests	Pachic Haploboroll	47°26'N, 126°38'E		One-way ANOVA	PLFA Abundance	Abundance	Individual	Neutral			Neutral
265	CROPLAND	Mbuthia et al., 2015	Bacteria	G+	NA	NA	Farm	cotton	Months		NA	Jackson	Tennessee	USA	Temperate Broadleaf and Mixed Forests	Ultic Hapludalf	NA		Generalized Linear Mixed Model (GLiMMix)	EL-FAME abundnace	Abundance	Individual	Neutral																Positive				Positive
266	CROPLAND	Mbuthia et al., 2015	Bacteria	G+	NA	NA	Farm	cotton	Months		NA	Jackson	Tennessee	USA	Temperate Broadleaf and Mixed Forests	Ultic Hapludalf	NA		Generalized Linear Mixed Model (GLiMMix)	EL-FAME abundnace	Abundance	Simultaneous	Neutral																Neutral
267	CROPLAND	Mbuthia et al., 2015	Bacteria	G+	NA	NA	Farm	cotton	Months		NA	Jackson	Tennessee	USA	Temperate Broadleaf and Mixed Forests	Ultic Hapludalf	NA		Generalized Linear Mixed Model (GLiMMix)	EL-FAME abundnace	Abundance	Simultaneous	Neutral																				Neutral
268	CROPLAND	Mbuthia et al., 2015	Bacteria	G+	NA	NA	Farm	cotton	Months		NA	Jackson	Tennessee	USA	Temperate Broadleaf and Mixed Forests	Ultic Hapludalf	NA		Generalized Linear Mixed Model (GLiMMix)	EL-FAME abundnace	Abundance	Simultaneous	Neutral																Neutral				Neutral
269	CROPLAND	Mbuthia et al., 2015	Bacteria	G+	NA	NA	Farm	cotton	Months		NA	Jackson	Tennessee	USA	Temperate Broadleaf and Mixed Forests	Ultic Hapludalf	NA		Generalized Linear Mixed Model (GLiMMix)	EL-FAME abundnace	Abundance	Simultaneous																	Neutral				Neutral
270	CROPLAND	Mbuthia et al., 2015	Bacteria	G-	NA	NA	Farm	cotton	Months		NA	Jackson	Tennessee	USA	Temperate Broadleaf and Mixed Forests	Ultic Hapludalf	NA		Generalized Linear Mixed Model (GLiMMix)	EL-FAME abundnace	Abundance	Individual	Neutral																Neutral				Neutral
271	CROPLAND	Mbuthia et al., 2015	Bacteria	G-	NA	NA	Farm	cotton	Months		NA	Jackson	Tennessee	USA	Temperate Broadleaf and Mixed Forests	Ultic Hapludalf	NA		Generalized Linear Mixed Model (GLiMMix)	EL-FAME abundnace	Abundance	Simultaneous	Neutral																Neutral
272	CROPLAND	Mbuthia et al., 2015	Bacteria	G-	NA	NA	Farm	cotton	Months		NA	Jackson	Tennessee	USA	Temperate Broadleaf and Mixed Forests	Ultic Hapludalf	NA		Generalized Linear Mixed Model (GLiMMix)	EL-FAME abundnace	Abundance	Simultaneous	Neutral																				Neutral
273	CROPLAND	Mbuthia et al., 2015	Bacteria	G-	NA	NA	Farm	cotton	Months		NA	Jackson	Tennessee	USA	Temperate Broadleaf and Mixed Forests	Ultic Hapludalf	NA		Generalized Linear Mixed Model (GLiMMix)	EL-FAME abundnace	Abundance	Simultaneous	Neutral																Neutral				Neutral
274	CROPLAND	Mbuthia et al., 2015	Bacteria	G-	NA	NA	Farm	cotton	Months		NA	Jackson	Tennessee	USA	Temperate Broadleaf and Mixed Forests	Ultic Hapludalf	NA		Generalized Linear Mixed Model (GLiMMix)	EL-FAME abundnace	Abundance	Simultaneous																	Neutral				Neutral
275	CROPLAND	Mbuthia et al., 2015	Bacteria	Actinomycetes	NA	NA	Farm	cotton	Months		NA	Jackson	Tennessee	USA	Temperate Broadleaf and Mixed Forests	Ultic Hapludalf	NA		Generalized Linear Mixed Model (GLiMMix)	EL-FAME abundnace	Abundance	Individual	Neutral																Positive				Neutral
276	CROPLAND	Mbuthia et al., 2015	Bacteria	Actinomycetes	NA	NA	Farm	cotton	Months		NA	Jackson	Tennessee	USA	Temperate Broadleaf and Mixed Forests	Ultic Hapludalf	NA		Generalized Linear Mixed Model (GLiMMix)	EL-FAME abundnace	Abundance	Simultaneous	Neutral																Neutral
277	CROPLAND	Mbuthia et al., 2015	Bacteria	Actinomycetes	NA	NA	Farm	cotton	Months		NA	Jackson	Tennessee	USA	Temperate Broadleaf and Mixed Forests	Ultic Hapludalf	NA		Generalized Linear Mixed Model (GLiMMix)	EL-FAME abundnace	Abundance	Simultaneous	Neutral																				Neutral
278	CROPLAND	Mbuthia et al., 2015	Bacteria	Actinomycetes	NA	NA	Farm	cotton	Months		NA	Jackson	Tennessee	USA	Temperate Broadleaf and Mixed Forests	Ultic Hapludalf	NA		Generalized Linear Mixed Model (GLiMMix)	EL-FAME abundnace	Abundance	Simultaneous	Neutral																Neutral				Neutral
279	CROPLAND	Mbuthia et al., 2015	Bacteria	Actinomycetes	NA	NA	Farm	cotton	Months		NA	Jackson	Tennessee	USA	Temperate Broadleaf and Mixed Forests	Ultic Hapludalf	NA		Generalized Linear Mixed Model (GLiMMix)	EL-FAME abundnace	Abundance	Simultaneous																	Neutral				Neutral
280	CROPLAND	Mbuthia et al., 2015	Fungi	Saprophytic	NA	NA	Farm	cotton	Months		NA	Jackson	Tennessee	USA	Temperate Broadleaf and Mixed Forests	Ultic Hapludalf	NA		Generalized Linear Mixed Model (GLiMMix)	EL-FAME abundnace	Abundance	Individual	Neutral																Negative				Neutral
281	CROPLAND	Mbuthia et al., 2015	Fungi	Saprophytic	NA	NA	Farm	cotton	Months		NA	Jackson	Tennessee	USA	Temperate Broadleaf and Mixed Forests	Ultic Hapludalf	NA		Generalized Linear Mixed Model (GLiMMix)	EL-FAME abundnace	Abundance	Simultaneous	Neutral																Neutral
282	CROPLAND	Mbuthia et al., 2015	Fungi	Saprophytic	NA	NA	Farm	cotton	Months		NA	Jackson	Tennessee	USA	Temperate Broadleaf and Mixed Forests	Ultic Hapludalf	NA		Generalized Linear Mixed Model (GLiMMix)	EL-FAME abundnace	Abundance	Simultaneous	Neutral																				Neutral
283	CROPLAND	Mbuthia et al., 2015	Fungi	Saprophytic	NA	NA	Farm	cotton	Months		NA	Jackson	Tennessee	USA	Temperate Broadleaf and Mixed Forests	Ultic Hapludalf	NA		Generalized Linear Mixed Model (GLiMMix)	EL-FAME abundnace	Abundance	Simultaneous	Neutral																Neutral				Neutral
284	CROPLAND	Mbuthia et al., 2015	Fungi	Saprophytic	NA	NA	Farm	cotton	Months		NA	Jackson	Tennessee	USA	Temperate Broadleaf and Mixed Forests	Ultic Hapludalf	NA		Generalized Linear Mixed Model (GLiMMix)	EL-FAME abundnace	Abundance	Simultaneous																	Neutral				Neutral
285	CROPLAND	Mbuthia et al., 2015	Fungi	AMF	NA	NA	Farm	cotton	Months		NA	Jackson	Tennessee	USA	Temperate Broadleaf and Mixed Forests	Ultic Hapludalf	NA		Generalized Linear Mixed Model (GLiMMix)	EL-FAME abundnace	Abundance	Individual	Positive																Positive				Neutral
286	CROPLAND	Mbuthia et al., 2015	Fungi	AMF	NA	NA	Farm	cotton	Months		NA	Jackson	Tennessee	USA	Temperate Broadleaf and Mixed Forests	Ultic Hapludalf	NA		Generalized Linear Mixed Model (GLiMMix)	EL-FAME abundnace	Abundance	Simultaneous	Neutral																Neutral
287	CROPLAND	Mbuthia et al., 2015	Fungi	AMF	NA	NA	Farm	cotton	Months		NA	Jackson	Tennessee	USA	Temperate Broadleaf and Mixed Forests	Ultic Hapludalf	NA		Generalized Linear Mixed Model (GLiMMix)	EL-FAME abundnace	Abundance	Simultaneous	Neutral																				Neutral
288	CROPLAND	Mbuthia et al., 2015	Fungi	AMF	NA	NA	Farm	cotton	Months		NA	Jackson	Tennessee	USA	Temperate Broadleaf and Mixed Forests	Ultic Hapludalf	NA		Generalized Linear Mixed Model (GLiMMix)	EL-FAME abundnace	Abundance	Simultaneous	Neutral																Neutral				Neutral
289	CROPLAND	Mbuthia et al., 2015	Fungi	AMF	NA	NA	Farm	cotton	Months		NA	Jackson	Tennessee	USA	Temperate Broadleaf and Mixed Forests	Ultic Hapludalf	NA		Generalized Linear Mixed Model (GLiMMix)	EL-FAME abundnace	Abundance	Simultaneous																	Neutral				Neutral
290	CROPLAND	Montiel-Rozas et al., 2018	Bacteria	NA	NA	NA	Farm	NA	Months		NA	Aznacóllar	Andalucia	Spain	Mediterranean Forests, Woodlands and Scrub	Protocalcic Fluvisol	37°26'21"N, 06°12'59"W		One-way ANOVA	Shannon Diversity	Compound	Individual				Neutral
291	CROPLAND	Montiel-Rozas et al., 2018	Fungi	NA	NA	NA	Farm	NA	Months		NA	Aznacóllar	Andalucia	Spain	Mediterranean Forests, Woodlands and Scrub	Protocalcic Fluvisol	37°26'21"N, 06°12'59"W		One-way ANOVA	Shannon Diversity	Compound	Individual				Neutral
296	CROPLAND	Miura et al., 2013	Fungi	NA	285	NA	Farm	sugarcane	Months		NA		Sumatra	Indonesia	Tropical and Subtropical Moist Broadleaf Forests	Alisol	4°40'S, 105°13'E		Generalized Linear Model (GLiM)	Inverse Simpson's index	Compound	Individual																	Neutral			Neutral
297	CROPLAND	Miura et al., 2013	Fungi	NA	NA	NA	Farm	sugarcane	Months		NA		Sumatra	Indonesia	Tropical and Subtropical Moist Broadleaf Forests	Alisol	4°40'S, 105°13'E		Generalized Linear Model (GLiM)	Inverse Simpson's index	Compound	Simultaneous																	Neutral			Neutral
298	CROPLAND	Juan et al., 2019	Bacteria	NA	NA	NA	Farm	Calla lily, rubber tree	Months		Negative	Danzhou	Hainan Sheng	China	Tropical and Subtropical Moist Broadleaf Forests	NA	109°28'30"E, 19°32'47"N		independent sample t-test	Abundance	Abundance	Individual							Positive
299	CROPLAND	Juan et al., 2019	Bacteria	Actinomycetes	NA	NA	Farm	Calla lily, rubber tree	Months		Negative	Danzhou	Hainan Sheng	China	Tropical and Subtropical Moist Broadleaf Forests	NA	109°28'30"E, 19°32'47"N		independent sample t-test	Abundance	Abundance	Individual							Positive
300	CROPLAND	Juan et al., 2019	Fungi	NA	NA	NA	Farm	Calla lily, rubber tree	Months		Negative	Danzhou	Hainan Sheng	China	Tropical and Subtropical Moist Broadleaf Forests	NA	109°28'30"E, 19°32'47"N		independent sample t-test	Abundance	Abundance	Individual							Positive
301	CROPLAND	Elfstrand et al., 2007	Fungi	AMF	NA	NA	Farm	maize	Months		Neutral			Sweden		Eutric Cambisol	59°48'N, 17°39'E		General Linear Model (GLM)	EL-FAME Abundance	Abundance	Individual		Neutral	Neutral
302	CROPLAND	You et al., 2019	Bacteria	NA	NA	NA	Farm	peanut	Years		NA	Kaifeng	Henan Sheng	China	Temperate Broadleaf and Mixed Forests	NA	114°57'12.13"E, 34°48'00.59"N		One-way ANOVA	PLFA Abundance	Abundance	Individual				Positive
303	CROPLAND	You et al., 2019	Bacteria	G+	NA	NA	Farm	peanut	Years		NA	Kaifeng	Henan Sheng	China	Temperate Broadleaf and Mixed Forests	NA	114°57'12.13"E, 34°48'00.59"N		One-way ANOVA	PLFA Abundance	Abundance	Individual				Positive
304	CROPLAND	You et al., 2019	Bacteria	G-	NA	NA	Farm	peanut	Years		NA	Kaifeng	Henan Sheng	China	Temperate Broadleaf and Mixed Forests	NA	114°57'12.13"E, 34°48'00.59"N		One-way ANOVA	PLFA Abundance	Abundance	Individual				Positive
305	CROPLAND	You et al., 2019	Fungi	NA	NA	NA	Farm	peanut	Years		NA	Kaifeng	Henan Sheng	China	Temperate Broadleaf and Mixed Forests	NA	114°57'12.13"E, 34°48'00.59"N		One-way ANOVA	PLFA Abundance	Abundance	Individual				Positive
306	CROPLAND	You et al., 2019	Bacteria	Actinomycetes	NA	NA	Farm	peanut	Years		NA	Kaifeng	Henan Sheng	China	Temperate Broadleaf and Mixed Forests	NA	114°57'12.13"E, 34°48'00.59"N		One-way ANOVA	PLFA Abundance	Abundance	Individual				Positive
307
308
309
310
311
312
313
314
315
316
317
318
319
320
321
322
323
324
325
326
327
328
329
330
331
332
333
334
335
[truncated: 8 more columns]

## Sheet: GroupPractices
GroupPractice	Agricultural_Practices
Fertilization	No Fertilizer
Fertilization	Inorganic + Bulky Organic Fert
Fertilization	Bulky Organic + Inorganic Fert
Fertilization	Bulky Organic Fertilizers
Fertilization	Concentrated Organic Fertilizers
Crop Diversity	Crop Diversity - Diverse in Geography
Crop Diversity	Crop Diversity - Diverse Temporal
Miscellaneous	No Canopy Cutting
Planned Biodiversity Interferences	Natural Buffer Areas
Planned Biodiversity Interferences	Unproductive Biodiversity Zones
No Pesticide Use	No Insecticide Use
No Pesticide Use	No Herbicide Use
No Pesticide Use	No Fungicide Use
No Pesticide Use	No Rodenticide Use
No GMO	No GMO Use
Tillage	Minimum Tillage
Tillage	Zero Tillage
Tillage	Stubble Mulch Tillage/Stubble Mulch Farming
Tillage	Conservation Tillage
Soil Cover	Synthetic Mulching
Soil Cover	Organic Matter Mulching
Soil Cover	Cover Crop / Green Manure / Living Mulch
Soil Cover	Ground Cover
Irrigation	Irrigation - Sprinkler
Irrigation	Irrigation - Surface
Irrigation	Irrigation - Furrow
Irrigation	Irrigation - Subsurface
Irrigation	Irrigation - Drip/Trickle
Irrigation	No Irrigation
Soil Cover	Native Grass/Vegetation
Soil Cover	No Mowing
Grazing	Extensive Grazing
Grazing	No Grazing
Miscellaneous	Burning
Livestock Care	Anti Biotics- Livestock
Miscellaneous	Flooding
Grazing	Rotational Grazing
Livestock Care	Vaccines-Livestock
Livestock Care	Vermicides-Livestock

## Sheet: MA_Birds
ID	GROUP	STUDY	Taxa	Surrogate Species	Nº of Species	Nº of Genera	Scale	Crop	Time Scale	Effect on Yield	Ecoregion	Soil Type	Coordinates	Methodology	Biodiversity Indicator	Biodiversity Indicator Category	Practice Application	No Fertilizer	Bulky Organic Fertilizers	Concentrated Organic Fertilizers	Artificial Fertilizer + Manure	Manure + Artificial Fertilizer	Crop Diversity - Diverse in Geography	Crop Diversity - Diverse Temporal	No Canopy Cutting	Natural Buffer Areas	Unproductive Biodiversity Zones	No Insecticide Use	No Herbicide Use	No Fungicide Use	No GMO Use	Minimum Tillage	Zero Tillage	Stubble Mulch Tillage/stubble Mulch Farming	Conservation Tillage	Synthetic Mulching	Organic Matter Mulching	Living Mulch - Cover Crop	Irrigation - Sprinkler	Irrigation - Surface	Irrigation - Subsurface	Irrigation - Drip/Trickle	Flooding	Burning	Ground Cover	Rotational Grazing	Native Grass/Vegetation	Extensive Grazing	No Grazing
114	CROPLAND	Bengtsson et al., 2005	Birds	tbd	117	12	Meta Analysis	NA	NA	NA	NA	NA	NA	Hedges' g	Abundance	Abundance	simultaneous		Positive	Positive	Positive	Positive		Positive				Positive	Positive	Positive
115	CROPLAND	Bengtsson et al., 2005	Birds	tbd	63	3	Meta Analysis	NA	NA	NA	NA	NA	NA	Hedges' g	Richness	Richness	simultaneous		Positive	Positive	Positive	Positive		Positive				Positive	Positive	Positive
[truncated: 13 more columns]

## Sheet: MA_Mammals
ID	GROUP	STUDY	Taxa	Surrogate Species	Nº of Species	Nº of Genera	Scale	Crop	Time Scale	Effect on Yield	Ecoregion	Soil Type	Coordinates	Methodology	Biodiversity Indicator	Biodiversity Indicator Category	Practice Application	No Fertilizer	Bulky Organic Fertilizers	Concentrated Organic Fertilizers	Artificial Fertilizer + Manure	Manure + Artificial Fertilizer	Crop Diversity - Diverse in Geography	Crop Diversity - Diverse Temporal	No Canopy Cutting	Natural Buffer Areas	Unproductive Biodiversity Zones	No Insecticide Use	No Herbicide Use	No Fungicide Use	No GMO Use	Minimum Tillage	Zero Tillage	Stubble Mulch Tillage/stubble Mulch Farming	Conservation Tillage	Synthetic Mulching	Organic Matter Mulching	Living Mulch - Cover Crop	Irrigation - Sprinkler	Irrigation - Surface	Irrigation - Subsurface	Irrigation - Drip/Trickle	Flooding	Burning	Ground Cover	Rotational Grazing	Native Grass/Vegetation	Extensive Grazing	No Grazing
55	Cropland	Williams-Guillen et al 2015	mammal	bat	NA	NA	Literature Review	NA	NA	NA				NA	NA	NA		ANOVA	Species Abundance	Abundance	individual							Neutral
55	Cropland	Williams-Guillen et al 2015	mammal	bat	NA	NA	Literature Review	NA	NA	NA				NA	NA	NA		ANOVA	Species Abundance	Abundance	simultaneous									Positive		Positive
[truncated: 13 more columns]

## Sheet: MA_Soil
ID	GROUP	STUDY	Taxa	Surrogate Species	Nº of Species	Nº of Genera	Scale	Crop	Time Scale	Effect on Yield	City	Province	Country	Ecoregion	Soil Type	Coordinates	Methodology	Biodiversity Indicator	Biodiversity Indicator Category	Practice Application	No Fertilizer	Inorganic + Bulky Organic Fert	Bulky Organic + Inorganic Fert	Bulky organic fertilizer	Concentrated oragnic fertilizer	Crop Diversity - Diverse Temporal	Crop Diversity - Diverse in Geography	No Canopy Cutting	Natural Buffer Areas	Unproductive Biodiversity Zones	No Insecticide Use	No Herbicide Use	No Fungicide Use	No GMO Use	Minimum Tillage	Conservation Tillage	Zero Tillage	Stubble Mulch Tillage/Stubble Mulch Farming	Synthetic Mulching	Organic Matter Mulching	Cover Crop / Green Manure / Living Mulch	Irrigation - Sprinkler	No Irrigation - Surface	Irrigation - Furrow	Irrigation - Subsurface	Irrigation - Drip/Trickle	Burning	No Mowing	Native Grass/Vegetation
1	Cropland	Chen et al., 2020	Fungi	NA	60	54	Meta Analysis	NA	NA	NA	NA	NA	NA	NA	NA	NA	Structural Equation Model	Biomass	Abundance	Single																	Positive
2	Cropland	Chen et al., 2020	Fungi	NA	60	17	Meta Analysis	NA	NA	NA	NA	NA	NA	NA	NA	NA	Structural Equation Model	Biomass	Abundance	Single															Positive
3	Cropland	Chen et al., 2020	Bacteria	NA	60	54	Meta Analysis	NA	NA	NA	NA	NA	NA	NA	NA	NA	Structural Equation Model	Biomass	Abundance	Single																	Positive
4	Cropland	Chen et al., 2020	Bacteria	NA	60	17	Meta Analysis	NA	NA	NA	NA	NA	NA	NA	NA	NA	Structural Equation Model	Biomass	Abundance	Single															Neutral
5	Cropland	Chen et al., 2020	F:B Ratio	NA	60	54	Meta Analysis	NA	NA	NA	NA	NA	NA	NA	NA	NA	Structural Equation Model	Biomass	Abundance	Single																	Neutral
6	Cropland	Chen et al., 2020	F:B Ratio	NA	60	17	Meta Analysis	NA	NA	NA	NA	NA	NA	NA	NA	NA	Structural Equation Model	Biomass	Abundance	Single															Neutral
7	Cropland	Briones & Schmidt, 2017	Earthworms	NA	165	87	Meta Analysis	NA	NA	NA	NA	NA	NA	NA	NA	NA	Random Effect Model	Abundance	Abundance	Single																	Positive
8	Cropland	Briones & Schmidt, 2017	Earthworms	NA	165	15	Meta Analysis	NA	NA	NA	NA	NA	NA	NA	NA	NA	Random Effect Model	Abundance	Abundance	Single															Neutral
9	Cropland	Briones & Schmidt, 2017	Earthworms	NA	165	48	Meta Analysis	NA	NA	NA	NA	NA	NA	NA	NA	NA	Random Effect Model	Biomass	Abundance	Single																	Positive
10	Cropland	Briones & Schmidt, 2017	Earthworms	NA	165	13	Meta Analysis	NA	NA	NA	NA	NA	NA	NA	NA	NA	Random Effect Model	Biomass	Abundance	Single															Neutral
11	Cropland	Briones & Schmidt, 2017	Earthworms	NA	165	37	Meta Analysis	NA	NA	NA	NA	NA	NA	NA	NA	NA	Random Effect Model	Abundance	Abundance	Single				Positive
12	Cropland	Briones & Schmidt, 2017	Earthworms	NA	165	17	Meta Analysis	NA	NA	NA	NA	NA	NA	NA	NA	NA	Random Effect Model	Biomass	Abundance	Single				Neutral
13	Cropland	Bai et al., 2018	Earthworms	NA	149	NA	Review	NA	NA	NA	NA	NA	NA	NA	NA	NA	Response Ratio	Abundance	Abundance	Single				Positive		Positive											Positive
14	Cropland	Bai et al., 2018	Earthworms	NA	149	NA	Review	NA	NA	Negative	NA	NA	NA	NA	NA	NA	Response Ratio	Abundance	Abundance	Simultaneous				Positive	Positive						Positive	Positive	Positive
15	Cropland	Liu et al., 2016	Nematodes	NA	54	NA	Meta Analysis	NA	NA	NA	NA	NA	NA	NA	NA	NA	Hedge's g	Abundance	Abundance	Single	Neutral	Neutral		Neutral
16	Cropland	Liu et al., 2016	Nematodes	NA	54	NA	Meta Analysis	NA	NA	NA	NA	NA	NA	NA	NA	NA	Hedge's g	Species Richness	Richness	Single	Neutral	Neutral		Neutral
17	Cropland	Liu et al., 2016	Nematodes	Bacterivores	54	NA	Meta Analysis	NA	NA	NA	NA	NA	NA	NA	NA	NA	Hedge's g	Abundance	Abundance	Single	Neutral	Neutral		Neutral
18	Cropland	Liu et al., 2016	Nematodes	Fungivores	54	NA	Meta Analysis	NA	NA	NA	NA	NA	NA	NA	NA	NA	Hedge's g	Abundance	Abundance	Single	Neutral	Neutral		Neutral
19	Cropland	Liu et al., 2016	Nematodes	plant-parasites	54	NA	Meta Analysis	NA	NA	NA	NA	NA	NA	NA	NA	NA	Hedge's g	Abundance	Abundance	Single	Neutral	Neutral		Neutral
20	Cropland	Liu et al., 2016	Nematodes	Omnivores-Predators	54	NA	Meta Analysis	NA	NA	NA	NA	NA	NA	NA	NA	NA	Hedge's g	Abundance	Abundance	Single	Neutral	Neutral		Neutral
21	Cropland	Liu et al., 2016	Nematodes	NA	54	NA	Meta Analysis	NA	NA	NA	NA	NA	NA	NA	NA	NA	Hedge's g	Shannon	Compound	Single	Neutral	Neutral		Neutral
22	Cropland	Bengtsson et al., 2005	Earthworms	NA	13	13	Meta Analysis	NA	NA	NA	NA	NA	NA	NA	NA	NA	Hedges' g	Abundance	Abundance	Simultaneous				Neutral	Neutral	Neutral				Neutral	Neutral	Neutral								Neutral	Neutral
23	Cropland	Bengtsson et al., 2005	Fungi	NA	8	8	Meta Analysis	NA	NA	NA	NA	NA	NA	NA	NA	NA	Hedges' g	Abundance	Abundance	Simultaneous				Positive	Positive	Positive				Positive	Positive	Positive								Positive	Positive
24
25
26
27
[truncated: 5 more columns]

[truncated: 2 more sheets: RENAME - AG, Biodiv_Groups]
