# Supplementary material for: Farming practices to enhance biodiversity across biomes: a systematic review
Source: NPJ Biodivers. 2024 Jan 9;3:1. doi: 10.1038/s44185-023-00034-2 (PMC11332212; doi:10.1038/s44185-023-00034-2)
Supplement: Supplementary file 4 — Supplementary Materials D–G [file 44185_2023_34_MOESM4_ESM.zip › Supplementary material F - Data records and studies per taxa and biomes.xlsx]

## Sheet: DataRecords_Studies_Practices
Agricultural_Practices	GroupPractice	Taxa	ocurrence_count	Number_studies
Bulky Organic + Inorganic Fert	Fertilization	Bacteria	8	5
Bulky Organic + Inorganic Fert	Fertilization	Earthworms	5	1
Bulky Organic + Inorganic Fert	Fertilization	F:B Ratio	4	4
Bulky Organic + Inorganic Fert	Fertilization	Fungi	8	5
Bulky Organic + Inorganic Fert	Fertilization	Nematodes	20	3
Bulky Organic Fertilizers	Fertilization	Bacteria	40	20
Bulky Organic Fertilizers	Fertilization	Earthworms	54	21
Bulky Organic Fertilizers	Fertilization	F:B Ratio	25	17
Bulky Organic Fertilizers	Fertilization	Fungi	33	19
Bulky Organic Fertilizers	Fertilization	Nematodes	126	18
Burning	Miscellaneous	Birds	13	4
Burning	Miscellaneous	Earthworms	2	2
Burning	Miscellaneous	Mammals	4	3
Burning	Miscellaneous	Nematodes	4	1
Concentrated Organic Fertilizers	Fertilization	Bacteria	8	5
Concentrated Organic Fertilizers	Fertilization	Earthworms	14	6
Concentrated Organic Fertilizers	Fertilization	F:B Ratio	5	4
Concentrated Organic Fertilizers	Fertilization	Fungi	6	4
Concentrated Organic Fertilizers	Fertilization	Nematodes	21	5
Conservation Tillage	Tillage	Birds	3	1
Cover Crop / Green Manure / Living Mulch	Soil Cover	Bacteria	34	10
Cover Crop / Green Manure / Living Mulch	Soil Cover	Earthworms	28	15
Cover Crop / Green Manure / Living Mulch	Soil Cover	F:B Ratio	14	9
Cover Crop / Green Manure / Living Mulch	Soil Cover	Fungi	24	10
Cover Crop / Green Manure / Living Mulch	Soil Cover	Nematodes	89	17
Crop Diversity - Diverse in Geography	Crop Diversity	Arthropods	15	7
Crop Diversity - Diverse in Geography	Crop Diversity	Bacteria	9	5
Crop Diversity - Diverse in Geography	Crop Diversity	Birds	9	6
Crop Diversity - Diverse in Geography	Crop Diversity	Earthworms	5	5
Crop Diversity - Diverse in Geography	Crop Diversity	F:B Ratio	3	2
Crop Diversity - Diverse in Geography	Crop Diversity	Fungi	7	4
Crop Diversity - Diverse in Geography	Crop Diversity	Mammals	25	13
Crop Diversity - Diverse in Geography	Crop Diversity	Nematodes	5	1
Crop Diversity - Diverse Temporal	Crop Diversity	Bacteria	8	3
Crop Diversity - Diverse Temporal	Crop Diversity	Birds	10	5
Crop Diversity - Diverse Temporal	Crop Diversity	Earthworms	20	11
Crop Diversity - Diverse Temporal	Crop Diversity	F:B Ratio	2	1
Crop Diversity - Diverse Temporal	Crop Diversity	Fungi	14	6
Crop Diversity - Diverse Temporal	Crop Diversity	Nematodes	51	8
Extensive Grazing	Grazing	Birds	14	5
Extensive Grazing	Grazing	Mammals	28	6
Flooding	Miscellaneous	Birds	34	4
Inorganic + Bulky Organic Fert	Fertilization	Bacteria	17	10
Inorganic + Bulky Organic Fert	Fertilization	Birds	2	1
Inorganic + Bulky Organic Fert	Fertilization	Earthworms	15	10
Inorganic + Bulky Organic Fert	Fertilization	F:B Ratio	5	5
Inorganic + Bulky Organic Fert	Fertilization	Fungi	16	10
Inorganic + Bulky Organic Fert	Fertilization	Mammals	1	1
Inorganic + Bulky Organic Fert	Fertilization	Nematodes	66	9
Irrigation - Drip/Trickle	Irrigation	Arthropods	1	1
Irrigation - Drip/Trickle	Irrigation	Earthworms	1	1
Irrigation - Drip/Trickle	Irrigation	Mammals	1	1
Irrigation - Furrow	Irrigation	Nematodes	16	1
Irrigation - Sprinkler	Irrigation	Arthropods	2	2
Irrigation - Sprinkler	Irrigation	Earthworms	1	1
Irrigation - Subsurface	Irrigation	Arthropods	1	1
Minimum Tillage	Tillage	Arthropods	1	1
Minimum Tillage	Tillage	Bacteria	8	5
Minimum Tillage	Tillage	Birds	1	1
Minimum Tillage	Tillage	Earthworms	33	14
Minimum Tillage	Tillage	F:B Ratio	5	4
Minimum Tillage	Tillage	Fungi	4	4
Minimum Tillage	Tillage	Mammals	3	2
Minimum Tillage	Tillage	Nematodes	40	9
Native Grass/Vegetation	Soil Cover	Arthropods	2	1
Native Grass/Vegetation	Soil Cover	Bacteria	1	1
Native Grass/Vegetation	Soil Cover	Earthworms	2	1
Native Grass/Vegetation	Soil Cover	Fungi	1	1
Native Grass/Vegetation	Soil Cover	Nematodes	5	1
Natural Buffer Areas	Planned Biodiversity Interferences	Arthropods	45	20
Natural Buffer Areas	Planned Biodiversity Interferences	Bacteria	1	1
Natural Buffer Areas	Planned Biodiversity Interferences	Birds	46	18
Natural Buffer Areas	Planned Biodiversity Interferences	Fungi	1	1
Natural Buffer Areas	Planned Biodiversity Interferences	Mammals	62	23
Natural Buffer Areas	Planned Biodiversity Interferences	Nematodes	3	2
No Canopy Cutting	Miscellaneous	Birds	3	2
No Canopy Cutting	Miscellaneous	Mammals	3	2
No Fertilizer	Fertilization	Arthropods	3	2
No Fertilizer	Fertilization	Bacteria	62	21
No Fertilizer	Fertilization	Birds	4	1
No Fertilizer	Fertilization	Earthworms	27	15
No Fertilizer	Fertilization	F:B Ratio	25	18
No Fertilizer	Fertilization	Fungi	42	22
No Fertilizer	Fertilization	Nematodes	103	19
No Fungicide Use	No Pesticide Use	Arthropods	3	2
No Fungicide Use	No Pesticide Use	Bacteria	6	5
No Fungicide Use	No Pesticide Use	Birds	15	6
No Fungicide Use	No Pesticide Use	Earthworms	46	12
No Fungicide Use	No Pesticide Use	F:B Ratio	1	1
No Fungicide Use	No Pesticide Use	Fungi	3	3
No Fungicide Use	No Pesticide Use	Mammals	18	8
No Fungicide Use	No Pesticide Use	Nematodes	17	5
No GMO Use	No GMO	Bacteria	4	3
No GMO Use	No GMO	F:B Ratio	4	3
No GMO Use	No GMO	Fungi	1	1
No GMO Use	No GMO	Nematodes	20	4
No Grazing	Grazing	Arthropods	7	2
No Grazing	Grazing	Birds	3	2
No Grazing	Grazing	Earthworms	2	2
No Grazing	Grazing	Mammals	14	6
No Grazing	Grazing	Nematodes	7	1
No Herbicide Use	No Pesticide Use	Arthropods	6	3
No Herbicide Use	No Pesticide Use	Bacteria	8	7
No Herbicide Use	No Pesticide Use	Birds	26	12
No Herbicide Use	No Pesticide Use	Earthworms	73	23
No Herbicide Use	No Pesticide Use	F:B Ratio	2	2
No Herbicide Use	No Pesticide Use	Fungi	5	5
No Herbicide Use	No Pesticide Use	Mammals	30	15
No Herbicide Use	No Pesticide Use	Nematodes	72	12
No Insecticide Use	No Pesticide Use	Arthropods	17	5
No Insecticide Use	No Pesticide Use	Bacteria	5	4
No Insecticide Use	No Pesticide Use	Birds	17	7
No Insecticide Use	No Pesticide Use	Earthworms	46	12
No Insecticide Use	No Pesticide Use	F:B Ratio	2	2
No Insecticide Use	No Pesticide Use	Fungi	2	2
No Insecticide Use	No Pesticide Use	Mammals	22	10
No Insecticide Use	No Pesticide Use	Nematodes	36	7
No Irrigation	Irrigation	Nematodes	2	1
No Mowing	Soil Cover	Birds	10	4
No Mowing	Soil Cover	F:B Ratio	2	1
No Mowing	Soil Cover	Nematodes	3	1
Organic Matter Mulching	Soil Cover	Arthropods	1	1
Organic Matter Mulching	Soil Cover	Bacteria	20	8
Organic Matter Mulching	Soil Cover	Earthworms	18	12
Organic Matter Mulching	Soil Cover	F:B Ratio	10	7
Organic Matter Mulching	Soil Cover	Fungi	19	9
Organic Matter Mulching	Soil Cover	Nematodes	51	8
Rotational Grazing	Grazing	Birds	5	3
Stubble Mulch Tillage/Stubble Mulch Farming	Tillage	Arthropods	1	1
Stubble Mulch Tillage/Stubble Mulch Farming	Tillage	Birds	20	2
Stubble Mulch Tillage/Stubble Mulch Farming	Tillage	Earthworms	1	1
Stubble Mulch Tillage/Stubble Mulch Farming	Tillage	Mammals	1	1
Stubble Mulch Tillage/Stubble Mulch Farming	Tillage	Nematodes	3	1
Synthetic Mulching	Soil Cover	Bacteria	14	3
Synthetic Mulching	Soil Cover	Earthworms	2	2
Synthetic Mulching	Soil Cover	F:B Ratio	6	3
Synthetic Mulching	Soil Cover	Fungi	6	3
Synthetic Mulching	Soil Cover	Nematodes	27	3
Unproductive Biodiversity Zones	Planned Biodiversity Interferences	Arthropods	15	10
Unproductive Biodiversity Zones	Planned Biodiversity Interferences	Birds	8	4
Unproductive Biodiversity Zones	Planned Biodiversity Interferences	Mammals	1	1
Vaccines-Livestock	Livestock Care	Earthworms	1	1
Vaccines-Livestock	Livestock Care	Nematodes	1	1
Vermicides-Livestock	Livestock Care	Earthworms	1	1
Vermicides-Livestock	Livestock Care	Nematodes	1	1
Zero Tillage	Tillage	Arthropods	7	3
Zero Tillage	Tillage	Bacteria	41	18
Zero Tillage	Tillage	Birds	11	3
Zero Tillage	Tillage	Earthworms	55	35
Zero Tillage	Tillage	F:B Ratio	20	13
Zero Tillage	Tillage	Fungi	46	18
Zero Tillage	Tillage	Mammals	9	3
Zero Tillage	Tillage	Nematodes	51	13

## Sheet: DataRecords_Practices_Biomes
Agricultural_Practices	GroupPractice	Taxa	Ecoregion	ocurrence_count
Bulky Organic + Inorganic Fert	Fertilization	Bacteria	Deserts and Xeric Shrublands	2
Bulky Organic + Inorganic Fert	Fertilization	Bacteria	Temperate Broadleaf and Mixed Forests	3
Bulky Organic + Inorganic Fert	Fertilization	Bacteria	Tropical and Subtropical Moist Broadleaf Forests	2
Bulky Organic + Inorganic Fert	Fertilization	Bacteria	NA	1
Bulky Organic + Inorganic Fert	Fertilization	Earthworms	Temperate Broadleaf and Mixed Forests	5
Bulky Organic + Inorganic Fert	Fertilization	F:B Ratio	Deserts and Xeric Shrublands	1
Bulky Organic + Inorganic Fert	Fertilization	F:B Ratio	Temperate Broadleaf and Mixed Forests	2
Bulky Organic + Inorganic Fert	Fertilization	F:B Ratio	NA	1
Bulky Organic + Inorganic Fert	Fertilization	Fungi	Deserts and Xeric Shrublands	2
Bulky Organic + Inorganic Fert	Fertilization	Fungi	Temperate Broadleaf and Mixed Forests	2
Bulky Organic + Inorganic Fert	Fertilization	Fungi	Tropical and Subtropical Moist Broadleaf Forests	2
Bulky Organic + Inorganic Fert	Fertilization	Fungi	NA	2
Bulky Organic + Inorganic Fert	Fertilization	Nematodes	Tropical and Subtropical Moist Broadleaf Forests	14
Bulky Organic + Inorganic Fert	Fertilization	Nematodes	NA	6
Bulky Organic Fertilizers	Fertilization	Bacteria	Flooded Grasslands and Savannas	4
Bulky Organic Fertilizers	Fertilization	Bacteria	Mediterranean Forests, Woodlands and Scrub	4
Bulky Organic Fertilizers	Fertilization	Bacteria	Temperate Broadleaf and Mixed Forests	21
Bulky Organic Fertilizers	Fertilization	Bacteria	Temperate Grasslands, Savannas and Shrublands	1
Bulky Organic Fertilizers	Fertilization	Bacteria	Tropical and Subtropical Grasslands, Savannas and Shrublands	1
Bulky Organic Fertilizers	Fertilization	Bacteria	Tropical and Subtropical Moist Broadleaf Forests	6
Bulky Organic Fertilizers	Fertilization	Bacteria	NA	3
Bulky Organic Fertilizers	Fertilization	Earthworms	Deserts and Xeric Shrublands	4
Bulky Organic Fertilizers	Fertilization	Earthworms	Mediterranean Forests, Woodlands and Scrub	10
Bulky Organic Fertilizers	Fertilization	Earthworms	Temperate Broadleaf and Mixed Forests	32
Bulky Organic Fertilizers	Fertilization	Earthworms	Temperate Conifer Forests	3
Bulky Organic Fertilizers	Fertilization	Earthworms	Temperate Grasslands, Savannas and Shrublands	1
Bulky Organic Fertilizers	Fertilization	Earthworms	Tropical and Subtropical Grasslands, Savannas and Shrublands	1
Bulky Organic Fertilizers	Fertilization	Earthworms	Tundra	1
Bulky Organic Fertilizers	Fertilization	Earthworms	NA	2
Bulky Organic Fertilizers	Fertilization	F:B Ratio	Flooded Grasslands and Savannas	1
Bulky Organic Fertilizers	Fertilization	F:B Ratio	Mediterranean Forests, Woodlands and Scrub	2
Bulky Organic Fertilizers	Fertilization	F:B Ratio	Temperate Broadleaf and Mixed Forests	10
Bulky Organic Fertilizers	Fertilization	F:B Ratio	Temperate Conifer Forests	1
Bulky Organic Fertilizers	Fertilization	F:B Ratio	Temperate Grasslands, Savannas and Shrublands	3
Bulky Organic Fertilizers	Fertilization	F:B Ratio	Tropical and Subtropical Grasslands, Savannas and Shrublands	1
Bulky Organic Fertilizers	Fertilization	F:B Ratio	Tropical and Subtropical Moist Broadleaf Forests	4
Bulky Organic Fertilizers	Fertilization	F:B Ratio	NA	3
Bulky Organic Fertilizers	Fertilization	Fungi	Flooded Grasslands and Savannas	1
Bulky Organic Fertilizers	Fertilization	Fungi	Mediterranean Forests, Woodlands and Scrub	6
Bulky Organic Fertilizers	Fertilization	Fungi	Temperate Broadleaf and Mixed Forests	18
Bulky Organic Fertilizers	Fertilization	Fungi	Temperate Grasslands, Savannas and Shrublands	1
Bulky Organic Fertilizers	Fertilization	Fungi	Tropical and Subtropical Grasslands, Savannas and Shrublands	1
Bulky Organic Fertilizers	Fertilization	Fungi	Tropical and Subtropical Moist Broadleaf Forests	5
Bulky Organic Fertilizers	Fertilization	Fungi	NA	1
Bulky Organic Fertilizers	Fertilization	Nematodes	Mediterranean Forests, Woodlands and Scrub	40
Bulky Organic Fertilizers	Fertilization	Nematodes	Temperate Broadleaf and Mixed Forests	37
Bulky Organic Fertilizers	Fertilization	Nematodes	Temperate Conifer Forests	19
Bulky Organic Fertilizers	Fertilization	Nematodes	Tropical and Subtropical Grasslands, Savannas and Shrublands	1
Bulky Organic Fertilizers	Fertilization	Nematodes	Tropical and Subtropical Moist Broadleaf Forests	8
Bulky Organic Fertilizers	Fertilization	Nematodes	NA	21
Burning	Miscellaneous	Birds	Temperate Broadleaf and Mixed Forests	2
Burning	Miscellaneous	Birds	Temperate Grasslands, Savannas and Shrublands	2
Burning	Miscellaneous	Birds	Tropical and Subtropical Dry Broadleaf Forests	7
Burning	Miscellaneous	Birds	Tropical and Subtropical Grasslands, Savannas and Shrublands	2
Burning	Miscellaneous	Earthworms	Deserts and Xeric Shrublands	1
Burning	Miscellaneous	Earthworms	NA	1
Burning	Miscellaneous	Mammals	Flooded Grasslands and Savannas	1
Burning	Miscellaneous	Mammals	Temperate Grasslands, Savannas and Shrublands	1
Burning	Miscellaneous	Mammals	Tropical and Subtropical Moist Broadleaf Forests	2
Burning	Miscellaneous	Nematodes	Temperate Grasslands, Savannas and Shrublands	4
Concentrated Organic Fertilizers	Fertilization	Bacteria	Temperate Broadleaf and Mixed Forests	2
Concentrated Organic Fertilizers	Fertilization	Bacteria	Tropical and Subtropical Grasslands, Savannas and Shrublands	1
Concentrated Organic Fertilizers	Fertilization	Bacteria	Tropical and Subtropical Moist Broadleaf Forests	5
Concentrated Organic Fertilizers	Fertilization	Earthworms	Mediterranean Forests, Woodlands and Scrub	3
Concentrated Organic Fertilizers	Fertilization	Earthworms	Temperate Broadleaf and Mixed Forests	10
Concentrated Organic Fertilizers	Fertilization	Earthworms	NA	1
Concentrated Organic Fertilizers	Fertilization	F:B Ratio	Temperate Broadleaf and Mixed Forests	1
Concentrated Organic Fertilizers	Fertilization	F:B Ratio	Tropical and Subtropical Grasslands, Savannas and Shrublands	1
Concentrated Organic Fertilizers	Fertilization	F:B Ratio	Tropical and Subtropical Moist Broadleaf Forests	3
Concentrated Organic Fertilizers	Fertilization	Fungi	Temperate Broadleaf and Mixed Forests	1
Concentrated Organic Fertilizers	Fertilization	Fungi	Tropical and Subtropical Grasslands, Savannas and Shrublands	1
Concentrated Organic Fertilizers	Fertilization	Fungi	Tropical and Subtropical Moist Broadleaf Forests	4
Concentrated Organic Fertilizers	Fertilization	Nematodes	Temperate Broadleaf and Mixed Forests	21
Conservation Tillage	Tillage	Birds	Temperate Broadleaf and Mixed Forests	3
Cover Crop / Green Manure / Living Mulch	Soil Cover	Bacteria	Flooded Grasslands and Savannas	4
Cover Crop / Green Manure / Living Mulch	Soil Cover	Bacteria	Mediterranean Forests, Woodlands and Scrub	2
Cover Crop / Green Manure / Living Mulch	Soil Cover	Bacteria	Temperate Broadleaf and Mixed Forests	27
Cover Crop / Green Manure / Living Mulch	Soil Cover	Bacteria	Tropical and Subtropical Moist Broadleaf Forests	1
Cover Crop / Green Manure / Living Mulch	Soil Cover	Earthworms	Mediterranean Forests, Woodlands and Scrub	4
Cover Crop / Green Manure / Living Mulch	Soil Cover	Earthworms	Temperate Broadleaf and Mixed Forests	21
Cover Crop / Green Manure / Living Mulch	Soil Cover	Earthworms	Temperate Conifer Forests	1
Cover Crop / Green Manure / Living Mulch	Soil Cover	Earthworms	Temperate Grasslands, Savannas and Shrublands	1
Cover Crop / Green Manure / Living Mulch	Soil Cover	Earthworms	NA	1
Cover Crop / Green Manure / Living Mulch	Soil Cover	F:B Ratio	Flooded Grasslands and Savannas	1
Cover Crop / Green Manure / Living Mulch	Soil Cover	F:B Ratio	Mediterranean Forests, Woodlands and Scrub	2
Cover Crop / Green Manure / Living Mulch	Soil Cover	F:B Ratio	Temperate Broadleaf and Mixed Forests	8
Cover Crop / Green Manure / Living Mulch	Soil Cover	F:B Ratio	Tropical and Subtropical Moist Broadleaf Forests	1
Cover Crop / Green Manure / Living Mulch	Soil Cover	F:B Ratio	NA	2
Cover Crop / Green Manure / Living Mulch	Soil Cover	Fungi	Flooded Grasslands and Savannas	2
Cover Crop / Green Manure / Living Mulch	Soil Cover	Fungi	Mediterranean Forests, Woodlands and Scrub	2
Cover Crop / Green Manure / Living Mulch	Soil Cover	Fungi	Temperate Broadleaf and Mixed Forests	19
Cover Crop / Green Manure / Living Mulch	Soil Cover	Fungi	Tropical and Subtropical Moist Broadleaf Forests	1
Cover Crop / Green Manure / Living Mulch	Soil Cover	Nematodes	Mediterranean Forests, Woodlands and Scrub	45
Cover Crop / Green Manure / Living Mulch	Soil Cover	Nematodes	Temperate Broadleaf and Mixed Forests	21
Cover Crop / Green Manure / Living Mulch	Soil Cover	Nematodes	Temperate Conifer Forests	1
Cover Crop / Green Manure / Living Mulch	Soil Cover	Nematodes	Tropical and Subtropical Dry Broadleaf Forests	1
Cover Crop / Green Manure / Living Mulch	Soil Cover	Nematodes	Tropical and Subtropical Moist Broadleaf Forests	8
Cover Crop / Green Manure / Living Mulch	Soil Cover	Nematodes	NA	13
Crop Diversity - Diverse in Geography	Crop Diversity	Arthropods	Mediterranean Forests, Woodlands and Scrub	2
Crop Diversity - Diverse in Geography	Crop Diversity	Arthropods	Temperate Broadleaf and Mixed Forests	8
Crop Diversity - Diverse in Geography	Crop Diversity	Arthropods	Tropical and Subtropical Dry Broadleaf Forests	1
Crop Diversity - Diverse in Geography	Crop Diversity	Bacteria	Temperate Broadleaf and Mixed Forests	3
Crop Diversity - Diverse in Geography	Crop Diversity	Bacteria	Temperate Grasslands, Savannas and Shrublands	1
Crop Diversity - Diverse in Geography	Crop Diversity	Bacteria	Tropical and Subtropical Moist Broadleaf Forests	5
Crop Diversity - Diverse in Geography	Crop Diversity	Birds	Temperate Broadleaf and Mixed Forests	1
Crop Diversity - Diverse in Geography	Crop Diversity	Birds	Temperate Conifer Forests	1
Crop Diversity - Diverse in Geography	Crop Diversity	Birds	Tropical and Subtropical Moist Broadleaf Forests	7
Crop Diversity - Diverse in Geography	Crop Diversity	Earthworms	Temperate Broadleaf and Mixed Forests	4
Crop Diversity - Diverse in Geography	Crop Diversity	Earthworms	NA	1
Crop Diversity - Diverse in Geography	Crop Diversity	F:B Ratio	Temperate Grasslands, Savannas and Shrublands	1
Crop Diversity - Diverse in Geography	Crop Diversity	F:B Ratio	Tropical and Subtropical Moist Broadleaf Forests	2
Crop Diversity - Diverse in Geography	Crop Diversity	Fungi	Temperate Broadleaf and Mixed Forests	2
Crop Diversity - Diverse in Geography	Crop Diversity	Fungi	Temperate Grasslands, Savannas and Shrublands	1
Crop Diversity - Diverse in Geography	Crop Diversity	Fungi	Tropical and Subtropical Moist Broadleaf Forests	4
Crop Diversity - Diverse in Geography	Crop Diversity	Mammals	Boreal Forests/Taiga	4
Crop Diversity - Diverse in Geography	Crop Diversity	Mammals	Flooded Grasslands and Savannas	1
Crop Diversity - Diverse in Geography	Crop Diversity	Mammals	Mediterranean Forests, Woodlands and Scrub	2
Crop Diversity - Diverse in Geography	Crop Diversity	Mammals	NA	1
Crop Diversity - Diverse in Geography	Crop Diversity	Mammals	Temperate Broadleaf and Mixed Forests	9
Crop Diversity - Diverse in Geography	Crop Diversity	Mammals	Temperate Conifer Forests	1
Crop Diversity - Diverse in Geography	Crop Diversity	Mammals	Temperate Grasslands, Savannas and Shrublands	3
Crop Diversity - Diverse in Geography	Crop Diversity	Mammals	Tropical and Subtropical Grasslands, Savannas and Shrublands	1
Crop Diversity - Diverse in Geography	Crop Diversity	Mammals	Tropical and Subtropical Moist Broadleaf Forests	3
Crop Diversity - Diverse in Geography	Crop Diversity	Nematodes	Deserts and Xeric Shrublands	5
Crop Diversity - Diverse Temporal	Crop Diversity	Bacteria	Temperate Broadleaf and Mixed Forests	6
Crop Diversity - Diverse Temporal	Crop Diversity	Bacteria	NA	2
Crop Diversity - Diverse Temporal	Crop Diversity	Birds	Mediterranean Forests, Woodlands and Scrub	1
Crop Diversity - Diverse Temporal	Crop Diversity	Birds	Temperate Broadleaf and Mixed Forests	7
Crop Diversity - Diverse Temporal	Crop Diversity	Birds	Temperate Grasslands, Savannas and Shrublands	2
Crop Diversity - Diverse Temporal	Crop Diversity	Earthworms	Mediterranean Forests, Woodlands and Scrub	2
Crop Diversity - Diverse Temporal	Crop Diversity	Earthworms	Temperate Broadleaf and Mixed Forests	10
Crop Diversity - Diverse Temporal	Crop Diversity	Earthworms	Temperate Grasslands, Savannas and Shrublands	3
Crop Diversity - Diverse Temporal	Crop Diversity	Earthworms	Tropical and Subtropical Coniferous Forests	1
Crop Diversity - Diverse Temporal	Crop Diversity	Earthworms	Tropical and Subtropical Dry Broadleaf Forests	1
Crop Diversity - Diverse Temporal	Crop Diversity	Earthworms	Tropical and Subtropical Grasslands, Savannas and Shrublands	3
Crop Diversity - Diverse Temporal	Crop Diversity	F:B Ratio	Temperate Broadleaf and Mixed Forests	2
Crop Diversity - Diverse Temporal	Crop Diversity	Fungi	Temperate Broadleaf and Mixed Forests	13
Crop Diversity - Diverse Temporal	Crop Diversity	Fungi	NA	1
Crop Diversity - Diverse Temporal	Crop Diversity	Nematodes	Mediterranean Forests, Woodlands and Scrub	4
Crop Diversity - Diverse Temporal	Crop Diversity	Nematodes	Temperate Broadleaf and Mixed Forests	38
Crop Diversity - Diverse Temporal	Crop Diversity	Nematodes	Tropical and Subtropical Moist Broadleaf Forests	9
Extensive Grazing	Grazing	Birds	Deserts and Xeric Shrublands	1
Extensive Grazing	Grazing	Birds	Temperate Broadleaf and Mixed Forests	10
Extensive Grazing	Grazing	Birds	Tropical and Subtropical Grasslands, Savannas and Shrublands	2
Extensive Grazing	Grazing	Birds	Tundra	1
Extensive Grazing	Grazing	Mammals	Deserts and Xeric Shrublands	12
Extensive Grazing	Grazing	Mammals	Mediterranean Forests, Woodlands and Scrub	1
Extensive Grazing	Grazing	Mammals	Temperate Broadleaf and Mixed Forests	13
Extensive Grazing	Grazing	Mammals	Temperate Conifer Forests	1
Extensive Grazing	Grazing	Mammals	Temperate Grasslands, Savannas and Shrublands	1
Flooding	Miscellaneous	Birds	Mediterranean Forests, Woodlands and Scrub	34
Inorganic + Bulky Organic Fert	Fertilization	Bacteria	Deserts and Xeric Shrublands	2
Inorganic + Bulky Organic Fert	Fertilization	Bacteria	Temperate Broadleaf and Mixed Forests	6
Inorganic + Bulky Organic Fert	Fertilization	Bacteria	Tropical and Subtropical Moist Broadleaf Forests	7
Inorganic + Bulky Organic Fert	Fertilization	Bacteria	NA	2
Inorganic + Bulky Organic Fert	Fertilization	Birds	Tropical and Subtropical Moist Broadleaf Forests	2
Inorganic + Bulky Organic Fert	Fertilization	Earthworms	Deserts and Xeric Shrublands	2
Inorganic + Bulky Organic Fert	Fertilization	Earthworms	Mediterranean Forests, Woodlands and Scrub	3
Inorganic + Bulky Organic Fert	Fertilization	Earthworms	Temperate Broadleaf and Mixed Forests	1
Inorganic + Bulky Organic Fert	Fertilization	Earthworms	Temperate Conifer Forests	1
Inorganic + Bulky Organic Fert	Fertilization	Earthworms	Tropical and Subtropical Grasslands, Savannas and Shrublands	3
Inorganic + Bulky Organic Fert	Fertilization	Earthworms	Tundra	1
Inorganic + Bulky Organic Fert	Fertilization	Earthworms	NA	4
Inorganic + Bulky Organic Fert	Fertilization	F:B Ratio	Deserts and Xeric Shrublands	1
Inorganic + Bulky Organic Fert	Fertilization	F:B Ratio	Temperate Broadleaf and Mixed Forests	2
Inorganic + Bulky Organic Fert	Fertilization	F:B Ratio	Tropical and Subtropical Moist Broadleaf Forests	1
Inorganic + Bulky Organic Fert	Fertilization	F:B Ratio	NA	1
Inorganic + Bulky Organic Fert	Fertilization	Fungi	Deserts and Xeric Shrublands	2
Inorganic + Bulky Organic Fert	Fertilization	Fungi	Temperate Broadleaf and Mixed Forests	5
Inorganic + Bulky Organic Fert	Fertilization	Fungi	Tropical and Subtropical Moist Broadleaf Forests	6
Inorganic + Bulky Organic Fert	Fertilization	Fungi	NA	3
Inorganic + Bulky Organic Fert	Fertilization	Mammals	Temperate Broadleaf and Mixed Forests	1
Inorganic + Bulky Organic Fert	Fertilization	Nematodes	Montane Grasslands and Shrublands	9
Inorganic + Bulky Organic Fert	Fertilization	Nematodes	Temperate Broadleaf and Mixed Forests	14
Inorganic + Bulky Organic Fert	Fertilization	Nematodes	Tropical and Subtropical Moist Broadleaf Forests	32
Inorganic + Bulky Organic Fert	Fertilization	Nematodes	NA	11
Irrigation - Drip/Trickle	Irrigation	Arthropods	Temperate Broadleaf and Mixed Forests	1
Irrigation - Drip/Trickle	Irrigation	Earthworms	Temperate Broadleaf and Mixed Forests	1
Irrigation - Drip/Trickle	Irrigation	Mammals	Mediterranean Forests, Woodlands and Scrub	1
Irrigation - Furrow	Irrigation	Nematodes	Mediterranean Forests, Woodlands and Scrub	16
Irrigation - Sprinkler	Irrigation	Arthropods	Temperate Broadleaf and Mixed Forests	1
Irrigation - Sprinkler	Irrigation	Arthropods	Tropical and Subtropical Moist Broadleaf Forests	1
Irrigation - Sprinkler	Irrigation	Earthworms	Temperate Grasslands, Savannas and Shrublands	1
Irrigation - Subsurface	Irrigation	Arthropods	Temperate Broadleaf and Mixed Forests	1
Minimum Tillage	Tillage	Arthropods	Temperate Broadleaf and Mixed Forests	1
Minimum Tillage	Tillage	Bacteria	Temperate Broadleaf and Mixed Forests	5
Minimum Tillage	Tillage	Bacteria	Temperate Grasslands, Savannas and Shrublands	3
Minimum Tillage	Tillage	Birds	NA	1
Minimum Tillage	Tillage	Earthworms	Deserts and Xeric Shrublands	2
Minimum Tillage	Tillage	Earthworms	Mediterranean Forests, Woodlands and Scrub	3
Minimum Tillage	Tillage	Earthworms	Temperate Broadleaf and Mixed Forests	22
Minimum Tillage	Tillage	Earthworms	Tropical and Subtropical Moist Broadleaf Forests	1
Minimum Tillage	Tillage	Earthworms	NA	5
Minimum Tillage	Tillage	F:B Ratio	Temperate Broadleaf and Mixed Forests	3
Minimum Tillage	Tillage	F:B Ratio	Temperate Grasslands, Savannas and Shrublands	2
Minimum Tillage	Tillage	Fungi	Temperate Broadleaf and Mixed Forests	3
Minimum Tillage	Tillage	Fungi	Temperate Grasslands, Savannas and Shrublands	1
Minimum Tillage	Tillage	Mammals	Temperate Broadleaf and Mixed Forests	3
Minimum Tillage	Tillage	Nematodes	Mediterranean Forests, Woodlands and Scrub	14
Minimum Tillage	Tillage	Nematodes	Temperate Broadleaf and Mixed Forests	12
Minimum Tillage	Tillage	Nematodes	Temperate Grasslands, Savannas and Shrublands	3
Minimum Tillage	Tillage	Nematodes	NA	11
Native Grass/Vegetation	Soil Cover	Arthropods	Temperate Broadleaf and Mixed Forests	2
Native Grass/Vegetation	Soil Cover	Bacteria	Temperate Broadleaf and Mixed Forests	1
Native Grass/Vegetation	Soil Cover	Earthworms	Temperate Broadleaf and Mixed Forests	2
Native Grass/Vegetation	Soil Cover	Fungi	Temperate Broadleaf and Mixed Forests	1
Native Grass/Vegetation	Soil Cover	Nematodes	Temperate Broadleaf and Mixed Forests	5
Natural Buffer Areas	Planned Biodiversity Interferences	Arthropods	Mediterranean Forests, Woodlands and Scrub	6
Natural Buffer Areas	Planned Biodiversity Interferences	Arthropods	Temperate Broadleaf and Mixed Forests	14
Natural Buffer Areas	Planned Biodiversity Interferences	Arthropods	Temperate Grasslands, Savannas and Shrublands	7
Natural Buffer Areas	Planned Biodiversity Interferences	Arthropods	Tropical and Subtropical Grasslands, Savannas and Shrublands	4
Natural Buffer Areas	Planned Biodiversity Interferences	Arthropods	Tropical and Subtropical Moist Broadleaf Forests	2
Natural Buffer Areas	Planned Biodiversity Interferences	Bacteria	Temperate Broadleaf and Mixed Forests	1
Natural Buffer Areas	Planned Biodiversity Interferences	Birds	Mangroves	1
Natural Buffer Areas	Planned Biodiversity Interferences	Birds	Mediterranean Forests, Woodlands and Scrub	5
Natural Buffer Areas	Planned Biodiversity Interferences	Birds	Temperate Broadleaf and Mixed Forests	25
Natural Buffer Areas	Planned Biodiversity Interferences	Birds	Tropical and Subtropical Dry Broadleaf Forests	7
Natural Buffer Areas	Planned Biodiversity Interferences	Birds	Tropical and Subtropical Grasslands, Savannas and Shrublands	1
Natural Buffer Areas	Planned Biodiversity Interferences	Birds	Tropical and Subtropical Moist Broadleaf Forests	4
Natural Buffer Areas	Planned Biodiversity Interferences	Birds	NA	3
Natural Buffer Areas	Planned Biodiversity Interferences	Fungi	Temperate Broadleaf and Mixed Forests	1
Natural Buffer Areas	Planned Biodiversity Interferences	Mammals	Boreal Forests/Taiga	6
Natural Buffer Areas	Planned Biodiversity Interferences	Mammals	Mediterranean Forests, Woodlands and Scrub	2
Natural Buffer Areas	Planned Biodiversity Interferences	Mammals	Montane Grasslands and Shrublands	3
Natural Buffer Areas	Planned Biodiversity Interferences	Mammals	NA	1
Natural Buffer Areas	Planned Biodiversity Interferences	Mammals	Temperate Broadleaf and Mixed Forests	32
Natural Buffer Areas	Planned Biodiversity Interferences	Mammals	Temperate Conifer Forests	4
Natural Buffer Areas	Planned Biodiversity Interferences	Mammals	Temperate Grasslands, Savannas and Shrublands	5
Natural Buffer Areas	Planned Biodiversity Interferences	Mammals	Tropical and Subtropical Moist Broadleaf Forests	9
Natural Buffer Areas	Planned Biodiversity Interferences	Nematodes	Temperate Broadleaf and Mixed Forests	1
Natural Buffer Areas	Planned Biodiversity Interferences	Nematodes	NA	2
No Canopy Cutting	Miscellaneous	Birds	Tropical and Subtropical Moist Broadleaf Forests	3
No Canopy Cutting	Miscellaneous	Mammals	Temperate Conifer Forests	3
No Fertilizer	Fertilization	Arthropods	Temperate Broadleaf and Mixed Forests	1
No Fertilizer	Fertilization	Arthropods	Tropical and Subtropical Grasslands, Savannas and Shrublands	2
No Fertilizer	Fertilization	Bacteria	Deserts and Xeric Shrublands	2
No Fertilizer	Fertilization	Bacteria	Flooded Grasslands and Savannas	4
No Fertilizer	Fertilization	Bacteria	Mediterranean Forests, Woodlands and Scrub	2
No Fertilizer	Fertilization	Bacteria	Temperate Broadleaf and Mixed Forests	45
No Fertilizer	Fertilization	Bacteria	Temperate Conifer Forests	1
No Fertilizer	Fertilization	Bacteria	Tropical and Subtropical Moist Broadleaf Forests	7
No Fertilizer	Fertilization	Bacteria	NA	1
No Fertilizer	Fertilization	Birds	NA	4
No Fertilizer	Fertilization	Earthworms	Deserts and Xeric Shrublands	1
No Fertilizer	Fertilization	Earthworms	Mediterranean Forests, Woodlands and Scrub	4
No Fertilizer	Fertilization	Earthworms	Temperate Broadleaf and Mixed Forests	20
No Fertilizer	Fertilization	Earthworms	Tropical and Subtropical Dry Broadleaf Forests	1
No Fertilizer	Fertilization	Earthworms	Tundra	1
No Fertilizer	Fertilization	F:B Ratio	Deserts and Xeric Shrublands	1
No Fertilizer	Fertilization	F:B Ratio	Flooded Grasslands and Savannas	1
No Fertilizer	Fertilization	F:B Ratio	Mediterranean Forests, Woodlands and Scrub	1
No Fertilizer	Fertilization	F:B Ratio	Temperate Broadleaf and Mixed Forests	17
No Fertilizer	Fertilization	F:B Ratio	Temperate Grasslands, Savannas and Shrublands	2
No Fertilizer	Fertilization	F:B Ratio	Tropical and Subtropical Moist Broadleaf Forests	2
No Fertilizer	Fertilization	F:B Ratio	NA	1
No Fertilizer	Fertilization	Fungi	Deserts and Xeric Shrublands	2
No Fertilizer	Fertilization	Fungi	Flooded Grasslands and Savannas	1
No Fertilizer	Fertilization	Fungi	Mediterranean Forests, Woodlands and Scrub	2
No Fertilizer	Fertilization	Fungi	Temperate Broadleaf and Mixed Forests	31
No Fertilizer	Fertilization	Fungi	Temperate Conifer Forests	1
No Fertilizer	Fertilization	Fungi	Tropical and Subtropical Moist Broadleaf Forests	4
No Fertilizer	Fertilization	Fungi	NA	1
No Fertilizer	Fertilization	Nematodes	Mediterranean Forests, Woodlands and Scrub	5
No Fertilizer	Fertilization	Nematodes	Montane Grasslands and Shrublands	8
No Fertilizer	Fertilization	Nematodes	Temperate Broadleaf and Mixed Forests	44
No Fertilizer	Fertilization	Nematodes	Temperate Conifer Forests	4
No Fertilizer	Fertilization	Nematodes	Temperate Grasslands, Savannas and Shrublands	9
No Fertilizer	Fertilization	Nematodes	Tropical and Subtropical Grasslands, Savannas and Shrublands	1
No Fertilizer	Fertilization	Nematodes	Tropical and Subtropical Moist Broadleaf Forests	22
No Fertilizer	Fertilization	Nematodes	NA	10
No Fungicide Use	No Pesticide Use	Arthropods	Temperate Broadleaf and Mixed Forests	3
No Fungicide Use	No Pesticide Use	Bacteria	Temperate Broadleaf and Mixed Forests	3
No Fungicide Use	No Pesticide Use	Bacteria	NA	3
No Fungicide Use	No Pesticide Use	Birds	Mediterranean Forests, Woodlands and Scrub	4
No Fungicide Use	No Pesticide Use	Birds	Temperate Broadleaf and Mixed Forests	1
No Fungicide Use	No Pesticide Use	Birds	Temperate Grasslands, Savannas and Shrublands	2
No Fungicide Use	No Pesticide Use	Birds	NA	8
No Fungicide Use	No Pesticide Use	Earthworms	Mediterranean Forests, Woodlands and Scrub	3
No Fungicide Use	No Pesticide Use	Earthworms	Temperate Broadleaf and Mixed Forests	35
No Fungicide Use	No Pesticide Use	Earthworms	Temperate Conifer Forests	3
No Fungicide Use	No Pesticide Use	Earthworms	Tropical and Subtropical Dry Broadleaf Forests	1
No Fungicide Use	No Pesticide Use	Earthworms	NA	4
No Fungicide Use	No Pesticide Use	F:B Ratio	Temperate Broadleaf and Mixed Forests	1
No Fungicide Use	No Pesticide Use	Fungi	Temperate Broadleaf and Mixed Forests	3
No Fungicide Use	No Pesticide Use	Mammals	Boreal Forests/Taiga	1
No Fungicide Use	No Pesticide Use	Mammals	Mediterranean Forests, Woodlands and Scrub	3
No Fungicide Use	No Pesticide Use	Mammals	Temperate Broadleaf and Mixed Forests	12
No Fungicide Use	No Pesticide Use	Mammals	Temperate Grasslands, Savannas and Shrublands	2
No Fungicide Use	No Pesticide Use	Nematodes	Mediterranean Forests, Woodlands and Scrub	2
No Fungicide Use	No Pesticide Use	Nematodes	Temperate Broadleaf and Mixed Forests	7
No Fungicide Use	No Pesticide Use	Nematodes	Tropical and Subtropical Grasslands, Savannas and Shrublands	1
No Fungicide Use	No Pesticide Use	Nematodes	NA	7
No GMO Use	No GMO	Bacteria	Temperate Broadleaf and Mixed Forests	1
No GMO Use	No GMO	Bacteria	Temperate Grasslands, Savannas and Shrublands	2
No GMO Use	No GMO	Bacteria	NA	1
No GMO Use	No GMO	F:B Ratio	Temperate Broadleaf and Mixed Forests	1
No GMO Use	No GMO	F:B Ratio	Temperate Grasslands, Savannas and Shrublands	2
No GMO Use	No GMO	F:B Ratio	NA	1
No GMO Use	No GMO	Fungi	Temperate Broadleaf and Mixed Forests	1
No GMO Use	No GMO	Nematodes	Temperate Broadleaf and Mixed Forests	12
No GMO Use	No GMO	Nematodes	Temperate Grasslands, Savannas and Shrublands	2
No GMO Use	No GMO	Nematodes	NA	6
No Grazing	Grazing	Arthropods	Temperate Broadleaf and Mixed Forests	7
No Grazing	Grazing	Birds	Mediterranean Forests, Woodlands and Scrub	2
No Grazing	Grazing	Birds	Tundra	1
No Grazing	Grazing	Earthworms	Temperate Broadleaf and Mixed Forests	1
No Grazing	Grazing	Earthworms	Temperate Grasslands, Savannas and Shrublands	1
No Grazing	Grazing	Mammals	Mediterranean Forests, Woodlands and Scrub	2
No Grazing	Grazing	Mammals	Temperate Broadleaf and Mixed Forests	3
No Grazing	Grazing	Mammals	Temperate Conifer Forests	1
No Grazing	Grazing	Mammals	Temperate Grasslands, Savannas and Shrublands	6
No Grazing	Grazing	Mammals	Tropical and Subtropical Moist Broadleaf Forests	2
No Grazing	Grazing	Nematodes	Temperate Conifer Forests	7
No Herbicide Use	No Pesticide Use	Arthropods	Temperate Broadleaf and Mixed Forests	3
No Herbicide Use	No Pesticide Use	Arthropods	Tropical and Subtropical Moist Broadleaf Forests	3
No Herbicide Use	No Pesticide Use	Bacteria	Temperate Broadleaf and Mixed Forests	5
No Herbicide Use	No Pesticide Use	Bacteria	NA	3
No Herbicide Use	No Pesticide Use	Birds	Mediterranean Forests, Woodlands and Scrub	9
No Herbicide Use	No Pesticide Use	Birds	Temperate Broadleaf and Mixed Forests	3
No Herbicide Use	No Pesticide Use	Birds	Temperate Conifer Forests	1
No Herbicide Use	No Pesticide Use	Birds	Temperate Grasslands, Savannas and Shrublands	2
No Herbicide Use	No Pesticide Use	Birds	Tropical and Subtropical Moist Broadleaf Forests	3
No Herbicide Use	No Pesticide Use	Birds	NA	8
No Herbicide Use	No Pesticide Use	Earthworms	Deserts and Xeric Shrublands	2
No Herbicide Use	No Pesticide Use	Earthworms	Mediterranean Forests, Woodlands and Scrub	6
No Herbicide Use	No Pesticide Use	Earthworms	Temperate Broadleaf and Mixed Forests	46
No Herbicide Use	No Pesticide Use	Earthworms	Temperate Conifer Forests	3
No Herbicide Use	No Pesticide Use	Earthworms	Temperate Grasslands, Savannas and Shrublands	1
No Herbicide Use	No Pesticide Use	Earthworms	Tropical and Subtropical Dry Broadleaf Forests	1
No Herbicide Use	No Pesticide Use	Earthworms	NA	14
No Herbicide Use	No Pesticide Use	F:B Ratio	Temperate Broadleaf and Mixed Forests	1
No Herbicide Use	No Pesticide Use	F:B Ratio	Temperate Grasslands, Savannas and Shrublands	1
No Herbicide Use	No Pesticide Use	Fungi	Temperate Broadleaf and Mixed Forests	5
No Herbicide Use	No Pesticide Use	Mammals	Boreal Forests/Taiga	1
No Herbicide Use	No Pesticide Use	Mammals	Mediterranean Forests, Woodlands and Scrub	7
No Herbicide Use	No Pesticide Use	Mammals	Temperate Broadleaf and Mixed Forests	18
No Herbicide Use	No Pesticide Use	Mammals	Temperate Conifer Forests	1
No Herbicide Use	No Pesticide Use	Mammals	Temperate Grasslands, Savannas and Shrublands	3
No Herbicide Use	No Pesticide Use	Nematodes	Mediterranean Forests, Woodlands and Scrub	8
No Herbicide Use	No Pesticide Use	Nematodes	Temperate Broadleaf and Mixed Forests	34
No Herbicide Use	No Pesticide Use	Nematodes	Temperate Conifer Forests	15
No Herbicide Use	No Pesticide Use	Nematodes	Tropical and Subtropical Grasslands, Savannas and Shrublands	2
No Herbicide Use	No Pesticide Use	Nematodes	Tropical and Subtropical Moist Broadleaf Forests	6
No Herbicide Use	No Pesticide Use	Nematodes	NA	7
No Insecticide Use	No Pesticide Use	Arthropods	Temperate Broadleaf and Mixed Forests	3
No Insecticide Use	No Pesticide Use	Arthropods	Temperate Conifer Forests	1
No Insecticide Use	No Pesticide Use	Arthropods	Tropical and Subtropical Grasslands, Savannas and Shrublands	6
No Insecticide Use	No Pesticide Use	Arthropods	Tropical and Subtropical Moist Broadleaf Forests	3
No Insecticide Use	No Pesticide Use	Bacteria	Temperate Broadleaf and Mixed Forests	2
No Insecticide Use	No Pesticide Use	Bacteria	NA	3
No Insecticide Use	No Pesticide Use	Birds	Mediterranean Forests, Woodlands and Scrub	4
No Insecticide Use	No Pesticide Use	Birds	Temperate Broadleaf and Mixed Forests	3
No Insecticide Use	No Pesticide Use	Birds	Temperate Grasslands, Savannas and Shrublands	2
No Insecticide Use	No Pesticide Use	Birds	NA	8
No Insecticide Use	No Pesticide Use	Earthworms	Mediterranean Forests, Woodlands and Scrub	3
No Insecticide Use	No Pesticide Use	Earthworms	Temperate Broadleaf and Mixed Forests	34
No Insecticide Use	No Pesticide Use	Earthworms	Temperate Conifer Forests	3
No Insecticide Use	No Pesticide Use	Earthworms	Temperate Grasslands, Savannas and Shrublands	1
No Insecticide Use	No Pesticide Use	Earthworms	Tropical and Subtropical Dry Broadleaf Forests	1
No Insecticide Use	No Pesticide Use	Earthworms	NA	4
No Insecticide Use	No Pesticide Use	F:B Ratio	Temperate Broadleaf and Mixed Forests	1
No Insecticide Use	No Pesticide Use	F:B Ratio	Temperate Grasslands, Savannas and Shrublands	1
No Insecticide Use	No Pesticide Use	Fungi	Temperate Broadleaf and Mixed Forests	2
No Insecticide Use	No Pesticide Use	Mammals	Boreal Forests/Taiga	1
No Insecticide Use	No Pesticide Use	Mammals	Mediterranean Forests, Woodlands and Scrub	3
No Insecticide Use	No Pesticide Use	Mammals	NA	1
No Insecticide Use	No Pesticide Use	Mammals	Temperate Broadleaf and Mixed Forests	15
No Insecticide Use	No Pesticide Use	Mammals	Temperate Grasslands, Savannas and Shrublands	2
No Insecticide Use	No Pesticide Use	Nematodes	Mediterranean Forests, Woodlands and Scrub	6
No Insecticide Use	No Pesticide Use	Nematodes	Temperate Broadleaf and Mixed Forests	14
No Insecticide Use	No Pesticide Use	Nematodes	Tropical and Subtropical Grasslands, Savannas and Shrublands	1
No Insecticide Use	No Pesticide Use	Nematodes	Tropical and Subtropical Moist Broadleaf Forests	8
No Insecticide Use	No Pesticide Use	Nematodes	NA	7
No Irrigation	Irrigation	Nematodes	NA	2
No Mowing	Soil Cover	Birds	Mediterranean Forests, Woodlands and Scrub	10
No Mowing	Soil Cover	F:B Ratio	Temperate Grasslands, Savannas and Shrublands	2
No Mowing	Soil Cover	Nematodes	Temperate Grasslands, Savannas and Shrublands	3
Organic Matter Mulching	Soil Cover	Bacteria	Mediterranean Forests, Woodlands and Scrub	1
Organic Matter Mulching	Soil Cover	Bacteria	Temperate Broadleaf and Mixed Forests	11
Organic Matter Mulching	Soil Cover	Bacteria	Tropical and Subtropical Moist Broadleaf Forests	6
Organic Matter Mulching	Soil Cover	Bacteria	NA	2
Organic Matter Mulching	Soil Cover	Earthworms	Deserts and Xeric Shrublands	2
Organic Matter Mulching	Soil Cover	Earthworms	Mediterranean Forests, Woodlands and Scrub	1
Organic Matter Mulching	Soil Cover	Earthworms	Montane Grasslands and Shrublands	1
Organic Matter Mulching	Soil Cover	Earthworms	Temperate Broadleaf and Mixed Forests	7
Organic Matter Mulching	Soil Cover	Earthworms	Temperate Conifer Forests	1
Organic Matter Mulching	Soil Cover	Earthworms	Temperate Grasslands, Savannas and Shrublands	1
Organic Matter Mulching	Soil Cover	Earthworms	Tropical and Subtropical Coniferous Forests	1
Organic Matter Mulching	Soil Cover	Earthworms	Tropical and Subtropical Moist Broadleaf Forests	4
Organic Matter Mulching	Soil Cover	F:B Ratio	Mediterranean Forests, Woodlands and Scrub	1
Organic Matter Mulching	Soil Cover	F:B Ratio	Temperate Broadleaf and Mixed Forests	5
Organic Matter Mulching	Soil Cover	F:B Ratio	Tropical and Subtropical Moist Broadleaf Forests	4
Organic Matter Mulching	Soil Cover	Fungi	Mediterranean Forests, Woodlands and Scrub	1
Organic Matter Mulching	Soil Cover	Fungi	Temperate Broadleaf and Mixed Forests	5
Organic Matter Mulching	Soil Cover	Fungi	Tropical and Subtropical Moist Broadleaf Forests	12
Organic Matter Mulching	Soil Cover	Fungi	NA	1
Organic Matter Mulching	Soil Cover	Nematodes	Temperate Broadleaf and Mixed Forests	25
Organic Matter Mulching	Soil Cover	Nematodes	Temperate Conifer Forests	1
Organic Matter Mulching	Soil Cover	Nematodes	Tropical and Subtropical Grasslands, Savannas and Shrublands	1
Organic Matter Mulching	Soil Cover	Nematodes	Tropical and Subtropical Moist Broadleaf Forests	24
Rotational Grazing	Grazing	Birds	Boreal Forests/Taiga	2
Rotational Grazing	Grazing	Birds	Mediterranean Forests, Woodlands and Scrub	2
Rotational Grazing	Grazing	Birds	Tropical and Subtropical Moist Broadleaf Forests	1
Stubble Mulch Tillage/Stubble Mulch Farming	Tillage	Arthropods	Temperate Broadleaf and Mixed Forests	1
Stubble Mulch Tillage/Stubble Mulch Farming	Tillage	Birds	Temperate Broadleaf and Mixed Forests	2
Stubble Mulch Tillage/Stubble Mulch Farming	Tillage	Birds	Temperate Grasslands, Savannas and Shrublands	18
Stubble Mulch Tillage/Stubble Mulch Farming	Tillage	Earthworms	NA	1
Stubble Mulch Tillage/Stubble Mulch Farming	Tillage	Mammals	Mediterranean Forests, Woodlands and Scrub	1
Stubble Mulch Tillage/Stubble Mulch Farming	Tillage	Nematodes	Tropical and Subtropical Moist Broadleaf Forests	3
Synthetic Mulching	Soil Cover	Bacteria	Temperate Broadleaf and Mixed Forests	14
Synthetic Mulching	Soil Cover	Earthworms	Temperate Broadleaf and Mixed Forests	1
Synthetic Mulching	Soil Cover	Earthworms	Temperate Conifer Forests	1
Synthetic Mulching	Soil Cover	F:B Ratio	Temperate Broadleaf and Mixed Forests	6
Synthetic Mulching	Soil Cover	Fungi	Temperate Broadleaf and Mixed Forests	6
Synthetic Mulching	Soil Cover	Nematodes	Temperate Conifer Forests	15
Synthetic Mulching	Soil Cover	Nematodes	NA	12
Unproductive Biodiversity Zones	Planned Biodiversity Interferences	Arthropods	Temperate Broadleaf and Mixed Forests	7
Unproductive Biodiversity Zones	Planned Biodiversity Interferences	Arthropods	Temperate Conifer Forests	1
Unproductive Biodiversity Zones	Planned Biodiversity Interferences	Arthropods	Temperate Grasslands, Savannas and Shrublands	7
Unproductive Biodiversity Zones	Planned Biodiversity Interferences	Birds	Mediterranean Forests, Woodlands and Scrub	2
Unproductive Biodiversity Zones	Planned Biodiversity Interferences	Birds	Temperate Broadleaf and Mixed Forests	6
Unproductive Biodiversity Zones	Planned Biodiversity Interferences	Mammals	Temperate Broadleaf and Mixed Forests	1
Vaccines-Livestock	Livestock Care	Earthworms	Temperate Broadleaf and Mixed Forests	1
Vaccines-Livestock	Livestock Care	Nematodes	Temperate Broadleaf and Mixed Forests	1
Vermicides-Livestock	Livestock Care	Earthworms	Temperate Broadleaf and Mixed Forests	1
Vermicides-Livestock	Livestock Care	Nematodes	Temperate Broadleaf and Mixed Forests	1
Zero Tillage	Tillage	Arthropods	Boreal Forests/Taiga	1
Zero Tillage	Tillage	Arthropods	Temperate Broadleaf and Mixed Forests	3
Zero Tillage	Tillage	Bacteria	Mediterranean Forests, Woodlands and Scrub	1
Zero Tillage	Tillage	Bacteria	Temperate Broadleaf and Mixed Forests	32
Zero Tillage	Tillage	Bacteria	Temperate Grasslands, Savannas and Shrublands	2
Zero Tillage	Tillage	Bacteria	Tropical and Subtropical Moist Broadleaf Forests	3
Zero Tillage	Tillage	Bacteria	NA	3
Zero Tillage	Tillage	Birds	Mediterranean Forests, Woodlands and Scrub	1
Zero Tillage	Tillage	Birds	Temperate Broadleaf and Mixed Forests	6
Zero Tillage	Tillage	Birds	NA	4
Zero Tillage	Tillage	Earthworms	Deserts and Xeric Shrublands	1
Zero Tillage	Tillage	Earthworms	Mediterranean Forests, Woodlands and Scrub	8
Zero Tillage	Tillage	Earthworms	Montane Grasslands and Shrublands	3
Zero Tillage	Tillage	Earthworms	Temperate Broadleaf and Mixed Forests	30
Zero Tillage	Tillage	Earthworms	Temperate Grasslands, Savannas and Shrublands	4
Zero Tillage	Tillage	Earthworms	Tropical and Subtropical Coniferous Forests	1
Zero Tillage	Tillage	Earthworms	Tropical and Subtropical Dry Broadleaf Forests	1
Zero Tillage	Tillage	Earthworms	Tropical and Subtropical Grasslands, Savannas and Shrublands	2
Zero Tillage	Tillage	Earthworms	Tropical and Subtropical Moist Broadleaf Forests	1
Zero Tillage	Tillage	Earthworms	NA	4
Zero Tillage	Tillage	F:B Ratio	Mediterranean Forests, Woodlands and Scrub	1
Zero Tillage	Tillage	F:B Ratio	Temperate Broadleaf and Mixed Forests	12
Zero Tillage	Tillage	F:B Ratio	Temperate Grasslands, Savannas and Shrublands	2
Zero Tillage	Tillage	F:B Ratio	Tropical and Subtropical Moist Broadleaf Forests	5
Zero Tillage	Tillage	Fungi	Mediterranean Forests, Woodlands and Scrub	1
Zero Tillage	Tillage	Fungi	Temperate Broadleaf and Mixed Forests	33
Zero Tillage	Tillage	Fungi	Temperate Grasslands, Savannas and Shrublands	2
Zero Tillage	Tillage	Fungi	Tropical and Subtropical Moist Broadleaf Forests	9
Zero Tillage	Tillage	Fungi	NA	1
Zero Tillage	Tillage	Mammals	Deserts and Xeric Shrublands	6
Zero Tillage	Tillage	Mammals	Mediterranean Forests, Woodlands and Scrub	2
Zero Tillage	Tillage	Mammals	Temperate Grasslands, Savannas and Shrublands	1
Zero Tillage	Tillage	Nematodes	Mediterranean Forests, Woodlands and Scrub	9
Zero Tillage	Tillage	Nematodes	Temperate Broadleaf and Mixed Forests	29
Zero Tillage	Tillage	Nematodes	Tropical and Subtropical Dry Broadleaf Forests	1
Zero Tillage	Tillage	Nematodes	Tropical and Subtropical Moist Broadleaf Forests	5
Zero Tillage	Tillage	Nematodes	NA	7

## Sheet: Studies_Practices_Biomes
Agricultural_Practices	GroupPractice	Taxa	Ecoregion	Number_studies
Bulky Organic + Inorganic Fert	Fertilization	Bacteria	Deserts and Xeric Shrublands	1
Bulky Organic + Inorganic Fert	Fertilization	Bacteria	Temperate Broadleaf and Mixed Forests	2
Bulky Organic + Inorganic Fert	Fertilization	Bacteria	Tropical and Subtropical Moist Broadleaf Forests	1
Bulky Organic + Inorganic Fert	Fertilization	Bacteria	NA	1
Bulky Organic + Inorganic Fert	Fertilization	Earthworms	Temperate Broadleaf and Mixed Forests	1
Bulky Organic + Inorganic Fert	Fertilization	F:B Ratio	Deserts and Xeric Shrublands	1
Bulky Organic + Inorganic Fert	Fertilization	F:B Ratio	Temperate Broadleaf and Mixed Forests	2
Bulky Organic + Inorganic Fert	Fertilization	F:B Ratio	NA	1
Bulky Organic + Inorganic Fert	Fertilization	Fungi	Deserts and Xeric Shrublands	1
Bulky Organic + Inorganic Fert	Fertilization	Fungi	Temperate Broadleaf and Mixed Forests	2
Bulky Organic + Inorganic Fert	Fertilization	Fungi	Tropical and Subtropical Moist Broadleaf Forests	1
Bulky Organic + Inorganic Fert	Fertilization	Fungi	NA	1
Bulky Organic + Inorganic Fert	Fertilization	Nematodes	Tropical and Subtropical Moist Broadleaf Forests	2
Bulky Organic + Inorganic Fert	Fertilization	Nematodes	NA	1
Bulky Organic Fertilizers	Fertilization	Bacteria	Flooded Grasslands and Savannas	1
Bulky Organic Fertilizers	Fertilization	Bacteria	Mediterranean Forests, Woodlands and Scrub	2
Bulky Organic Fertilizers	Fertilization	Bacteria	Temperate Broadleaf and Mixed Forests	10
Bulky Organic Fertilizers	Fertilization	Bacteria	Temperate Grasslands, Savannas and Shrublands	1
Bulky Organic Fertilizers	Fertilization	Bacteria	Tropical and Subtropical Grasslands, Savannas and Shrublands	1
Bulky Organic Fertilizers	Fertilization	Bacteria	Tropical and Subtropical Moist Broadleaf Forests	3
Bulky Organic Fertilizers	Fertilization	Bacteria	NA	2
Bulky Organic Fertilizers	Fertilization	Earthworms	Deserts and Xeric Shrublands	1
Bulky Organic Fertilizers	Fertilization	Earthworms	Mediterranean Forests, Woodlands and Scrub	4
Bulky Organic Fertilizers	Fertilization	Earthworms	Temperate Broadleaf and Mixed Forests	11
Bulky Organic Fertilizers	Fertilization	Earthworms	Temperate Conifer Forests	1
Bulky Organic Fertilizers	Fertilization	Earthworms	Temperate Grasslands, Savannas and Shrublands	1
Bulky Organic Fertilizers	Fertilization	Earthworms	Tropical and Subtropical Grasslands, Savannas and Shrublands	1
Bulky Organic Fertilizers	Fertilization	Earthworms	Tundra	1
Bulky Organic Fertilizers	Fertilization	Earthworms	NA	2
Bulky Organic Fertilizers	Fertilization	F:B Ratio	Flooded Grasslands and Savannas	1
Bulky Organic Fertilizers	Fertilization	F:B Ratio	Mediterranean Forests, Woodlands and Scrub	2
Bulky Organic Fertilizers	Fertilization	F:B Ratio	Temperate Broadleaf and Mixed Forests	7
Bulky Organic Fertilizers	Fertilization	F:B Ratio	Temperate Conifer Forests	1
Bulky Organic Fertilizers	Fertilization	F:B Ratio	Temperate Grasslands, Savannas and Shrublands	2
Bulky Organic Fertilizers	Fertilization	F:B Ratio	Tropical and Subtropical Grasslands, Savannas and Shrublands	1
Bulky Organic Fertilizers	Fertilization	F:B Ratio	Tropical and Subtropical Moist Broadleaf Forests	3
Bulky Organic Fertilizers	Fertilization	F:B Ratio	NA	2
Bulky Organic Fertilizers	Fertilization	Fungi	Flooded Grasslands and Savannas	1
Bulky Organic Fertilizers	Fertilization	Fungi	Mediterranean Forests, Woodlands and Scrub	2
Bulky Organic Fertilizers	Fertilization	Fungi	Temperate Broadleaf and Mixed Forests	10
Bulky Organic Fertilizers	Fertilization	Fungi	Temperate Grasslands, Savannas and Shrublands	1
Bulky Organic Fertilizers	Fertilization	Fungi	Tropical and Subtropical Grasslands, Savannas and Shrublands	1
Bulky Organic Fertilizers	Fertilization	Fungi	Tropical and Subtropical Moist Broadleaf Forests	3
Bulky Organic Fertilizers	Fertilization	Fungi	NA	1
Bulky Organic Fertilizers	Fertilization	Nematodes	Mediterranean Forests, Woodlands and Scrub	4
Bulky Organic Fertilizers	Fertilization	Nematodes	Temperate Broadleaf and Mixed Forests	7
Bulky Organic Fertilizers	Fertilization	Nematodes	Temperate Conifer Forests	2
Bulky Organic Fertilizers	Fertilization	Nematodes	Tropical and Subtropical Grasslands, Savannas and Shrublands	1
Bulky Organic Fertilizers	Fertilization	Nematodes	Tropical and Subtropical Moist Broadleaf Forests	1
Bulky Organic Fertilizers	Fertilization	Nematodes	NA	3
Burning	Miscellaneous	Birds	Temperate Broadleaf and Mixed Forests	1
Burning	Miscellaneous	Birds	Temperate Grasslands, Savannas and Shrublands	1
Burning	Miscellaneous	Birds	Tropical and Subtropical Dry Broadleaf Forests	1
Burning	Miscellaneous	Birds	Tropical and Subtropical Grasslands, Savannas and Shrublands	1
Burning	Miscellaneous	Earthworms	Deserts and Xeric Shrublands	1
Burning	Miscellaneous	Earthworms	NA	1
Burning	Miscellaneous	Mammals	Flooded Grasslands and Savannas	1
Burning	Miscellaneous	Mammals	Temperate Grasslands, Savannas and Shrublands	1
Burning	Miscellaneous	Mammals	Tropical and Subtropical Moist Broadleaf Forests	1
Burning	Miscellaneous	Nematodes	Temperate Grasslands, Savannas and Shrublands	1
Concentrated Organic Fertilizers	Fertilization	Bacteria	Temperate Broadleaf and Mixed Forests	2
Concentrated Organic Fertilizers	Fertilization	Bacteria	Tropical and Subtropical Grasslands, Savannas and Shrublands	1
Concentrated Organic Fertilizers	Fertilization	Bacteria	Tropical and Subtropical Moist Broadleaf Forests	2
Concentrated Organic Fertilizers	Fertilization	Earthworms	Mediterranean Forests, Woodlands and Scrub	1
Concentrated Organic Fertilizers	Fertilization	Earthworms	Temperate Broadleaf and Mixed Forests	4
Concentrated Organic Fertilizers	Fertilization	Earthworms	NA	1
Concentrated Organic Fertilizers	Fertilization	F:B Ratio	Temperate Broadleaf and Mixed Forests	1
Concentrated Organic Fertilizers	Fertilization	F:B Ratio	Tropical and Subtropical Grasslands, Savannas and Shrublands	1
Concentrated Organic Fertilizers	Fertilization	F:B Ratio	Tropical and Subtropical Moist Broadleaf Forests	2
Concentrated Organic Fertilizers	Fertilization	Fungi	Temperate Broadleaf and Mixed Forests	1
Concentrated Organic Fertilizers	Fertilization	Fungi	Tropical and Subtropical Grasslands, Savannas and Shrublands	1
Concentrated Organic Fertilizers	Fertilization	Fungi	Tropical and Subtropical Moist Broadleaf Forests	2
Concentrated Organic Fertilizers	Fertilization	Nematodes	Temperate Broadleaf and Mixed Forests	5
Conservation Tillage	Tillage	Birds	Temperate Broadleaf and Mixed Forests	1
Cover Crop / Green Manure / Living Mulch	Soil Cover	Bacteria	Flooded Grasslands and Savannas	1
Cover Crop / Green Manure / Living Mulch	Soil Cover	Bacteria	Mediterranean Forests, Woodlands and Scrub	2
Cover Crop / Green Manure / Living Mulch	Soil Cover	Bacteria	Temperate Broadleaf and Mixed Forests	6
Cover Crop / Green Manure / Living Mulch	Soil Cover	Bacteria	Tropical and Subtropical Moist Broadleaf Forests	1
Cover Crop / Green Manure / Living Mulch	Soil Cover	Earthworms	Mediterranean Forests, Woodlands and Scrub	3
Cover Crop / Green Manure / Living Mulch	Soil Cover	Earthworms	Temperate Broadleaf and Mixed Forests	9
Cover Crop / Green Manure / Living Mulch	Soil Cover	Earthworms	Temperate Conifer Forests	1
Cover Crop / Green Manure / Living Mulch	Soil Cover	Earthworms	Temperate Grasslands, Savannas and Shrublands	1
Cover Crop / Green Manure / Living Mulch	Soil Cover	Earthworms	NA	1
Cover Crop / Green Manure / Living Mulch	Soil Cover	F:B Ratio	Flooded Grasslands and Savannas	1
Cover Crop / Green Manure / Living Mulch	Soil Cover	F:B Ratio	Mediterranean Forests, Woodlands and Scrub	2
Cover Crop / Green Manure / Living Mulch	Soil Cover	F:B Ratio	Temperate Broadleaf and Mixed Forests	4
Cover Crop / Green Manure / Living Mulch	Soil Cover	F:B Ratio	Tropical and Subtropical Moist Broadleaf Forests	1
Cover Crop / Green Manure / Living Mulch	Soil Cover	F:B Ratio	NA	1
Cover Crop / Green Manure / Living Mulch	Soil Cover	Fungi	Flooded Grasslands and Savannas	1
Cover Crop / Green Manure / Living Mulch	Soil Cover	Fungi	Mediterranean Forests, Woodlands and Scrub	2
Cover Crop / Green Manure / Living Mulch	Soil Cover	Fungi	Temperate Broadleaf and Mixed Forests	6
Cover Crop / Green Manure / Living Mulch	Soil Cover	Fungi	Tropical and Subtropical Moist Broadleaf Forests	1
Cover Crop / Green Manure / Living Mulch	Soil Cover	Nematodes	Mediterranean Forests, Woodlands and Scrub	6
Cover Crop / Green Manure / Living Mulch	Soil Cover	Nematodes	Temperate Broadleaf and Mixed Forests	5
Cover Crop / Green Manure / Living Mulch	Soil Cover	Nematodes	Temperate Conifer Forests	1
Cover Crop / Green Manure / Living Mulch	Soil Cover	Nematodes	Tropical and Subtropical Dry Broadleaf Forests	1
Cover Crop / Green Manure / Living Mulch	Soil Cover	Nematodes	Tropical and Subtropical Moist Broadleaf Forests	2
Cover Crop / Green Manure / Living Mulch	Soil Cover	Nematodes	NA	2
Crop Diversity - Diverse in Geography	Crop Diversity	Arthropods	Mediterranean Forests, Woodlands and Scrub	1
Crop Diversity - Diverse in Geography	Crop Diversity	Arthropods	Temperate Broadleaf and Mixed Forests	5
Crop Diversity - Diverse in Geography	Crop Diversity	Arthropods	Tropical and Subtropical Dry Broadleaf Forests	1
Crop Diversity - Diverse in Geography	Crop Diversity	Bacteria	Temperate Broadleaf and Mixed Forests	2
Crop Diversity - Diverse in Geography	Crop Diversity	Bacteria	Temperate Grasslands, Savannas and Shrublands	1
Crop Diversity - Diverse in Geography	Crop Diversity	Bacteria	Tropical and Subtropical Moist Broadleaf Forests	2
Crop Diversity - Diverse in Geography	Crop Diversity	Birds	Temperate Broadleaf and Mixed Forests	1
Crop Diversity - Diverse in Geography	Crop Diversity	Birds	Temperate Conifer Forests	1
Crop Diversity - Diverse in Geography	Crop Diversity	Birds	Tropical and Subtropical Moist Broadleaf Forests	4
Crop Diversity - Diverse in Geography	Crop Diversity	Earthworms	Temperate Broadleaf and Mixed Forests	4
Crop Diversity - Diverse in Geography	Crop Diversity	Earthworms	NA	1
Crop Diversity - Diverse in Geography	Crop Diversity	F:B Ratio	Temperate Grasslands, Savannas and Shrublands	1
Crop Diversity - Diverse in Geography	Crop Diversity	F:B Ratio	Tropical and Subtropical Moist Broadleaf Forests	1
Crop Diversity - Diverse in Geography	Crop Diversity	Fungi	Temperate Broadleaf and Mixed Forests	1
Crop Diversity - Diverse in Geography	Crop Diversity	Fungi	Temperate Grasslands, Savannas and Shrublands	1
Crop Diversity - Diverse in Geography	Crop Diversity	Fungi	Tropical and Subtropical Moist Broadleaf Forests	2
Crop Diversity - Diverse in Geography	Crop Diversity	Mammals	Boreal Forests/Taiga	1
Crop Diversity - Diverse in Geography	Crop Diversity	Mammals	Flooded Grasslands and Savannas	1
Crop Diversity - Diverse in Geography	Crop Diversity	Mammals	Mediterranean Forests, Woodlands and Scrub	1
Crop Diversity - Diverse in Geography	Crop Diversity	Mammals	NA	1
Crop Diversity - Diverse in Geography	Crop Diversity	Mammals	Temperate Broadleaf and Mixed Forests	4
Crop Diversity - Diverse in Geography	Crop Diversity	Mammals	Temperate Conifer Forests	1
Crop Diversity - Diverse in Geography	Crop Diversity	Mammals	Temperate Grasslands, Savannas and Shrublands	1
Crop Diversity - Diverse in Geography	Crop Diversity	Mammals	Tropical and Subtropical Grasslands, Savannas and Shrublands	1
Crop Diversity - Diverse in Geography	Crop Diversity	Mammals	Tropical and Subtropical Moist Broadleaf Forests	2
Crop Diversity - Diverse in Geography	Crop Diversity	Nematodes	Deserts and Xeric Shrublands	1
Crop Diversity - Diverse Temporal	Crop Diversity	Bacteria	Temperate Broadleaf and Mixed Forests	2
Crop Diversity - Diverse Temporal	Crop Diversity	Bacteria	NA	1
Crop Diversity - Diverse Temporal	Crop Diversity	Birds	Mediterranean Forests, Woodlands and Scrub	1
Crop Diversity - Diverse Temporal	Crop Diversity	Birds	Temperate Broadleaf and Mixed Forests	3
Crop Diversity - Diverse Temporal	Crop Diversity	Birds	Temperate Grasslands, Savannas and Shrublands	1
Crop Diversity - Diverse Temporal	Crop Diversity	Earthworms	Mediterranean Forests, Woodlands and Scrub	1
Crop Diversity - Diverse Temporal	Crop Diversity	Earthworms	Temperate Broadleaf and Mixed Forests	3
Crop Diversity - Diverse Temporal	Crop Diversity	Earthworms	Temperate Grasslands, Savannas and Shrublands	3
Crop Diversity - Diverse Temporal	Crop Diversity	Earthworms	Tropical and Subtropical Coniferous Forests	1
Crop Diversity - Diverse Temporal	Crop Diversity	Earthworms	Tropical and Subtropical Dry Broadleaf Forests	1
Crop Diversity - Diverse Temporal	Crop Diversity	Earthworms	Tropical and Subtropical Grasslands, Savannas and Shrublands	2
Crop Diversity - Diverse Temporal	Crop Diversity	F:B Ratio	Temperate Broadleaf and Mixed Forests	1
Crop Diversity - Diverse Temporal	Crop Diversity	Fungi	Temperate Broadleaf and Mixed Forests	5
Crop Diversity - Diverse Temporal	Crop Diversity	Fungi	NA	1
Crop Diversity - Diverse Temporal	Crop Diversity	Nematodes	Mediterranean Forests, Woodlands and Scrub	1
Crop Diversity - Diverse Temporal	Crop Diversity	Nematodes	Temperate Broadleaf and Mixed Forests	5
Crop Diversity - Diverse Temporal	Crop Diversity	Nematodes	Tropical and Subtropical Moist Broadleaf Forests	2
Extensive Grazing	Grazing	Birds	Deserts and Xeric Shrublands	1
Extensive Grazing	Grazing	Birds	Temperate Broadleaf and Mixed Forests	2
Extensive Grazing	Grazing	Birds	Tropical and Subtropical Grasslands, Savannas and Shrublands	1
Extensive Grazing	Grazing	Birds	Tundra	1
Extensive Grazing	Grazing	Mammals	Deserts and Xeric Shrublands	1
Extensive Grazing	Grazing	Mammals	Mediterranean Forests, Woodlands and Scrub	1
Extensive Grazing	Grazing	Mammals	Temperate Broadleaf and Mixed Forests	2
Extensive Grazing	Grazing	Mammals	Temperate Conifer Forests	1
Extensive Grazing	Grazing	Mammals	Temperate Grasslands, Savannas and Shrublands	1
Flooding	Miscellaneous	Birds	Mediterranean Forests, Woodlands and Scrub	4
Inorganic + Bulky Organic Fert	Fertilization	Bacteria	Deserts and Xeric Shrublands	1
Inorganic + Bulky Organic Fert	Fertilization	Bacteria	Temperate Broadleaf and Mixed Forests	5
Inorganic + Bulky Organic Fert	Fertilization	Bacteria	Tropical and Subtropical Moist Broadleaf Forests	2
Inorganic + Bulky Organic Fert	Fertilization	Bacteria	NA	2
Inorganic + Bulky Organic Fert	Fertilization	Birds	Tropical and Subtropical Moist Broadleaf Forests	1
Inorganic + Bulky Organic Fert	Fertilization	Earthworms	Deserts and Xeric Shrublands	1
Inorganic + Bulky Organic Fert	Fertilization	Earthworms	Mediterranean Forests, Woodlands and Scrub	1
Inorganic + Bulky Organic Fert	Fertilization	Earthworms	Temperate Broadleaf and Mixed Forests	1
Inorganic + Bulky Organic Fert	Fertilization	Earthworms	Temperate Conifer Forests	1
Inorganic + Bulky Organic Fert	Fertilization	Earthworms	Tropical and Subtropical Grasslands, Savannas and Shrublands	2
Inorganic + Bulky Organic Fert	Fertilization	Earthworms	Tundra	1
Inorganic + Bulky Organic Fert	Fertilization	Earthworms	NA	3
Inorganic + Bulky Organic Fert	Fertilization	F:B Ratio	Deserts and Xeric Shrublands	1
Inorganic + Bulky Organic Fert	Fertilization	F:B Ratio	Temperate Broadleaf and Mixed Forests	2
Inorganic + Bulky Organic Fert	Fertilization	F:B Ratio	Tropical and Subtropical Moist Broadleaf Forests	1
Inorganic + Bulky Organic Fert	Fertilization	F:B Ratio	NA	1
Inorganic + Bulky Organic Fert	Fertilization	Fungi	Deserts and Xeric Shrublands	1
Inorganic + Bulky Organic Fert	Fertilization	Fungi	Temperate Broadleaf and Mixed Forests	5
Inorganic + Bulky Organic Fert	Fertilization	Fungi	Tropical and Subtropical Moist Broadleaf Forests	2
Inorganic + Bulky Organic Fert	Fertilization	Fungi	NA	2
Inorganic + Bulky Organic Fert	Fertilization	Mammals	Temperate Broadleaf and Mixed Forests	1
Inorganic + Bulky Organic Fert	Fertilization	Nematodes	Montane Grasslands and Shrublands	1
Inorganic + Bulky Organic Fert	Fertilization	Nematodes	Temperate Broadleaf and Mixed Forests	3
Inorganic + Bulky Organic Fert	Fertilization	Nematodes	Tropical and Subtropical Moist Broadleaf Forests	3
Inorganic + Bulky Organic Fert	Fertilization	Nematodes	NA	2
Irrigation - Drip/Trickle	Irrigation	Arthropods	Temperate Broadleaf and Mixed Forests	1
Irrigation - Drip/Trickle	Irrigation	Earthworms	Temperate Broadleaf and Mixed Forests	1
Irrigation - Drip/Trickle	Irrigation	Mammals	Mediterranean Forests, Woodlands and Scrub	1
Irrigation - Furrow	Irrigation	Nematodes	Mediterranean Forests, Woodlands and Scrub	1
Irrigation - Sprinkler	Irrigation	Arthropods	Temperate Broadleaf and Mixed Forests	1
Irrigation - Sprinkler	Irrigation	Arthropods	Tropical and Subtropical Moist Broadleaf Forests	1
Irrigation - Sprinkler	Irrigation	Earthworms	Temperate Grasslands, Savannas and Shrublands	1
Irrigation - Subsurface	Irrigation	Arthropods	Temperate Broadleaf and Mixed Forests	1
Minimum Tillage	Tillage	Arthropods	Temperate Broadleaf and Mixed Forests	1
Minimum Tillage	Tillage	Bacteria	Temperate Broadleaf and Mixed Forests	3
Minimum Tillage	Tillage	Bacteria	Temperate Grasslands, Savannas and Shrublands	2
Minimum Tillage	Tillage	Birds	NA	1
Minimum Tillage	Tillage	Earthworms	Deserts and Xeric Shrublands	1
Minimum Tillage	Tillage	Earthworms	Mediterranean Forests, Woodlands and Scrub	2
Minimum Tillage	Tillage	Earthworms	Temperate Broadleaf and Mixed Forests	8
Minimum Tillage	Tillage	Earthworms	Tropical and Subtropical Moist Broadleaf Forests	1
Minimum Tillage	Tillage	Earthworms	NA	2
Minimum Tillage	Tillage	F:B Ratio	Temperate Broadleaf and Mixed Forests	3
Minimum Tillage	Tillage	F:B Ratio	Temperate Grasslands, Savannas and Shrublands	1
Minimum Tillage	Tillage	Fungi	Temperate Broadleaf and Mixed Forests	3
Minimum Tillage	Tillage	Fungi	Temperate Grasslands, Savannas and Shrublands	1
Minimum Tillage	Tillage	Mammals	Temperate Broadleaf and Mixed Forests	2
Minimum Tillage	Tillage	Nematodes	Mediterranean Forests, Woodlands and Scrub	1
Minimum Tillage	Tillage	Nematodes	Temperate Broadleaf and Mixed Forests	3
Minimum Tillage	Tillage	Nematodes	Temperate Grasslands, Savannas and Shrublands	2
Minimum Tillage	Tillage	Nematodes	NA	3
Native Grass/Vegetation	Soil Cover	Arthropods	Temperate Broadleaf and Mixed Forests	1
Native Grass/Vegetation	Soil Cover	Bacteria	Temperate Broadleaf and Mixed Forests	1
Native Grass/Vegetation	Soil Cover	Earthworms	Temperate Broadleaf and Mixed Forests	1
Native Grass/Vegetation	Soil Cover	Fungi	Temperate Broadleaf and Mixed Forests	1
Native Grass/Vegetation	Soil Cover	Nematodes	Temperate Broadleaf and Mixed Forests	1
Natural Buffer Areas	Planned Biodiversity Interferences	Arthropods	Mediterranean Forests, Woodlands and Scrub	5
Natural Buffer Areas	Planned Biodiversity Interferences	Arthropods	Temperate Broadleaf and Mixed Forests	10
Natural Buffer Areas	Planned Biodiversity Interferences	Arthropods	Temperate Grasslands, Savannas and Shrublands	3
Natural Buffer Areas	Planned Biodiversity Interferences	Arthropods	Tropical and Subtropical Grasslands, Savannas and Shrublands	1
Natural Buffer Areas	Planned Biodiversity Interferences	Arthropods	Tropical and Subtropical Moist Broadleaf Forests	1
Natural Buffer Areas	Planned Biodiversity Interferences	Bacteria	Temperate Broadleaf and Mixed Forests	1
Natural Buffer Areas	Planned Biodiversity Interferences	Birds	Mangroves	1
Natural Buffer Areas	Planned Biodiversity Interferences	Birds	Mediterranean Forests, Woodlands and Scrub	3
Natural Buffer Areas	Planned Biodiversity Interferences	Birds	Temperate Broadleaf and Mixed Forests	8
Natural Buffer Areas	Planned Biodiversity Interferences	Birds	Tropical and Subtropical Dry Broadleaf Forests	1
Natural Buffer Areas	Planned Biodiversity Interferences	Birds	Tropical and Subtropical Grasslands, Savannas and Shrublands	1
Natural Buffer Areas	Planned Biodiversity Interferences	Birds	Tropical and Subtropical Moist Broadleaf Forests	3
Natural Buffer Areas	Planned Biodiversity Interferences	Birds	NA	1
Natural Buffer Areas	Planned Biodiversity Interferences	Fungi	Temperate Broadleaf and Mixed Forests	1
Natural Buffer Areas	Planned Biodiversity Interferences	Mammals	Boreal Forests/Taiga	3
Natural Buffer Areas	Planned Biodiversity Interferences	Mammals	Mediterranean Forests, Woodlands and Scrub	2
Natural Buffer Areas	Planned Biodiversity Interferences	Mammals	Montane Grasslands and Shrublands	1
Natural Buffer Areas	Planned Biodiversity Interferences	Mammals	NA	1
Natural Buffer Areas	Planned Biodiversity Interferences	Mammals	Temperate Broadleaf and Mixed Forests	9
Natural Buffer Areas	Planned Biodiversity Interferences	Mammals	Temperate Conifer Forests	2
Natural Buffer Areas	Planned Biodiversity Interferences	Mammals	Temperate Grasslands, Savannas and Shrublands	3
Natural Buffer Areas	Planned Biodiversity Interferences	Mammals	Tropical and Subtropical Moist Broadleaf Forests	2
Natural Buffer Areas	Planned Biodiversity Interferences	Nematodes	Temperate Broadleaf and Mixed Forests	1
Natural Buffer Areas	Planned Biodiversity Interferences	Nematodes	NA	1
No Canopy Cutting	Miscellaneous	Birds	Tropical and Subtropical Moist Broadleaf Forests	2
No Canopy Cutting	Miscellaneous	Mammals	Temperate Conifer Forests	2
No Fertilizer	Fertilization	Arthropods	Temperate Broadleaf and Mixed Forests	1
No Fertilizer	Fertilization	Arthropods	Tropical and Subtropical Grasslands, Savannas and Shrublands	1
No Fertilizer	Fertilization	Bacteria	Deserts and Xeric Shrublands	1
No Fertilizer	Fertilization	Bacteria	Flooded Grasslands and Savannas	1
No Fertilizer	Fertilization	Bacteria	Mediterranean Forests, Woodlands and Scrub	1
No Fertilizer	Fertilization	Bacteria	Temperate Broadleaf and Mixed Forests	13
No Fertilizer	Fertilization	Bacteria	Temperate Conifer Forests	1
No Fertilizer	Fertilization	Bacteria	Tropical and Subtropical Moist Broadleaf Forests	3
No Fertilizer	Fertilization	Bacteria	NA	1
No Fertilizer	Fertilization	Birds	NA	1
No Fertilizer	Fertilization	Earthworms	Deserts and Xeric Shrublands	1
No Fertilizer	Fertilization	Earthworms	Mediterranean Forests, Woodlands and Scrub	2
No Fertilizer	Fertilization	Earthworms	Temperate Broadleaf and Mixed Forests	10
No Fertilizer	Fertilization	Earthworms	Tropical and Subtropical Dry Broadleaf Forests	1
No Fertilizer	Fertilization	Earthworms	Tundra	1
No Fertilizer	Fertilization	F:B Ratio	Deserts and Xeric Shrublands	1
No Fertilizer	Fertilization	F:B Ratio	Flooded Grasslands and Savannas	1
No Fertilizer	Fertilization	F:B Ratio	Mediterranean Forests, Woodlands and Scrub	1
No Fertilizer	Fertilization	F:B Ratio	Temperate Broadleaf and Mixed Forests	11
No Fertilizer	Fertilization	F:B Ratio	Temperate Grasslands, Savannas and Shrublands	1
No Fertilizer	Fertilization	F:B Ratio	Tropical and Subtropical Moist Broadleaf Forests	2
No Fertilizer	Fertilization	F:B Ratio	NA	1
No Fertilizer	Fertilization	Fungi	Deserts and Xeric Shrublands	1
No Fertilizer	Fertilization	Fungi	Flooded Grasslands and Savannas	1
No Fertilizer	Fertilization	Fungi	Mediterranean Forests, Woodlands and Scrub	1
No Fertilizer	Fertilization	Fungi	Temperate Broadleaf and Mixed Forests	14
No Fertilizer	Fertilization	Fungi	Temperate Conifer Forests	1
No Fertilizer	Fertilization	Fungi	Tropical and Subtropical Moist Broadleaf Forests	3
No Fertilizer	Fertilization	Fungi	NA	1
No Fertilizer	Fertilization	Nematodes	Mediterranean Forests, Woodlands and Scrub	1
No Fertilizer	Fertilization	Nematodes	Montane Grasslands and Shrublands	1
No Fertilizer	Fertilization	Nematodes	Temperate Broadleaf and Mixed Forests	7
No Fertilizer	Fertilization	Nematodes	Temperate Conifer Forests	1
No Fertilizer	Fertilization	Nematodes	Temperate Grasslands, Savannas and Shrublands	2
No Fertilizer	Fertilization	Nematodes	Tropical and Subtropical Grasslands, Savannas and Shrublands	1
No Fertilizer	Fertilization	Nematodes	Tropical and Subtropical Moist Broadleaf Forests	3
No Fertilizer	Fertilization	Nematodes	NA	3
No Fungicide Use	No Pesticide Use	Arthropods	Temperate Broadleaf and Mixed Forests	2
No Fungicide Use	No Pesticide Use	Bacteria	Temperate Broadleaf and Mixed Forests	3
No Fungicide Use	No Pesticide Use	Bacteria	NA	2
No Fungicide Use	No Pesticide Use	Birds	Mediterranean Forests, Woodlands and Scrub	1
No Fungicide Use	No Pesticide Use	Birds	Temperate Broadleaf and Mixed Forests	1
No Fungicide Use	No Pesticide Use	Birds	Temperate Grasslands, Savannas and Shrublands	1
No Fungicide Use	No Pesticide Use	Birds	NA	3
No Fungicide Use	No Pesticide Use	Earthworms	Mediterranean Forests, Woodlands and Scrub	1
No Fungicide Use	No Pesticide Use	Earthworms	Temperate Broadleaf and Mixed Forests	9
No Fungicide Use	No Pesticide Use	Earthworms	Temperate Conifer Forests	1
No Fungicide Use	No Pesticide Use	Earthworms	Tropical and Subtropical Dry Broadleaf Forests	1
No Fungicide Use	No Pesticide Use	Earthworms	NA	1
No Fungicide Use	No Pesticide Use	F:B Ratio	Temperate Broadleaf and Mixed Forests	1
No Fungicide Use	No Pesticide Use	Fungi	Temperate Broadleaf and Mixed Forests	3
No Fungicide Use	No Pesticide Use	Mammals	Boreal Forests/Taiga	1
No Fungicide Use	No Pesticide Use	Mammals	Mediterranean Forests, Woodlands and Scrub	2
No Fungicide Use	No Pesticide Use	Mammals	Temperate Broadleaf and Mixed Forests	4
No Fungicide Use	No Pesticide Use	Mammals	Temperate Grasslands, Savannas and Shrublands	1
No Fungicide Use	No Pesticide Use	Nematodes	Mediterranean Forests, Woodlands and Scrub	1
No Fungicide Use	No Pesticide Use	Nematodes	Temperate Broadleaf and Mixed Forests	2
No Fungicide Use	No Pesticide Use	Nematodes	Tropical and Subtropical Grasslands, Savannas and Shrublands	1
No Fungicide Use	No Pesticide Use	Nematodes	NA	1
No GMO Use	No GMO	Bacteria	Temperate Broadleaf and Mixed Forests	1
No GMO Use	No GMO	Bacteria	Temperate Grasslands, Savannas and Shrublands	1
No GMO Use	No GMO	Bacteria	NA	1
No GMO Use	No GMO	F:B Ratio	Temperate Broadleaf and Mixed Forests	1
No GMO Use	No GMO	F:B Ratio	Temperate Grasslands, Savannas and Shrublands	1
No GMO Use	No GMO	F:B Ratio	NA	1
No GMO Use	No GMO	Fungi	Temperate Broadleaf and Mixed Forests	1
No GMO Use	No GMO	Nematodes	Temperate Broadleaf and Mixed Forests	2
No GMO Use	No GMO	Nematodes	Temperate Grasslands, Savannas and Shrublands	1
No GMO Use	No GMO	Nematodes	NA	1
No Grazing	Grazing	Arthropods	Temperate Broadleaf and Mixed Forests	2
No Grazing	Grazing	Birds	Mediterranean Forests, Woodlands and Scrub	1
No Grazing	Grazing	Birds	Tundra	1
No Grazing	Grazing	Earthworms	Temperate Broadleaf and Mixed Forests	1
No Grazing	Grazing	Earthworms	Temperate Grasslands, Savannas and Shrublands	1
No Grazing	Grazing	Mammals	Mediterranean Forests, Woodlands and Scrub	1
No Grazing	Grazing	Mammals	Temperate Broadleaf and Mixed Forests	2
No Grazing	Grazing	Mammals	Temperate Conifer Forests	1
No Grazing	Grazing	Mammals	Temperate Grasslands, Savannas and Shrublands	1
No Grazing	Grazing	Mammals	Tropical and Subtropical Moist Broadleaf Forests	1
No Grazing	Grazing	Nematodes	Temperate Conifer Forests	1
No Herbicide Use	No Pesticide Use	Arthropods	Temperate Broadleaf and Mixed Forests	2
No Herbicide Use	No Pesticide Use	Arthropods	Tropical and Subtropical Moist Broadleaf Forests	1
No Herbicide Use	No Pesticide Use	Bacteria	Temperate Broadleaf and Mixed Forests	5
No Herbicide Use	No Pesticide Use	Bacteria	NA	2
No Herbicide Use	No Pesticide Use	Birds	Mediterranean Forests, Woodlands and Scrub	3
No Herbicide Use	No Pesticide Use	Birds	Temperate Broadleaf and Mixed Forests	2
No Herbicide Use	No Pesticide Use	Birds	Temperate Conifer Forests	1
No Herbicide Use	No Pesticide Use	Birds	Temperate Grasslands, Savannas and Shrublands	1
No Herbicide Use	No Pesticide Use	Birds	Tropical and Subtropical Moist Broadleaf Forests	2
No Herbicide Use	No Pesticide Use	Birds	NA	3
No Herbicide Use	No Pesticide Use	Earthworms	Deserts and Xeric Shrublands	1
No Herbicide Use	No Pesticide Use	Earthworms	Mediterranean Forests, Woodlands and Scrub	2
No Herbicide Use	No Pesticide Use	Earthworms	Temperate Broadleaf and Mixed Forests	15
No Herbicide Use	No Pesticide Use	Earthworms	Temperate Conifer Forests	1
No Herbicide Use	No Pesticide Use	Earthworms	Temperate Grasslands, Savannas and Shrublands	1
No Herbicide Use	No Pesticide Use	Earthworms	Tropical and Subtropical Dry Broadleaf Forests	1
No Herbicide Use	No Pesticide Use	Earthworms	NA	3
No Herbicide Use	No Pesticide Use	F:B Ratio	Temperate Broadleaf and Mixed Forests	1
No Herbicide Use	No Pesticide Use	F:B Ratio	Temperate Grasslands, Savannas and Shrublands	1
No Herbicide Use	No Pesticide Use	Fungi	Temperate Broadleaf and Mixed Forests	5
No Herbicide Use	No Pesticide Use	Mammals	Boreal Forests/Taiga	1
No Herbicide Use	No Pesticide Use	Mammals	Mediterranean Forests, Woodlands and Scrub	4
No Herbicide Use	No Pesticide Use	Mammals	Temperate Broadleaf and Mixed Forests	7
No Herbicide Use	No Pesticide Use	Mammals	Temperate Conifer Forests	1
No Herbicide Use	No Pesticide Use	Mammals	Temperate Grasslands, Savannas and Shrublands	2
No Herbicide Use	No Pesticide Use	Nematodes	Mediterranean Forests, Woodlands and Scrub	2
No Herbicide Use	No Pesticide Use	Nematodes	Temperate Broadleaf and Mixed Forests	6
No Herbicide Use	No Pesticide Use	Nematodes	Temperate Conifer Forests	1
No Herbicide Use	No Pesticide Use	Nematodes	Tropical and Subtropical Grasslands, Savannas and Shrublands	1
No Herbicide Use	No Pesticide Use	Nematodes	Tropical and Subtropical Moist Broadleaf Forests	1
No Herbicide Use	No Pesticide Use	Nematodes	NA	1
No Insecticide Use	No Pesticide Use	Arthropods	Temperate Broadleaf and Mixed Forests	2
No Insecticide Use	No Pesticide Use	Arthropods	Temperate Conifer Forests	1
No Insecticide Use	No Pesticide Use	Arthropods	Tropical and Subtropical Grasslands, Savannas and Shrublands	1
No Insecticide Use	No Pesticide Use	Arthropods	Tropical and Subtropical Moist Broadleaf Forests	1
No Insecticide Use	No Pesticide Use	Bacteria	Temperate Broadleaf and Mixed Forests	2
No Insecticide Use	No Pesticide Use	Bacteria	NA	2
No Insecticide Use	No Pesticide Use	Birds	Mediterranean Forests, Woodlands and Scrub	1
No Insecticide Use	No Pesticide Use	Birds	Temperate Broadleaf and Mixed Forests	2
No Insecticide Use	No Pesticide Use	Birds	Temperate Grasslands, Savannas and Shrublands	1
No Insecticide Use	No Pesticide Use	Birds	NA	3
No Insecticide Use	No Pesticide Use	Earthworms	Mediterranean Forests, Woodlands and Scrub	1
No Insecticide Use	No Pesticide Use	Earthworms	Temperate Broadleaf and Mixed Forests	8
No Insecticide Use	No Pesticide Use	Earthworms	Temperate Conifer Forests	1
No Insecticide Use	No Pesticide Use	Earthworms	Temperate Grasslands, Savannas and Shrublands	1
No Insecticide Use	No Pesticide Use	Earthworms	Tropical and Subtropical Dry Broadleaf Forests	1
No Insecticide Use	No Pesticide Use	Earthworms	NA	1
No Insecticide Use	No Pesticide Use	F:B Ratio	Temperate Broadleaf and Mixed Forests	1
No Insecticide Use	No Pesticide Use	F:B Ratio	Temperate Grasslands, Savannas and Shrublands	1
No Insecticide Use	No Pesticide Use	Fungi	Temperate Broadleaf and Mixed Forests	2
No Insecticide Use	No Pesticide Use	Mammals	Boreal Forests/Taiga	1
No Insecticide Use	No Pesticide Use	Mammals	Mediterranean Forests, Woodlands and Scrub	2
No Insecticide Use	No Pesticide Use	Mammals	NA	1
No Insecticide Use	No Pesticide Use	Mammals	Temperate Broadleaf and Mixed Forests	5
No Insecticide Use	No Pesticide Use	Mammals	Temperate Grasslands, Savannas and Shrublands	1
No Insecticide Use	No Pesticide Use	Nematodes	Mediterranean Forests, Woodlands and Scrub	2
No Insecticide Use	No Pesticide Use	Nematodes	Temperate Broadleaf and Mixed Forests	2
No Insecticide Use	No Pesticide Use	Nematodes	Tropical and Subtropical Grasslands, Savannas and Shrublands	1
No Insecticide Use	No Pesticide Use	Nematodes	Tropical and Subtropical Moist Broadleaf Forests	1
No Insecticide Use	No Pesticide Use	Nematodes	NA	1
No Irrigation	Irrigation	Nematodes	NA	1
No Mowing	Soil Cover	Birds	Mediterranean Forests, Woodlands and Scrub	4
No Mowing	Soil Cover	F:B Ratio	Temperate Grasslands, Savannas and Shrublands	1
No Mowing	Soil Cover	Nematodes	Temperate Grasslands, Savannas and Shrublands	1
Organic Matter Mulching	Soil Cover	Bacteria	Mediterranean Forests, Woodlands and Scrub	1
Organic Matter Mulching	Soil Cover	Bacteria	Temperate Broadleaf and Mixed Forests	4
Organic Matter Mulching	Soil Cover	Bacteria	Tropical and Subtropical Moist Broadleaf Forests	2
Organic Matter Mulching	Soil Cover	Bacteria	NA	1
Organic Matter Mulching	Soil Cover	Earthworms	Deserts and Xeric Shrublands	1
Organic Matter Mulching	Soil Cover	Earthworms	Mediterranean Forests, Woodlands and Scrub	1
Organic Matter Mulching	Soil Cover	Earthworms	Montane Grasslands and Shrublands	1
Organic Matter Mulching	Soil Cover	Earthworms	Temperate Broadleaf and Mixed Forests	3
Organic Matter Mulching	Soil Cover	Earthworms	Temperate Conifer Forests	1
Organic Matter Mulching	Soil Cover	Earthworms	Temperate Grasslands, Savannas and Shrublands	1
Organic Matter Mulching	Soil Cover	Earthworms	Tropical and Subtropical Coniferous Forests	1
Organic Matter Mulching	Soil Cover	Earthworms	Tropical and Subtropical Moist Broadleaf Forests	3
Organic Matter Mulching	Soil Cover	F:B Ratio	Mediterranean Forests, Woodlands and Scrub	1
Organic Matter Mulching	Soil Cover	F:B Ratio	Temperate Broadleaf and Mixed Forests	4
Organic Matter Mulching	Soil Cover	F:B Ratio	Tropical and Subtropical Moist Broadleaf Forests	2
Organic Matter Mulching	Soil Cover	Fungi	Mediterranean Forests, Woodlands and Scrub	1
Organic Matter Mulching	Soil Cover	Fungi	Temperate Broadleaf and Mixed Forests	4
Organic Matter Mulching	Soil Cover	Fungi	Tropical and Subtropical Moist Broadleaf Forests	3
Organic Matter Mulching	Soil Cover	Fungi	NA	1
Organic Matter Mulching	Soil Cover	Nematodes	Temperate Broadleaf and Mixed Forests	4
Organic Matter Mulching	Soil Cover	Nematodes	Temperate Conifer Forests	1
Organic Matter Mulching	Soil Cover	Nematodes	Tropical and Subtropical Grasslands, Savannas and Shrublands	1
Organic Matter Mulching	Soil Cover	Nematodes	Tropical and Subtropical Moist Broadleaf Forests	2
Rotational Grazing	Grazing	Birds	Boreal Forests/Taiga	1
Rotational Grazing	Grazing	Birds	Mediterranean Forests, Woodlands and Scrub	1
Rotational Grazing	Grazing	Birds	Tropical and Subtropical Moist Broadleaf Forests	1
Stubble Mulch Tillage/Stubble Mulch Farming	Tillage	Arthropods	Temperate Broadleaf and Mixed Forests	1
Stubble Mulch Tillage/Stubble Mulch Farming	Tillage	Birds	Temperate Broadleaf and Mixed Forests	1
Stubble Mulch Tillage/Stubble Mulch Farming	Tillage	Birds	Temperate Grasslands, Savannas and Shrublands	1
Stubble Mulch Tillage/Stubble Mulch Farming	Tillage	Earthworms	NA	1
Stubble Mulch Tillage/Stubble Mulch Farming	Tillage	Mammals	Mediterranean Forests, Woodlands and Scrub	1
Stubble Mulch Tillage/Stubble Mulch Farming	Tillage	Nematodes	Tropical and Subtropical Moist Broadleaf Forests	1
Synthetic Mulching	Soil Cover	Bacteria	Temperate Broadleaf and Mixed Forests	3
Synthetic Mulching	Soil Cover	Earthworms	Temperate Broadleaf and Mixed Forests	1
Synthetic Mulching	Soil Cover	Earthworms	Temperate Conifer Forests	1
Synthetic Mulching	Soil Cover	F:B Ratio	Temperate Broadleaf and Mixed Forests	3
Synthetic Mulching	Soil Cover	Fungi	Temperate Broadleaf and Mixed Forests	3
Synthetic Mulching	Soil Cover	Nematodes	Temperate Conifer Forests	1
Synthetic Mulching	Soil Cover	Nematodes	NA	2
Unproductive Biodiversity Zones	Planned Biodiversity Interferences	Arthropods	Temperate Broadleaf and Mixed Forests	7
Unproductive Biodiversity Zones	Planned Biodiversity Interferences	Arthropods	Temperate Conifer Forests	1
Unproductive Biodiversity Zones	Planned Biodiversity Interferences	Arthropods	Temperate Grasslands, Savannas and Shrublands	2
Unproductive Biodiversity Zones	Planned Biodiversity Interferences	Birds	Mediterranean Forests, Woodlands and Scrub	1
Unproductive Biodiversity Zones	Planned Biodiversity Interferences	Birds	Temperate Broadleaf and Mixed Forests	3
Unproductive Biodiversity Zones	Planned Biodiversity Interferences	Mammals	Temperate Broadleaf and Mixed Forests	1
Vaccines-Livestock	Livestock Care	Earthworms	Temperate Broadleaf and Mixed Forests	1
Vaccines-Livestock	Livestock Care	Nematodes	Temperate Broadleaf and Mixed Forests	1
Vermicides-Livestock	Livestock Care	Earthworms	Temperate Broadleaf and Mixed Forests	1
Vermicides-Livestock	Livestock Care	Nematodes	Temperate Broadleaf and Mixed Forests	1
Zero Tillage	Tillage	Arthropods	Boreal Forests/Taiga	1
Zero Tillage	Tillage	Arthropods	Temperate Broadleaf and Mixed Forests	2
Zero Tillage	Tillage	Bacteria	Mediterranean Forests, Woodlands and Scrub	1
Zero Tillage	Tillage	Bacteria	Temperate Broadleaf and Mixed Forests	11
Zero Tillage	Tillage	Bacteria	Temperate Grasslands, Savannas and Shrublands	2
Zero Tillage	Tillage	Bacteria	Tropical and Subtropical Moist Broadleaf Forests	2
Zero Tillage	Tillage	Bacteria	NA	2
Zero Tillage	Tillage	Birds	Mediterranean Forests, Woodlands and Scrub	1
Zero Tillage	Tillage	Birds	Temperate Broadleaf and Mixed Forests	1
Zero Tillage	Tillage	Birds	NA	1
Zero Tillage	Tillage	Earthworms	Deserts and Xeric Shrublands	1
Zero Tillage	Tillage	Earthworms	Mediterranean Forests, Woodlands and Scrub	5
Zero Tillage	Tillage	Earthworms	Montane Grasslands and Shrublands	2
Zero Tillage	Tillage	Earthworms	Temperate Broadleaf and Mixed Forests	17
Zero Tillage	Tillage	Earthworms	Temperate Grasslands, Savannas and Shrublands	3
Zero Tillage	Tillage	Earthworms	Tropical and Subtropical Coniferous Forests	1
Zero Tillage	Tillage	Earthworms	Tropical and Subtropical Dry Broadleaf Forests	1
Zero Tillage	Tillage	Earthworms	Tropical and Subtropical Grasslands, Savannas and Shrublands	1
Zero Tillage	Tillage	Earthworms	Tropical and Subtropical Moist Broadleaf Forests	1
Zero Tillage	Tillage	Earthworms	NA	3
Zero Tillage	Tillage	F:B Ratio	Mediterranean Forests, Woodlands and Scrub	1
Zero Tillage	Tillage	F:B Ratio	Temperate Broadleaf and Mixed Forests	7
Zero Tillage	Tillage	F:B Ratio	Temperate Grasslands, Savannas and Shrublands	2
Zero Tillage	Tillage	F:B Ratio	Tropical and Subtropical Moist Broadleaf Forests	3
Zero Tillage	Tillage	Fungi	Mediterranean Forests, Woodlands and Scrub	1
Zero Tillage	Tillage	Fungi	Temperate Broadleaf and Mixed Forests	11
Zero Tillage	Tillage	Fungi	Temperate Grasslands, Savannas and Shrublands	2
Zero Tillage	Tillage	Fungi	Tropical and Subtropical Moist Broadleaf Forests	3
Zero Tillage	Tillage	Fungi	NA	1
Zero Tillage	Tillage	Mammals	Deserts and Xeric Shrublands	1
Zero Tillage	Tillage	Mammals	Mediterranean Forests, Woodlands and Scrub	1
Zero Tillage	Tillage	Mammals	Temperate Grasslands, Savannas and Shrublands	1
Zero Tillage	Tillage	Nematodes	Mediterranean Forests, Woodlands and Scrub	3
Zero Tillage	Tillage	Nematodes	Temperate Broadleaf and Mixed Forests	4
Zero Tillage	Tillage	Nematodes	Tropical and Subtropical Dry Broadleaf Forests	1
Zero Tillage	Tillage	Nematodes	Tropical and Subtropical Moist Broadleaf Forests	2
Zero Tillage	Tillage	Nematodes	NA	3
