# Supplementary material for: Farming practices to enhance biodiversity across biomes: a systematic review
Source: NPJ Biodivers. 2024 Jan 9;3:1. doi: 10.1038/s44185-023-00034-2 (PMC11332212; doi:10.1038/s44185-023-00034-2)
Supplement: Supplementary file 4 — Supplementary Materials D–G [file 44185_2023_34_MOESM4_ESM.zip › Supplementary material G - Distributions of impacts and data records per practices.xlsx]

## Sheet: SM_G
ID	Taxa	GroupPractice	Agricultural_Practices	positive	% positive	negative	% negative	no effect observed	% no effect observed	impact_count (total data records)
1	Arthropods	Crop Diversity	Spatial	7	0.636364	0	0	4	0.363636	11
2	Arthropods	Fertilization	No Fert.	1	0.333333	1	0.333333	1	0.333333	3
3	Arthropods	Grazing	No Grazing	2	0.285714	0	0	5	0.714286	7
4	Arthropods	Irrigation	Irrigation - Drip/Trickle	0	0	0	0	1	1	1
5	Arthropods	Irrigation	Sprinkler	1	0.5	0	0	1	0.5	2
6	Arthropods	Irrigation	Irrigation - Subsurface	0	0	0	0	1	1	1
7	Arthropods	No Pesticide Use	No Fungicide	0	0	0	0	3	1	3
8	Arthropods	No Pesticide Use	No Herbicide	0	0	3	0.5	3	0.5	6
9	Arthropods	No Pesticide Use	No Insecticide	4	0.307692	3	0.230769	6	0.461538	13
10	Arthropods	Planned Biodiversity Interferences	Buffer Area	24	0.727273	2	0.0606061	7	0.212121	33
11	Arthropods	Planned Biodiversity Interferences	Enhacement Strips	8	0.533333	0	0	7	0.466667	15
12	Arthropods	Soil Cover	Native Vegetation	2	1	0	0	0	0	2
13	Arthropods	Tillage	Minimum	1	1	0	0	0	0	1
14	Arthropods	Tillage	Stubble Mulch	1	1	0	0	0	0	1
15	Arthropods	Tillage	Zero	2	0.5	1	0.25	1	0.25	4
16	Bacteria	Crop Diversity	Spatial	5	0.555556	0	0	4	0.444444	9
17	Bacteria	Crop Diversity	Temporal	2	0.25	1	0.125	5	0.625	8
18	Bacteria	Fertilization	Organic Supplemented	4	0.5	0	0	4	0.5	8
19	Bacteria	Fertilization	Organic	27	0.675	1	0.025	12	0.3	40
20	Bacteria	Fertilization	Concentrated	4	0.5	0	0	4	0.5	8
21	Bacteria	Fertilization	Synt. Supplemented	7	0.411765	0	0	10	0.588235	17
22	Bacteria	Fertilization	No Fert.	4	0.0645161	13	0.209677	45	0.725806	62
23	Bacteria	No GMO	No GMO	0	0	0	0	4	1	4
24	Bacteria	No Pesticide Use	No Fungicide	6	1	0	0	0	0	6
25	Bacteria	No Pesticide Use	No Herbicide	6	0.75	0	0	2	0.25	8
26	Bacteria	No Pesticide Use	No Insecticide	5	1	0	0	0	0	5
27	Bacteria	Planned Biodiversity Interferences	Buffer Area	1	1	0	0	0	0	1
28	Bacteria	Soil Cover	Cover Crop	15	0.441176	0	0	19	0.558824	34
29	Bacteria	Soil Cover	Native Vegetation	0	0	0	0	1	1	1
30	Bacteria	Soil Cover	Organic Mulching	7	0.35	1	0.05	12	0.6	20
31	Bacteria	Soil Cover	Synt. Mulching	1	0.0714286	2	0.142857	11	0.785714	14
32	Bacteria	Tillage	Minimum	5	0.625	0	0	3	0.375	8
33	Bacteria	Tillage	Zero	17	0.414634	1	0.0243902	23	0.560976	41
34	Birds	Crop Diversity	Spatial	6	0.666667	1	0.111111	2	0.222222	9
35	Birds	Crop Diversity	Temporal	6	0.6	1	0.1	3	0.3	10
36	Birds	Fertilization	Synt. Supplemented	2	1	0	0	0	0	2
37	Birds	Fertilization	No Fert.	2	0.5	0	0	2	0.5	4
38	Birds	Grazing	Extensive	5	0.357143	2	0.142857	7	0.5	14
39	Birds	Grazing	No Grazing	1	0.333333	1	0.333333	1	0.333333	3
40	Birds	Grazing	Rotational	1	0.2	1	0.2	3	0.6	5
41	Birds	Miscellaneous	Burning	0	0	4	0.307692	9	0.692308	13
42	Birds	Miscellaneous	Flooding	12	0.352941	11	0.323529	11	0.323529	34
43	Birds	Miscellaneous	Unmanaged Canopies	1	0.333333	0	0	2	0.666667	3
44	Birds	No Pesticide Use	No Fungicide	10	0.666667	0	0	5	0.333333	15
45	Birds	No Pesticide Use	No Herbicide	18	0.692308	1	0.0384615	7	0.269231	26
46	Birds	No Pesticide Use	No Insecticide	11	0.647059	0	0	6	0.352941	17
47	Birds	Planned Biodiversity Interferences	Buffer Area	22	0.478261	2	0.0434783	22	0.478261	46
48	Birds	Planned Biodiversity Interferences	Enhacement Strips	7	0.875	0	0	1	0.125	8
49	Birds	Soil Cover	No Mowing	6	0.6	1	0.1	3	0.3	10
50	Birds	Tillage	Conservation	1	0.333333	1	0.333333	1	0.333333	3
51	Birds	Tillage	Minimum	1	1	0	0	0	0	1
52	Birds	Tillage	Stubble Mulch	6	0.3	0	0	14	0.7	20
53	Birds	Tillage	Zero	8	0.727273	0	0	3	0.272727	11
54	Earthworms	Crop Diversity	Spatial	0	0	1	0.2	4	0.8	5
55	Earthworms	Crop Diversity	Temporal	6	0.3	0	0	14	0.7	20
56	Earthworms	Fertilization	Organic Supplemented	3	0.6	1	0.2	1	0.2	5
57	Earthworms	Fertilization	Organic	25	0.462963	5	0.0925926	24	0.444444	54
58	Earthworms	Fertilization	Concentrated	6	0.428571	1	0.0714286	7	0.5	14
59	Earthworms	Fertilization	Synt. Supplemented	6	0.4	2	0.133333	7	0.466667	15
60	Earthworms	Fertilization	No Fert.	6	0.222222	3	0.111111	18	0.666667	27
61	Earthworms	Grazing	No Grazing	1	0.5	0	0	1	0.5	2
62	Earthworms	Irrigation	Irrigation - Drip/Trickle	0	0	0	0	1	1	1
63	Earthworms	Irrigation	Sprinkler	0	0	1	1	0	0	1
64	Earthworms	Livestock Care	Vaccines-Livestock	0	0	0	0	1	1	1
65	Earthworms	Livestock Care	Vermicides-Livestock	0	0	0	0	1	1	1
66	Earthworms	Miscellaneous	Burning	0	0	1	0.5	1	0.5	2
67	Earthworms	No Pesticide Use	No Fungicide	21	0.456522	3	0.0652174	22	0.478261	46
68	Earthworms	No Pesticide Use	No Herbicide	37	0.506849	4	0.0547945	32	0.438356	73
69	Earthworms	No Pesticide Use	No Insecticide	21	0.456522	3	0.0652174	22	0.478261	46
70	Earthworms	Soil Cover	Cover Crop	21	0.75	0	0	7	0.25	28
71	Earthworms	Soil Cover	Native Vegetation	0	0	0	0	2	1	2
72	Earthworms	Soil Cover	Organic Mulching	10	0.555556	3	0.166667	5	0.277778	18
73	Earthworms	Soil Cover	Synt. Mulching	0	0	1	0.5	1	0.5	2
74	Earthworms	Tillage	Minimum	18	0.545455	1	0.030303	14	0.424242	33
75	Earthworms	Tillage	Stubble Mulch	1	1	0	0	0	0	1
76	Earthworms	Tillage	Zero	36	0.654545	1	0.0181818	18	0.327273	55
94	Fungi	Crop Diversity	Spatial	4	0.571429	0	0	3	0.428571	7
95	Fungi	Crop Diversity	Temporal	8	0.571429	0	0	6	0.428571	14
96	Fungi	Fertilization	Organic Supplemented	2	0.25	3	0.375	3	0.375	8
97	Fungi	Fertilization	Organic	12	0.363636	2	0.0606061	19	0.575758	33
98	Fungi	Fertilization	Concentrated	4	0.666667	0	0	2	0.333333	6
99	Fungi	Fertilization	Synt. Supplemented	5	0.3125	3	0.1875	8	0.5	16
100	Fungi	Fertilization	No Fert.	6	0.142857	7	0.166667	29	0.690476	42
101	Fungi	No GMO	No GMO	0	0	0	0	1	1	1
102	Fungi	No Pesticide Use	No Fungicide	0	0	0	0	3	1	3
103	Fungi	No Pesticide Use	No Herbicide	1	0.2	1	0.2	3	0.6	5
104	Fungi	No Pesticide Use	No Insecticide	0	0	0	0	2	1	2
105	Fungi	Planned Biodiversity Interferences	Buffer Area	0	0	0	0	1	1	1
106	Fungi	Soil Cover	Cover Crop	6	0.25	0	0	18	0.75	24
107	Fungi	Soil Cover	Native Vegetation	1	1	0	0	0	0	1
108	Fungi	Soil Cover	Organic Mulching	6	0.315789	0	0	13	0.684211	19
109	Fungi	Soil Cover	Synt. Mulching	1	0.166667	0	0	5	0.833333	6
110	Fungi	Tillage	Minimum	3	0.75	0	0	1	0.25	4
111	Fungi	Tillage	Zero	15	0.326087	2	0.0434783	29	0.630435	46
112	Mammals	Crop Diversity	Spatial	6	0.24	0	0	19	0.76	25
113	Mammals	Fertilization	Synt. Supplemented	0	0	0	0	1	1	1
114	Mammals	Grazing	Extensive	2	0.0714286	2	0.0714286	24	0.857143	28
115	Mammals	Grazing	No Grazing	5	0.357143	2	0.142857	7	0.5	14
116	Mammals	Irrigation	Irrigation - Drip/Trickle	1	1	0	0	0	0	1
117	Mammals	Miscellaneous	Burning	1	0.25	3	0.75	0	0	4
118	Mammals	Miscellaneous	Unmanaged Canopies	2	0.666667	1	0.333333	0	0	3
119	Mammals	No Pesticide Use	No Fungicide	3	0.166667	0	0	15	0.833333	18
120	Mammals	No Pesticide Use	No Herbicide	10	0.333333	0	0	20	0.666667	30
121	Mammals	No Pesticide Use	No Insecticide	7	0.318182	0	0	15	0.681818	22
122	Mammals	Planned Biodiversity Interferences	Buffer Area	44	0.709677	1	0.016129	17	0.274194	62
123	Mammals	Planned Biodiversity Interferences	Enhacement Strips	0	0	0	0	1	1	1
124	Mammals	Tillage	Minimum	2	0.666667	0	0	1	0.333333	3
125	Mammals	Tillage	Stubble Mulch	0	0	0	0	1	1	1
126	Mammals	Tillage	Zero	2	0.222222	0	0	7	0.777778	9
127	Nematodes	Crop Diversity	Spatial	3	0.6	0	0	2	0.4	5
128	Nematodes	Crop Diversity	Temporal	12	0.235294	7	0.137255	32	0.627451	51
129	Nematodes	Fertilization	Organic Supplemented	5	0.25	4	0.2	11	0.55	20
130	Nematodes	Fertilization	Organic	60	0.47619	5	0.0396825	61	0.484127	126
131	Nematodes	Fertilization	Concentrated	6	0.285714	0	0	15	0.714286	21
132	Nematodes	Fertilization	Synt. Supplemented	9	0.136364	6	0.0909091	51	0.772727	66
133	Nematodes	Fertilization	No Fert.	23	0.223301	16	0.15534	64	0.621359	103
134	Nematodes	Grazing	No Grazing	0	0	0	0	7	1	7
135	Nematodes	Irrigation	Furrow	11	0.6875	0	0	5	0.3125	16
136	Nematodes	Irrigation	Rainfed	2	1	0	0	0	0	2
137	Nematodes	Livestock Care	Vaccines-Livestock	0	0	0	0	1	1	1
138	Nematodes	Livestock Care	Vermicides-Livestock	0	0	0	0	1	1	1
139	Nematodes	Miscellaneous	Burning	1	0.25	1	0.25	2	0.5	4
140	Nematodes	No GMO	No GMO	1	0.05	0	0	19	0.95	20
141	Nematodes	No Pesticide Use	No Fungicide	5	0.294118	1	0.0588235	11	0.647059	17
142	Nematodes	No Pesticide Use	No Herbicide	23	0.319444	4	0.0555556	45	0.625	72
143	Nematodes	No Pesticide Use	No Insecticide	17	0.472222	1	0.0277778	18	0.5	36
144	Nematodes	Planned Biodiversity Interferences	Buffer Area	2	0.666667	0	0	1	0.333333	3
145	Nematodes	Soil Cover	Cover Crop	39	0.438202	5	0.0561798	45	0.505618	89
146	Nematodes	Soil Cover	Native Vegetation	0	0	0	0	5	1	5
147	Nematodes	Soil Cover	No Mowing	0	0	1	0.333333	2	0.666667	3
148	Nematodes	Soil Cover	Organic Mulching	7	0.137255	8	0.156863	36	0.705882	51
149	Nematodes	Soil Cover	Synt. Mulching	14	0.518519	2	0.0740741	11	0.407407	27
150	Nematodes	Tillage	Minimum	17	0.425	2	0.05	21	0.525	40
151	Nematodes	Tillage	Stubble Mulch	1	0.333333	1	0.333333	1	0.333333	3
152	Nematodes	Tillage	Zero	21	0.411765	8	0.156863	22	0.431373	51
*id goes from 76 to 94 because we removed initial measurement on the impact of Fungi:Bacteria ratio, not used in this study

## Sheet: per biome
	GroupPractice	Agricultural_Practices	Taxa	Ecoregion	Country	Impact	impact_count
1	Crop Diversity	Crop Diversity - Diverse Temporal	Bacteria	Deserts and Xeric Shrublands	India	Positive	2
2	Crop Diversity	Crop Diversity - Diverse Temporal	Bacteria	Temperate Broadleaf and Mixed Forests	China	Neutral	1
3	Crop Diversity	Crop Diversity - Diverse Temporal	Bacteria	Temperate Broadleaf and Mixed Forests	New Zealand	Negative	1
4	Crop Diversity	Crop Diversity - Diverse Temporal	Bacteria	Temperate Broadleaf and Mixed Forests	New Zealand	Neutral	2
5	Crop Diversity	Crop Diversity - Diverse Temporal	Birds	Mediterranean Forests, Woodlands and Scrub	Italy (Vercelli in Piedmont and Pavia in Lombardi); France (Camargue Rhone Delta); Spain (Ebro Delta and Albufera de Valencia)	Positive	1
6	Crop Diversity	Crop Diversity - Diverse Temporal	Birds	Temperate Broadleaf and Mixed Forests	Eastern Scotland (Inverness-shire	Neutral	1
7	Crop Diversity	Crop Diversity - Diverse Temporal	Birds	Temperate Broadleaf and Mixed Forests	France	Negative	1
8	Crop Diversity	Crop Diversity - Diverse Temporal	Birds	Temperate Broadleaf and Mixed Forests	France	Neutral	1
9	Crop Diversity	Crop Diversity - Diverse Temporal	Birds	Temperate Broadleaf and Mixed Forests	France	Positive	2
10	Crop Diversity	Crop Diversity - Diverse Temporal	Birds	Temperate Broadleaf and Mixed Forests	Netherlands	Neutral	1
11	Crop Diversity	Crop Diversity - Diverse Temporal	Birds	Temperate Broadleaf and Mixed Forests	Netherlands	Positive	1
12	Crop Diversity	Crop Diversity - Diverse Temporal	Birds	Temperate Grasslands, Savannas and Shrublands	United States of America	Positive	2
13	Crop Diversity	Crop Diversity - Diverse Temporal	Earthworms	Mediterranean Forests, Woodlands and Scrub	Italy	Neutral	1
14	Crop Diversity	Crop Diversity - Diverse Temporal	Earthworms	Temperate Broadleaf and Mixed Forests	Netherlands	Neutral	3
15	Crop Diversity	Crop Diversity - Diverse Temporal	Earthworms	Temperate Broadleaf and Mixed Forests	USA	Neutral	1
16	Crop Diversity	Crop Diversity - Diverse Temporal	Earthworms	Temperate Broadleaf and Mixed Forests	USA	Positive	2
17	Crop Diversity	Crop Diversity - Diverse Temporal	Earthworms	Temperate Grasslands, Savannas and Shrublands	Argentina	Neutral	1
18	Crop Diversity	Crop Diversity - Diverse Temporal	Earthworms	Temperate Grasslands, Savannas and Shrublands	Argentina	Positive	2
19	Crop Diversity	Crop Diversity - Diverse Temporal	Earthworms	Tropical and Subtropical Coniferous Forests	Mexico	Neutral	1
20	Crop Diversity	Crop Diversity - Diverse Temporal	Earthworms	Tropical and Subtropical Dry Broadleaf Forests	Argentina	Neutral	1
21	Crop Diversity	Crop Diversity - Diverse Temporal	Earthworms	Tropical and Subtropical Grasslands, Savannas and Shrublands	Burkina Faso	Neutral	3
22	Crop Diversity	Crop Diversity - Diverse Temporal	F:B Ratio	Temperate Broadleaf and Mixed Forests	China	Higher	1
23	Crop Diversity	Crop Diversity - Diverse Temporal	Fungi	Deserts and Xeric Shrublands	India	Neutral	1
24	Crop Diversity	Crop Diversity - Diverse Temporal	Fungi	Temperate Broadleaf and Mixed Forests	China	Neutral	2
25	Crop Diversity	Crop Diversity - Diverse Temporal	Fungi	Temperate Broadleaf and Mixed Forests	China	Positive	4
26	Crop Diversity	Crop Diversity - Diverse Temporal	Fungi	Temperate Broadleaf and Mixed Forests	Netherlands	Neutral	1
27	Crop Diversity	Crop Diversity - Diverse Temporal	Fungi	Temperate Broadleaf and Mixed Forests	New Zealand	Neutral	1
28	Crop Diversity	Crop Diversity - Diverse Temporal	Fungi	Temperate Broadleaf and Mixed Forests	Russia	Positive	1
29	Crop Diversity	Crop Diversity - Diverse Temporal	Nematodes	Mediterranean Forests, Woodlands and Scrub	USA	Neutral	1
30	Crop Diversity	Crop Diversity - Diverse Temporal	Nematodes	Temperate Broadleaf and Mixed Forests	China	Negative	2
31	Crop Diversity	Crop Diversity - Diverse Temporal	Nematodes	Temperate Broadleaf and Mixed Forests	China	Neutral	7
32	Crop Diversity	Crop Diversity - Diverse Temporal	Nematodes	Temperate Broadleaf and Mixed Forests	China	Positive	2
33	Crop Diversity	Crop Diversity - Diverse Temporal	Nematodes	Temperate Broadleaf and Mixed Forests	Netherlands	Negative	3
34	Crop Diversity	Crop Diversity - Diverse Temporal	Nematodes	Temperate Broadleaf and Mixed Forests	Netherlands	Positive	3
35	Crop Diversity	Crop Diversity - Diverse Temporal	Nematodes	Temperate Broadleaf and Mixed Forests	Sweden	Neutral	12
36	Crop Diversity	Crop Diversity - Diverse Temporal	Nematodes	Temperate Broadleaf and Mixed Forests	USA	Neutral	6
37	Crop Diversity	Crop Diversity - Diverse Temporal	Nematodes	Tropical and Subtropical Moist Broadleaf Forests	Australia	Negative	1
38	Crop Diversity	Crop Diversity - Diverse Temporal	Nematodes	Tropical and Subtropical Moist Broadleaf Forests	Australia	Positive	2
39	Crop Diversity	Crop Diversity - Diverse Temporal	Nematodes	Tropical and Subtropical Moist Broadleaf Forests	China	Negative	1
40	Crop Diversity	Crop Diversity - Diverse Temporal	Nematodes	Tropical and Subtropical Moist Broadleaf Forests	China	Positive	5
41	Crop Diversity	Crop Diversity - Diverse in Geography	Arthropods	Mediterranean Forests, Woodlands and Scrub	California	Neutral	1
42	Crop Diversity	Crop Diversity - Diverse in Geography	Arthropods	Mediterranean Forests, Woodlands and Scrub	California	Positive	1
43	Crop Diversity	Crop Diversity - Diverse in Geography	Arthropods	Temperate Broadleaf and Mixed Forests	France	Neutral	2
44	Crop Diversity	Crop Diversity - Diverse in Geography	Arthropods	Temperate Broadleaf and Mixed Forests	France	Positive	1
45	Crop Diversity	Crop Diversity - Diverse in Geography	Arthropods	Temperate Broadleaf and Mixed Forests	Monroe	Positive	1
46	Crop Diversity	Crop Diversity - Diverse in Geography	Arthropods	Temperate Broadleaf and Mixed Forests	Sweeden	Neutral	1
47	Crop Diversity	Crop Diversity - Diverse in Geography	Arthropods	Temperate Broadleaf and Mixed Forests	Sweeden	Positive	1
48	Crop Diversity	Crop Diversity - Diverse in Geography	Arthropods	Temperate Broadleaf and Mixed Forests	United States of America	Positive	1
49	Crop Diversity	Crop Diversity - Diverse in Geography	Arthropods	Tropical and Subtropical Dry Broadleaf Forests	Mexico	Positive	1
50	Crop Diversity	Crop Diversity - Diverse in Geography	Bacteria	Temperate Broadleaf and Mixed Forests	China	Neutral	1
51	Crop Diversity	Crop Diversity - Diverse in Geography	Bacteria	Temperate Broadleaf and Mixed Forests	Spain	Neutral	1
52	Crop Diversity	Crop Diversity - Diverse in Geography	Bacteria	Temperate Grasslands, Savannas and Shrublands	Denmark	Neutral	1
53	Crop Diversity	Crop Diversity - Diverse in Geography	Bacteria	Tropical and Subtropical Moist Broadleaf Forests	China	Positive	2
54	Crop Diversity	Crop Diversity - Diverse in Geography	Bacteria	Tropical and Subtropical Moist Broadleaf Forests	India	Positive	1
55	Crop Diversity	Crop Diversity - Diverse in Geography	Birds	Temperate Broadleaf and Mixed Forests	Eastern Scotland (Inverness-shire	Neutral	1
56	Crop Diversity	Crop Diversity - Diverse in Geography	Birds	Temperate Conifer Forests	Poland	Positive	1
57	Crop Diversity	Crop Diversity - Diverse in Geography	Birds	Tropical and Subtropical Moist Broadleaf Forests	Costa Rica	Positive	1
58	Crop Diversity	Crop Diversity - Diverse in Geography	Birds	Tropical and Subtropical Moist Broadleaf Forests	Guatemala	Positive	2
59	Crop Diversity	Crop Diversity - Diverse in Geography	Birds	Tropical and Subtropical Moist Broadleaf Forests	Malaysia	Neutral	1
60	Crop Diversity	Crop Diversity - Diverse in Geography	Birds	Tropical and Subtropical Moist Broadleaf Forests	Malaysia	Positive	1
61	Crop Diversity	Crop Diversity - Diverse in Geography	Birds	Tropical and Subtropical Moist Broadleaf Forests	Peninsular Malaysia	Negative	1
62	Crop Diversity	Crop Diversity - Diverse in Geography	Birds	Tropical and Subtropical Moist Broadleaf Forests	Peninsular Malaysia	Positive	1
63	Crop Diversity	Crop Diversity - Diverse in Geography	Earthworms	Temperate Broadleaf and Mixed Forests	Colombia	Neutral	1
64	Crop Diversity	Crop Diversity - Diverse in Geography	Earthworms	Temperate Broadleaf and Mixed Forests	Germany	Neutral	1
65	Crop Diversity	Crop Diversity - Diverse in Geography	Earthworms	Temperate Broadleaf and Mixed Forests	Netherlands	Neutral	1
66	Crop Diversity	Crop Diversity - Diverse in Geography	Earthworms	Temperate Broadleaf and Mixed Forests	Spain	Neutral	1
67	Crop Diversity	Crop Diversity - Diverse in Geography	Earthworms	Tropical and Subtropical Moist Broadleaf Forests	Puerto Rico	Negative	1
68	Crop Diversity	Crop Diversity - Diverse in Geography	F:B Ratio	Temperate Grasslands, Savannas and Shrublands	Denmark	Neutral	1
69	Crop Diversity	Crop Diversity - Diverse in Geography	F:B Ratio	Tropical and Subtropical Moist Broadleaf Forests	India	Lower	1
70	Crop Diversity	Crop Diversity - Diverse in Geography	Fungi	Temperate Broadleaf and Mixed Forests	China	Neutral	1
71	Crop Diversity	Crop Diversity - Diverse in Geography	Fungi	Temperate Grasslands, Savannas and Shrublands	Denmark	Neutral	1
72	Crop Diversity	Crop Diversity - Diverse in Geography	Fungi	Tropical and Subtropical Moist Broadleaf Forests	China	Positive	1
73	Crop Diversity	Crop Diversity - Diverse in Geography	Fungi	Tropical and Subtropical Moist Broadleaf Forests	India	Positive	1
74	Crop Diversity	Crop Diversity - Diverse in Geography	Mammals	Boreal Forests/Taiga	NA	Neutral	4
75	Crop Diversity	Crop Diversity - Diverse in Geography	Mammals	Flooded Grasslands and Savannas	NA	Neutral	1
76	Crop Diversity	Crop Diversity - Diverse in Geography	Mammals	Mediterranean Forests, Woodlands and Scrub	NA	Neutral	1
77	Crop Diversity	Crop Diversity - Diverse in Geography	Mammals	Mediterranean Forests, Woodlands and Scrub	NA	Positive	1
78	Crop Diversity	Crop Diversity - Diverse in Geography	Mammals	Temperate Broadleaf and Mixed Forests	NA	Neutral	5
79	Crop Diversity	Crop Diversity - Diverse in Geography	Mammals	Temperate Broadleaf and Mixed Forests	NA	Positive	3
80	Crop Diversity	Crop Diversity - Diverse in Geography	Mammals	Temperate Conifer Forests	NA	Neutral	1
81	Crop Diversity	Crop Diversity - Diverse in Geography	Mammals	Temperate Grasslands, Savannas and Shrublands	NA	Neutral	3
82	Crop Diversity	Crop Diversity - Diverse in Geography	Mammals	Tropical and Subtropical Grasslands, Savannas and Shrublands	NA	Neutral	1
83	Crop Diversity	Crop Diversity - Diverse in Geography	Mammals	Tropical and Subtropical Moist Broadleaf Forests	NA	Neutral	1
84	Crop Diversity	Crop Diversity - Diverse in Geography	Mammals	Tropical and Subtropical Moist Broadleaf Forests	NA	Positive	2
85	Crop Diversity	Crop Diversity - Diverse in Geography	Nematodes	Deserts and Xeric Shrublands	China	Neutral	2
86	Crop Diversity	Crop Diversity - Diverse in Geography	Nematodes	Deserts and Xeric Shrublands	China	Positive	3
87	Fertilization	Bulky Organic + Inorganic Fert	Bacteria	Boreal Forests/Taiga	Sweden	Positive	1
88	Fertilization	Bulky Organic + Inorganic Fert	Bacteria	Deserts and Xeric Shrublands	China	Positive	2
89	Fertilization	Bulky Organic + Inorganic Fert	Bacteria	Temperate Broadleaf and Mixed Forests	China	Neutral	3
90	Fertilization	Bulky Organic + Inorganic Fert	Bacteria	Tropical and Subtropical Moist Broadleaf Forests	China	Neutral	1
91	Fertilization	Bulky Organic + Inorganic Fert	Bacteria	Tropical and Subtropical Moist Broadleaf Forests	China	Positive	1
92	Fertilization	Bulky Organic + Inorganic Fert	Earthworms	Temperate Broadleaf and Mixed Forests	Spain	Negative	1
93	Fertilization	Bulky Organic + Inorganic Fert	Earthworms	Temperate Broadleaf and Mixed Forests	Spain	Neutral	1
94	Fertilization	Bulky Organic + Inorganic Fert	Earthworms	Temperate Broadleaf and Mixed Forests	Spain	Positive	3
99	Fertilization	Bulky Organic + Inorganic Fert	Fungi	Boreal Forests/Taiga	Sweden	Neutral	1
100	Fertilization	Bulky Organic + Inorganic Fert	Fungi	Boreal Forests/Taiga	Sweden	Positive	1
101	Fertilization	Bulky Organic + Inorganic Fert	Fungi	Deserts and Xeric Shrublands	China	Negative	2
102	Fertilization	Bulky Organic + Inorganic Fert	Fungi	Temperate Broadleaf and Mixed Forests	China	Negative	1
103	Fertilization	Bulky Organic + Inorganic Fert	Fungi	Temperate Broadleaf and Mixed Forests	China	Neutral	1
104	Fertilization	Bulky Organic + Inorganic Fert	Fungi	Tropical and Subtropical Moist Broadleaf Forests	China	Neutral	1
105	Fertilization	Bulky Organic + Inorganic Fert	Fungi	Tropical and Subtropical Moist Broadleaf Forests	China	Positive	1
106	Fertilization	Bulky Organic + Inorganic Fert	Nematodes	Tropical and Subtropical Grasslands, Savannas and Shrublands	Burkina Faso	Neutral	2
107	Fertilization	Bulky Organic + Inorganic Fert	Nematodes	Tropical and Subtropical Grasslands, Savannas and Shrublands	Burkina Faso	Positive	4
108	Fertilization	Bulky Organic + Inorganic Fert	Nematodes	Tropical and Subtropical Moist Broadleaf Forests	China	Negative	3
109	Fertilization	Bulky Organic + Inorganic Fert	Nematodes	Tropical and Subtropical Moist Broadleaf Forests	China	Neutral	6
110	Fertilization	Bulky Organic + Inorganic Fert	Nematodes	Tropical and Subtropical Moist Broadleaf Forests	China	Positive	1
111	Fertilization	Bulky Organic Fertilizers	Bacteria	Flooded Grasslands and Savannas	China	Neutral	1
112	Fertilization	Bulky Organic Fertilizers	Bacteria	Flooded Grasslands and Savannas	China	Positive	3
113	Fertilization	Bulky Organic Fertilizers	Bacteria	Mediterranean Forests, Woodlands and Scrub	Spain	Neutral	3
114	Fertilization	Bulky Organic Fertilizers	Bacteria	Mediterranean Forests, Woodlands and Scrub	Spain	Positive	1
115	Fertilization	Bulky Organic Fertilizers	Bacteria	Temperate Broadleaf and Mixed Forests	China	Negative	1
116	Fertilization	Bulky Organic Fertilizers	Bacteria	Temperate Broadleaf and Mixed Forests	China	Neutral	4
117	Fertilization	Bulky Organic Fertilizers	Bacteria	Temperate Broadleaf and Mixed Forests	China	Positive	10
118	Fertilization	Bulky Organic Fertilizers	Bacteria	Temperate Broadleaf and Mixed Forests	Netherlands	Positive	2
119	Fertilization	Bulky Organic Fertilizers	Bacteria	Temperate Broadleaf and Mixed Forests	Sweden	Neutral	1
120	Fertilization	Bulky Organic Fertilizers	Bacteria	Temperate Broadleaf and Mixed Forests	Sweden	Positive	1
121	Fertilization	Bulky Organic Fertilizers	Bacteria	Temperate Broadleaf and Mixed Forests	Switzerland	Positive	1
122	Fertilization	Bulky Organic Fertilizers	Bacteria	Temperate Grasslands, Savannas and Shrublands	USA	Neutral	1
123	Fertilization	Bulky Organic Fertilizers	Bacteria	Tropical and Subtropical Grasslands, Savannas and Shrublands	Australia	Neutral	1
124	Fertilization	Bulky Organic Fertilizers	Bacteria	Tropical and Subtropical Moist Broadleaf Forests	China	Positive	4
125	Fertilization	Bulky Organic Fertilizers	Bacteria	Tropical and Subtropical Moist Broadleaf Forests	India	Positive	2
126	Fertilization	Bulky Organic Fertilizers	Earthworms	Deserts and Xeric Shrublands	India	Negative	1
127	Fertilization	Bulky Organic Fertilizers	Earthworms	Deserts and Xeric Shrublands	India	Neutral	1
128	Fertilization	Bulky Organic Fertilizers	Earthworms	Deserts and Xeric Shrublands	India	Positive	2
129	Fertilization	Bulky Organic Fertilizers	Earthworms	Mediterranean Forests, Woodlands and Scrub	Greece	Positive	4
130	Fertilization	Bulky Organic Fertilizers	Earthworms	Mediterranean Forests, Woodlands and Scrub	Spain	Neutral	1
131	Fertilization	Bulky Organic Fertilizers	Earthworms	Mediterranean Forests, Woodlands and Scrub	Spain	Positive	3
132	Fertilization	Bulky Organic Fertilizers	Earthworms	Temperate Broadleaf and Mixed Forests	Belgium	Positive	1
133	Fertilization	Bulky Organic Fertilizers	Earthworms	Temperate Broadleaf and Mixed Forests	Canada	Neutral	1
134	Fertilization	Bulky Organic Fertilizers	Earthworms	Temperate Broadleaf and Mixed Forests	Canada	Positive	3
135	Fertilization	Bulky Organic Fertilizers	Earthworms	Temperate Broadleaf and Mixed Forests	France	Neutral	4
136	Fertilization	Bulky Organic Fertilizers	Earthworms	Temperate Broadleaf and Mixed Forests	Spain	Negative	2
137	Fertilization	Bulky Organic Fertilizers	Earthworms	Temperate Broadleaf and Mixed Forests	Spain	Neutral	4
138	Fertilization	Bulky Organic Fertilizers	Earthworms	Temperate Broadleaf and Mixed Forests	Spain	Positive	4
139	Fertilization	Bulky Organic Fertilizers	Earthworms	Temperate Broadleaf and Mixed Forests	Sweden	Neutral	1
140	Fertilization	Bulky Organic Fertilizers	Earthworms	Temperate Broadleaf and Mixed Forests	Sweden	Positive	1
141	Fertilization	Bulky Organic Fertilizers	Earthworms	Temperate Broadleaf and Mixed Forests	UK	Negative	2
142	Fertilization	Bulky Organic Fertilizers	Earthworms	Temperate Broadleaf and Mixed Forests	UK	Neutral	4
143	Fertilization	Bulky Organic Fertilizers	Earthworms	Temperate Broadleaf and Mixed Forests	USA	Neutral	1
144	Fertilization	Bulky Organic Fertilizers	Earthworms	Temperate Broadleaf and Mixed Forests	USA	Positive	1
145	Fertilization	Bulky Organic Fertilizers	Earthworms	Temperate Conifer Forests	USA	Neutral	1
146	Fertilization	Bulky Organic Fertilizers	Earthworms	Temperate Grasslands, Savannas and Shrublands	New Zealand	Neutral	1
147	Fertilization	Bulky Organic Fertilizers	Earthworms	Temperate Grasslands, Savannas and Shrublands	USA	Positive	1
148	Fertilization	Bulky Organic Fertilizers	Earthworms	Tropical and Subtropical Grasslands, Savannas and Shrublands	Burkina Faso	Neutral	1
149	Fertilization	Bulky Organic Fertilizers	Earthworms	Tundra	Norway	Positive	1
169	Fertilization	Bulky Organic Fertilizers	Fungi	Flooded Grasslands and Savannas	China	Neutral	1
170	Fertilization	Bulky Organic Fertilizers	Fungi	Mediterranean Forests, Woodlands and Scrub	Spain	Neutral	5
171	Fertilization	Bulky Organic Fertilizers	Fungi	Mediterranean Forests, Woodlands and Scrub	Spain	Positive	1
172	Fertilization	Bulky Organic Fertilizers	Fungi	Temperate Broadleaf and Mixed Forests	China	Negative	1
173	Fertilization	Bulky Organic Fertilizers	Fungi	Temperate Broadleaf and Mixed Forests	China	Neutral	3
174	Fertilization	Bulky Organic Fertilizers	Fungi	Temperate Broadleaf and Mixed Forests	China	Positive	5
175	Fertilization	Bulky Organic Fertilizers	Fungi	Temperate Broadleaf and Mixed Forests	Russia	Neutral	2
176	Fertilization	Bulky Organic Fertilizers	Fungi	Temperate Broadleaf and Mixed Forests	Russia	Positive	1
177	Fertilization	Bulky Organic Fertilizers	Fungi	Temperate Broadleaf and Mixed Forests	Sweden	Neutral	1
178	Fertilization	Bulky Organic Fertilizers	Fungi	Temperate Broadleaf and Mixed Forests	Switzerland	Neutral	1
179	Fertilization	Bulky Organic Fertilizers	Fungi	Temperate Grasslands, Savannas and Shrublands	USA	Neutral	1
180	Fertilization	Bulky Organic Fertilizers	Fungi	Tropical and Subtropical Grasslands, Savannas and Shrublands	Australia	Neutral	1
181	Fertilization	Bulky Organic Fertilizers	Fungi	Tropical and Subtropical Moist Broadleaf Forests	China	Neutral	1
182	Fertilization	Bulky Organic Fertilizers	Fungi	Tropical and Subtropical Moist Broadleaf Forests	China	Positive	2
183	Fertilization	Bulky Organic Fertilizers	Fungi	Tropical and Subtropical Moist Broadleaf Forests	India	Negative	1
184	Fertilization	Bulky Organic Fertilizers	Fungi	Tropical and Subtropical Moist Broadleaf Forests	India	Positive	1
185	Fertilization	Bulky Organic Fertilizers	Nematodes	Deserts and Xeric Shrublands	Mexico	Neutral	2
186	Fertilization	Bulky Organic Fertilizers	Nematodes	Deserts and Xeric Shrublands	Mexico	Positive	2
187	Fertilization	Bulky Organic Fertilizers	Nematodes	Mediterranean Forests, Woodlands and Scrub	Spain	Negative	1
188	Fertilization	Bulky Organic Fertilizers	Nematodes	Mediterranean Forests, Woodlands and Scrub	Spain	Neutral	4
189	Fertilization	Bulky Organic Fertilizers	Nematodes	Mediterranean Forests, Woodlands and Scrub	USA	Neutral	7
190	Fertilization	Bulky Organic Fertilizers	Nematodes	Mediterranean Forests, Woodlands and Scrub	USA	Positive	7
191	Fertilization	Bulky Organic Fertilizers	Nematodes	Temperate Broadleaf and Mixed Forests	China	Neutral	3
192	Fertilization	Bulky Organic Fertilizers	Nematodes	Temperate Broadleaf and Mixed Forests	China	Positive	11
193	Fertilization	Bulky Organic Fertilizers	Nematodes	Temperate Broadleaf and Mixed Forests	Germany	Neutral	1
194	Fertilization	Bulky Organic Fertilizers	Nematodes	Temperate Broadleaf and Mixed Forests	Sweden	Neutral	6
195	Fertilization	Bulky Organic Fertilizers	Nematodes	Temperate Broadleaf and Mixed Forests	USA	Negative	2
196	Fertilization	Bulky Organic Fertilizers	Nematodes	Temperate Broadleaf and Mixed Forests	USA	Neutral	8
197	Fertilization	Bulky Organic Fertilizers	Nematodes	Temperate Broadleaf and Mixed Forests	USA	Positive	4
198	Fertilization	Bulky Organic Fertilizers	Nematodes	Temperate Conifer Forests	Canada	Neutral	2
199	Fertilization	Bulky Organic Fertilizers	Nematodes	Temperate Conifer Forests	Canada	Positive	2
200	Fertilization	Bulky Organic Fertilizers	Nematodes	Temperate Conifer Forests	USA	Neutral	5
201	Fertilization	Bulky Organic Fertilizers	Nematodes	Temperate Conifer Forests	USA	Positive	8
202	Fertilization	Bulky Organic Fertilizers	Nematodes	Tropical and Subtropical Grasslands, Savannas and Shrublands	Burkina Faso	Negative	1
203	Fertilization	Bulky Organic Fertilizers	Nematodes	Tropical and Subtropical Grasslands, Savannas and Shrublands	Burkina Faso	Neutral	3
204	Fertilization	Bulky Organic Fertilizers	Nematodes	Tropical and Subtropical Grasslands, Savannas and Shrublands	Burkina Faso	Positive	3
205	Fertilization	Bulky Organic Fertilizers	Nematodes	Tropical and Subtropical Grasslands, Savannas and Shrublands	Kenya	Negative	1
206	Fertilization	Bulky Organic Fertilizers	Nematodes	Tropical and Subtropical Moist Broadleaf Forests	China	Neutral	3
207	Fertilization	Bulky Organic Fertilizers	Nematodes	Tropical and Subtropical Moist Broadleaf Forests	China	Positive	5
208	Fertilization	Concentrated Organic Fertilizers	Bacteria	Temperate Broadleaf and Mixed Forests	China	Neutral	1
209	Fertilization	Concentrated Organic Fertilizers	Bacteria	Temperate Broadleaf and Mixed Forests	Sweden	Neutral	1
210	Fertilization	Concentrated Organic Fertilizers	Bacteria	Tropical and Subtropical Grasslands, Savannas and Shrublands	Australia	Neutral	1
211	Fertilization	Concentrated Organic Fertilizers	Bacteria	Tropical and Subtropical Moist Broadleaf Forests	China	Positive	3
212	Fertilization	Concentrated Organic Fertilizers	Bacteria	Tropical and Subtropical Moist Broadleaf Forests	India	Neutral	1
213	Fertilization	Concentrated Organic Fertilizers	Bacteria	Tropical and Subtropical Moist Broadleaf Forests	India	Positive	1
214	Fertilization	Concentrated Organic Fertilizers	Earthworms	Mediterranean Forests, Woodlands and Scrub	Algeria	Neutral	2
215	Fertilization	Concentrated Organic Fertilizers	Earthworms	Mediterranean Forests, Woodlands and Scrub	Algeria	Positive	1
216	Fertilization	Concentrated Organic Fertilizers	Earthworms	Temperate Broadleaf and Mixed Forests	France	Neutral	1
217	Fertilization	Concentrated Organic Fertilizers	Earthworms	Temperate Broadleaf and Mixed Forests	France	Positive	2
218	Fertilization	Concentrated Organic Fertilizers	Earthworms	Temperate Broadleaf and Mixed Forests	Spain	Negative	1
219	Fertilization	Concentrated Organic Fertilizers	Earthworms	Temperate Broadleaf and Mixed Forests	Spain	Neutral	3
220	Fertilization	Concentrated Organic Fertilizers	Earthworms	Temperate Broadleaf and Mixed Forests	Spain	Positive	2
221	Fertilization	Concentrated Organic Fertilizers	Earthworms	Temperate Broadleaf and Mixed Forests	Sweden	Neutral	1
222	Fertilization	Concentrated Organic Fertilizers	Earthworms	Temperate Broadleaf and Mixed Forests	USA	Positive	1
223	Fertilization	Concentrated Organic Fertilizers	F:B Ratio	Temperate Broadleaf and Mixed Forests	Sweden	Neutral	1
224	Fertilization	Concentrated Organic Fertilizers	F:B Ratio	Tropical and Subtropical Grasslands, Savannas and Shrublands	Australia	Higher	1
225	Fertilization	Concentrated Organic Fertilizers	F:B Ratio	Tropical and Subtropical Moist Broadleaf Forests	China	Higher	1
226	Fertilization	Concentrated Organic Fertilizers	F:B Ratio	Tropical and Subtropical Moist Broadleaf Forests	India	Lower	1
227	Fertilization	Concentrated Organic Fertilizers	Fungi	Temperate Broadleaf and Mixed Forests	Sweden	Neutral	1
228	Fertilization	Concentrated Organic Fertilizers	Fungi	Tropical and Subtropical Grasslands, Savannas and Shrublands	Australia	Neutral	1
229	Fertilization	Concentrated Organic Fertilizers	Fungi	Tropical and Subtropical Moist Broadleaf Forests	China	Positive	2
230	Fertilization	Concentrated Organic Fertilizers	Fungi	Tropical and Subtropical Moist Broadleaf Forests	India	Positive	1
231	Fertilization	Concentrated Organic Fertilizers	Nematodes	Temperate Broadleaf and Mixed Forests	China	Neutral	2
232	Fertilization	Concentrated Organic Fertilizers	Nematodes	Temperate Broadleaf and Mixed Forests	France	Neutral	1
233	Fertilization	Concentrated Organic Fertilizers	Nematodes	Temperate Broadleaf and Mixed Forests	France	Positive	1
234	Fertilization	Concentrated Organic Fertilizers	Nematodes	Temperate Broadleaf and Mixed Forests	Sweden	Neutral	6
235	Fertilization	Concentrated Organic Fertilizers	Nematodes	Temperate Broadleaf and Mixed Forests	USA	Neutral	4
236	Fertilization	Concentrated Organic Fertilizers	Nematodes	Temperate Broadleaf and Mixed Forests	USA	Positive	4
237	Fertilization	Inorganic + Bulky Organic Fert	Bacteria	Boreal Forests/Taiga	Sweden	Positive	1
238	Fertilization	Inorganic + Bulky Organic Fert	Bacteria	Deserts and Xeric Shrublands	China	Neutral	2
239	Fertilization	Inorganic + Bulky Organic Fert	Bacteria	Temperate Broadleaf and Mixed Forests	China	Neutral	3
240	Fertilization	Inorganic + Bulky Organic Fert	Bacteria	Temperate Broadleaf and Mixed Forests	Ireland	Positive	1
241	Fertilization	Inorganic + Bulky Organic Fert	Bacteria	Temperate Broadleaf and Mixed Forests	New Zealand	Positive	2
242	Fertilization	Inorganic + Bulky Organic Fert	Bacteria	Temperate Broadleaf and Mixed Forests	Switzerland	Neutral	1
243	Fertilization	Inorganic + Bulky Organic Fert	Bacteria	Tropical and Subtropical Moist Broadleaf Forests	China	Neutral	1
244	Fertilization	Inorganic + Bulky Organic Fert	Bacteria	Tropical and Subtropical Moist Broadleaf Forests	China	Positive	3
245	Fertilization	Inorganic + Bulky Organic Fert	Birds	Tropical and Subtropical Moist Broadleaf Forests	Guatemala	Positive	2
246	Fertilization	Inorganic + Bulky Organic Fert	Earthworms	Deserts and Xeric Shrublands	India	Negative	1
247	Fertilization	Inorganic + Bulky Organic Fert	Earthworms	Deserts and Xeric Shrublands	India	Neutral	1
248	Fertilization	Inorganic + Bulky Organic Fert	Earthworms	Deserts and Xeric Shrublands	India	Positive	1
249	Fertilization	Inorganic + Bulky Organic Fert	Earthworms	Mediterranean Forests, Woodlands and Scrub	Algeria	Neutral	3
250	Fertilization	Inorganic + Bulky Organic Fert	Earthworms	Temperate Broadleaf and Mixed Forests	New Zealand	Neutral	1
251	Fertilization	Inorganic + Bulky Organic Fert	Earthworms	Temperate Broadleaf and Mixed Forests	New Zealand	Positive	1
252	Fertilization	Inorganic + Bulky Organic Fert	Earthworms	Temperate Conifer Forests	USA	Positive	1
253	Fertilization	Inorganic + Bulky Organic Fert	Earthworms	Tropical and Subtropical Grasslands, Savannas and Shrublands	Burkina Faso	Negative	1
254	Fertilization	Inorganic + Bulky Organic Fert	Earthworms	Tropical and Subtropical Grasslands, Savannas and Shrublands	Burkina Faso	Neutral	1
255	Fertilization	Inorganic + Bulky Organic Fert	Earthworms	Tropical and Subtropical Grasslands, Savannas and Shrublands	Burkina Faso	Positive	1
256	Fertilization	Inorganic + Bulky Organic Fert	Earthworms	Tropical and Subtropical Moist Broadleaf Forests	Martinique	Neutral	1
257	Fertilization	Inorganic + Bulky Organic Fert	Earthworms	Tropical and Subtropical Moist Broadleaf Forests	Martinique	Positive	1
258	Fertilization	Inorganic + Bulky Organic Fert	Earthworms	Tundra	Norway	Positive	1
264	Fertilization	Inorganic + Bulky Organic Fert	Fungi	Boreal Forests/Taiga	Sweden	Neutral	1
265	Fertilization	Inorganic + Bulky Organic Fert	Fungi	Boreal Forests/Taiga	Sweden	Positive	1
266	Fertilization	Inorganic + Bulky Organic Fert	Fungi	Deserts and Xeric Shrublands	China	Negative	2
267	Fertilization	Inorganic + Bulky Organic Fert	Fungi	Temperate Broadleaf and Mixed Forests	China	Negative	1
268	Fertilization	Inorganic + Bulky Organic Fert	Fungi	Temperate Broadleaf and Mixed Forests	China	Neutral	1
269	Fertilization	Inorganic + Bulky Organic Fert	Fungi	Temperate Broadleaf and Mixed Forests	Ireland	Neutral	1
270	Fertilization	Inorganic + Bulky Organic Fert	Fungi	Temperate Broadleaf and Mixed Forests	New Zealand	Positive	2
271	Fertilization	Inorganic + Bulky Organic Fert	Fungi	Temperate Broadleaf and Mixed Forests	Switzerland	Neutral	1
272	Fertilization	Inorganic + Bulky Organic Fert	Fungi	Tropical and Subtropical Moist Broadleaf Forests	China	Neutral	1
273	Fertilization	Inorganic + Bulky Organic Fert	Fungi	Tropical and Subtropical Moist Broadleaf Forests	China	Positive	2
274	Fertilization	Inorganic + Bulky Organic Fert	Mammals	Temperate Broadleaf and Mixed Forests	NA	neutral	1
275	Fertilization	Inorganic + Bulky Organic Fert	Nematodes	Montane Grasslands and Shrublands	China	Negative	1
276	Fertilization	Inorganic + Bulky Organic Fert	Nematodes	Montane Grasslands and Shrublands	China	Neutral	7
277	Fertilization	Inorganic + Bulky Organic Fert	Nematodes	Temperate Broadleaf and Mixed Forests	China	Negative	1
278	Fertilization	Inorganic + Bulky Organic Fert	Nematodes	Temperate Broadleaf and Mixed Forests	China	Neutral	9
279	Fertilization	Inorganic + Bulky Organic Fert	Nematodes	Temperate Broadleaf and Mixed Forests	China	Positive	3
280	Fertilization	Inorganic + Bulky Organic Fert	Nematodes	Temperate Broadleaf and Mixed Forests	Ireland	Neutral	1
281	Fertilization	Inorganic + Bulky Organic Fert	Nematodes	Temperate Broadleaf and Mixed Forests	USA	Neutral	5
282	Fertilization	Inorganic + Bulky Organic Fert	Nematodes	Tropical and Subtropical Grasslands, Savannas and Shrublands	Burkina Faso	Neutral	2
283	Fertilization	Inorganic + Bulky Organic Fert	Nematodes	Tropical and Subtropical Grasslands, Savannas and Shrublands	Burkina Faso	Positive	4
284	Fertilization	Inorganic + Bulky Organic Fert	Nematodes	Tropical and Subtropical Moist Broadleaf Forests	China	Negative	4
285	Fertilization	Inorganic + Bulky Organic Fert	Nematodes	Tropical and Subtropical Moist Broadleaf Forests	China	Neutral	12
286	Fertilization	Inorganic + Bulky Organic Fert	Nematodes	Tropical and Subtropical Moist Broadleaf Forests	China	Positive	2
287	Fertilization	No Fertilizer	Arthropods	Temperate Broadleaf and Mixed Forests	France	Positive	1
288	Fertilization	No Fertilizer	Arthropods	Tropical and Subtropical Grasslands, Savannas and Shrublands	Kenya	Negative	1
289	Fertilization	No Fertilizer	Arthropods	Tropical and Subtropical Grasslands, Savannas and Shrublands	Kenya	Neutral	1
290	Fertilization	No Fertilizer	Bacteria	Deserts and Xeric Shrublands	China	Neutral	2
291	Fertilization	No Fertilizer	Bacteria	Flooded Grasslands and Savannas	China	Negative	4
292	Fertilization	No Fertilizer	Bacteria	Mediterranean Forests, Woodlands and Scrub	Germany	Neutral	2
293	Fertilization	No Fertilizer	Bacteria	Temperate Broadleaf and Mixed Forests	Belgium	Negative	1
294	Fertilization	No Fertilizer	Bacteria	Temperate Broadleaf and Mixed Forests	China	Negative	3
295	Fertilization	No Fertilizer	Bacteria	Temperate Broadleaf and Mixed Forests	China	Neutral	11
296	Fertilization	No Fertilizer	Bacteria	Temperate Broadleaf and Mixed Forests	China	Positive	2
297	Fertilization	No Fertilizer	Bacteria	Temperate Broadleaf and Mixed Forests	France	Positive	1
298	Fertilization	No Fertilizer	Bacteria	Temperate Broadleaf and Mixed Forests	Germany	Neutral	1
299	Fertilization	No Fertilizer	Bacteria	Temperate Broadleaf and Mixed Forests	South Corea	Negative	3
300	Fertilization	No Fertilizer	Bacteria	Temperate Broadleaf and Mixed Forests	Sweden	Neutral	1
301	Fertilization	No Fertilizer	Bacteria	Temperate Broadleaf and Mixed Forests	UK	Neutral	1
302	Fertilization	No Fertilizer	Bacteria	Temperate Broadleaf and Mixed Forests	USA	Neutral	4
303	Fertilization	No Fertilizer	Bacteria	Temperate Conifer Forests	USA	Negative	1
304	Fertilization	No Fertilizer	Bacteria	Tropical and Subtropical Moist Broadleaf Forests	China	Negative	1
305	Fertilization	No Fertilizer	Bacteria	Tropical and Subtropical Moist Broadleaf Forests	China	Neutral	4
306	Fertilization	No Fertilizer	Bacteria	Tropical and Subtropical Moist Broadleaf Forests	India	Neutral	1
307	Fertilization	No Fertilizer	Birds	Mediterranean Forests, Woodlands and Scrub	Algeria	Neutral	2
308	Fertilization	No Fertilizer	Birds	Mediterranean Forests, Woodlands and Scrub	Algeria	Positive	2
309	Fertilization	No Fertilizer	Earthworms	Deserts and Xeric Shrublands	USA	Negative	1
310	Fertilization	No Fertilizer	Earthworms	Mediterranean Forests, Woodlands and Scrub	Algeria	Neutral	3
311	Fertilization	No Fertilizer	Earthworms	Mediterranean Forests, Woodlands and Scrub	Australia	Negative	1
312	Fertilization	No Fertilizer	Earthworms	Temperate Broadleaf and Mixed Forests	France	Neutral	6
313	Fertilization	No Fertilizer	Earthworms	Temperate Broadleaf and Mixed Forests	France	Positive	3
314	Fertilization	No Fertilizer	Earthworms	Temperate Broadleaf and Mixed Forests	Germany	Neutral	3
315	Fertilization	No Fertilizer	Earthworms	Temperate Broadleaf and Mixed Forests	Japan	Neutral	1
316	Fertilization	No Fertilizer	Earthworms	Temperate Broadleaf and Mixed Forests	Spain	Neutral	1
317	Fertilization	No Fertilizer	Earthworms	Temperate Broadleaf and Mixed Forests	Spain	Positive	1
318	Fertilization	No Fertilizer	Earthworms	Temperate Broadleaf and Mixed Forests	Sweden	Neutral	1
319	Fertilization	No Fertilizer	Earthworms	Temperate Broadleaf and Mixed Forests	USA	Negative	1
320	Fertilization	No Fertilizer	Earthworms	Temperate Broadleaf and Mixed Forests	USA	Neutral	1
321	Fertilization	No Fertilizer	Earthworms	Tropical and Subtropical Dry Broadleaf Forests	Argentina	Neutral	1
322	Fertilization	No Fertilizer	Earthworms	Tundra	Norway	Positive	1
339	Fertilization	No Fertilizer	Fungi	Deserts and Xeric Shrublands	China	Negative	1
340	Fertilization	No Fertilizer	Fungi	Deserts and Xeric Shrublands	China	Neutral	1
341	Fertilization	No Fertilizer	Fungi	Flooded Grasslands and Savannas	China	Negative	1
342	Fertilization	No Fertilizer	Fungi	Mediterranean Forests, Woodlands and Scrub	Germany	Neutral	2
343	Fertilization	No Fertilizer	Fungi	Temperate Broadleaf and Mixed Forests	Belgium	Neutral	1
344	Fertilization	No Fertilizer	Fungi	Temperate Broadleaf and Mixed Forests	China	Negative	2
345	Fertilization	No Fertilizer	Fungi	Temperate Broadleaf and Mixed Forests	China	Neutral	4
346	Fertilization	No Fertilizer	Fungi	Temperate Broadleaf and Mixed Forests	France	Neutral	1
347	Fertilization	No Fertilizer	Fungi	Temperate Broadleaf and Mixed Forests	France	Positive	1
348	Fertilization	No Fertilizer	Fungi	Temperate Broadleaf and Mixed Forests	Germany	Neutral	1
349	Fertilization	No Fertilizer	Fungi	Temperate Broadleaf and Mixed Forests	Russia	Neutral	1
350	Fertilization	No Fertilizer	Fungi	Temperate Broadleaf and Mixed Forests	Russia	Positive	2
351	Fertilization	No Fertilizer	Fungi	Temperate Broadleaf and Mixed Forests	South Corea	Negative	1
352	Fertilization	No Fertilizer	Fungi	Temperate Broadleaf and Mixed Forests	Sweden	Negative	1
353	Fertilization	No Fertilizer	Fungi	Temperate Broadleaf and Mixed Forests	UK	Neutral	1
354	Fertilization	No Fertilizer	Fungi	Temperate Broadleaf and Mixed Forests	USA	Neutral	3
355	Fertilization	No Fertilizer	Fungi	Temperate Broadleaf and Mixed Forests	USA	Positive	1
356	Fertilization	No Fertilizer	Fungi	Temperate Conifer Forests	USA	Neutral	1
357	Fertilization	No Fertilizer	Fungi	Tropical and Subtropical Moist Broadleaf Forests	China	Negative	1
358	Fertilization	No Fertilizer	Fungi	Tropical and Subtropical Moist Broadleaf Forests	China	Neutral	2
359	Fertilization	No Fertilizer	Fungi	Tropical and Subtropical Moist Broadleaf Forests	China	Positive	1
360	Fertilization	No Fertilizer	Fungi	Tropical and Subtropical Moist Broadleaf Forests	India	Neutral	1
361	Fertilization	No Fertilizer	Nematodes	Mediterranean Forests, Woodlands and Scrub	Spain	Neutral	5
362	Fertilization	No Fertilizer	Nematodes	Montane Grasslands and Shrublands	China	Negative	3
363	Fertilization	No Fertilizer	Nematodes	Montane Grasslands and Shrublands	China	Neutral	3
364	Fertilization	No Fertilizer	Nematodes	Montane Grasslands and Shrublands	China	Positive	2
365	Fertilization	No Fertilizer	Nematodes	Temperate Broadleaf and Mixed Forests	China	Negative	1
366	Fertilization	No Fertilizer	Nematodes	Temperate Broadleaf and Mixed Forests	China	Neutral	15
367	Fertilization	No Fertilizer	Nematodes	Temperate Broadleaf and Mixed Forests	China	Positive	3
368	Fertilization	No Fertilizer	Nematodes	Temperate Broadleaf and Mixed Forests	France	Negative	1
369	Fertilization	No Fertilizer	Nematodes	Temperate Broadleaf and Mixed Forests	France	Neutral	4
370	Fertilization	No Fertilizer	Nematodes	Temperate Broadleaf and Mixed Forests	France	Positive	5
371	Fertilization	No Fertilizer	Nematodes	Temperate Broadleaf and Mixed Forests	Sweden	Negative	1
372	Fertilization	No Fertilizer	Nematodes	Temperate Broadleaf and Mixed Forests	Sweden	Neutral	5
373	Fertilization	No Fertilizer	Nematodes	Temperate Broadleaf and Mixed Forests	UK	Neutral	1
374	Fertilization	No Fertilizer	Nematodes	Temperate Broadleaf and Mixed Forests	USA	Neutral	11
375	Fertilization	No Fertilizer	Nematodes	Temperate Conifer Forests	Canada	Neutral	3
376	Fertilization	No Fertilizer	Nematodes	Temperate Conifer Forests	Canada	Positive	1
377	Fertilization	No Fertilizer	Nematodes	Temperate Conifer Forests	Japan	Neutral	1
378	Fertilization	No Fertilizer	Nematodes	Temperate Grasslands, Savannas and Shrublands	Argentina	Neutral	4
379	Fertilization	No Fertilizer	Nematodes	Temperate Grasslands, Savannas and Shrublands	Argentina	Positive	1
380	Fertilization	No Fertilizer	Nematodes	Temperate Grasslands, Savannas and Shrublands	USA	Negative	2
381	Fertilization	No Fertilizer	Nematodes	Temperate Grasslands, Savannas and Shrublands	USA	Neutral	1
382	Fertilization	No Fertilizer	Nematodes	Tropical and Subtropical Grasslands, Savannas and Shrublands	Burkina Faso	Negative	2
383	Fertilization	No Fertilizer	Nematodes	Tropical and Subtropical Grasslands, Savannas and Shrublands	Burkina Faso	Neutral	2
384	Fertilization	No Fertilizer	Nematodes	Tropical and Subtropical Grasslands, Savannas and Shrublands	Kenya	Positive	1
385	Fertilization	No Fertilizer	Nematodes	Tropical and Subtropical Moist Broadleaf Forests	China	Negative	4
386	Fertilization	No Fertilizer	Nematodes	Tropical and Subtropical Moist Broadleaf Forests	China	Neutral	7
387	Fertilization	No Fertilizer	Nematodes	Tropical and Subtropical Moist Broadleaf Forests	China	Positive	7
388	Grazing	Extensive Grazing	Birds	Deserts and Xeric Shrublands	South Africa	Positive	1
389	Grazing	Extensive Grazing	Birds	Temperate Broadleaf and Mixed Forests	Hungary	Neutral	4
390	Grazing	Extensive Grazing	Birds	Temperate Broadleaf and Mixed Forests	Hungary	Positive	2
391	Grazing	Extensive Grazing	Birds	Temperate Broadleaf and Mixed Forests	Ireland	Negative	2
392	Grazing	Extensive Grazing	Birds	Tropical and Subtropical Grasslands, Savannas and Shrublands	South Africa	Positive	2
393	Grazing	Extensive Grazing	Birds	Tundra	Norway	Neutral	1
394	Grazing	Extensive Grazing	Mammals	Deserts and Xeric Shrublands	NA	Neutral	12
395	Grazing	Extensive Grazing	Mammals	Mediterranean Forests, Woodlands and Scrub	NA	Positive	1
396	Grazing	Extensive Grazing	Mammals	Temperate Broadleaf and Mixed Forests	NA	Negative	1
397	Grazing	Extensive Grazing	Mammals	Temperate Broadleaf and Mixed Forests	NA	Neutral	12
398	Grazing	Extensive Grazing	Mammals	Temperate Conifer Forests	NA	Positive	1
399	Grazing	Extensive Grazing	Mammals	Temperate Grasslands, Savannas and Shrublands	NA	Negative	1
400	Grazing	No Grazing	Arthropods	Temperate Broadleaf and Mixed Forests	Germany	Neutral	4
401	Grazing	No Grazing	Arthropods	Temperate Broadleaf and Mixed Forests	Germany	Positive	1
402	Grazing	No Grazing	Arthropods	Temperate Broadleaf and Mixed Forests	Monroe	Positive	1
403	Grazing	No Grazing	Birds	Mediterranean Forests, Woodlands and Scrub	United States of America	Neutral	1
404	Grazing	No Grazing	Birds	Mediterranean Forests, Woodlands and Scrub	United States of America	Positive	1
405	Grazing	No Grazing	Birds	Tundra	Norway	Negative	1
406	Grazing	No Grazing	Earthworms	Temperate Broadleaf and Mixed Forests	Australia	Neutral	1
407	Grazing	No Grazing	Earthworms	Temperate Grasslands, Savannas and Shrublands	Australia	Positive	1
408	Grazing	No Grazing	Mammals	Mediterranean Forests, Woodlands and Scrub	NA	Neutral	2
409	Grazing	No Grazing	Mammals	Temperate Broadleaf and Mixed Forests	NA	Negative	1
410	Grazing	No Grazing	Mammals	Temperate Broadleaf and Mixed Forests	NA	Positive	2
411	Grazing	No Grazing	Mammals	Temperate Conifer Forests	NA	Positive	1
412	Grazing	No Grazing	Mammals	Temperate Grasslands, Savannas and Shrublands	NA	Negative	1
413	Grazing	No Grazing	Mammals	Temperate Grasslands, Savannas and Shrublands	NA	Neutral	5
414	Grazing	No Grazing	Mammals	Tropical and Subtropical Moist Broadleaf Forests	NA	Positive	2
415	Grazing	No Grazing	Nematodes	Temperate Conifer Forests	USA	Neutral	7
416	Grazing	Rotational Grazing	Birds	Boreal Forests/Taiga	Canada	Neutral	2
417	Grazing	Rotational Grazing	Birds	Mediterranean Forests, Woodlands and Scrub	Australia	Negative	1
418	Grazing	Rotational Grazing	Birds	Mediterranean Forests, Woodlands and Scrub	Australia	Neutral	1
419	Grazing	Rotational Grazing	Birds	Tropical and Subtropical Moist Broadleaf Forests	Malaysia	Positive	1
420	Irrigation	Irrigation - Drip/Trickle	Arthropods	Temperate Broadleaf and Mixed Forests	United States of America	Neutral	1
421	Irrigation	Irrigation - Drip/Trickle	Earthworms	Temperate Broadleaf and Mixed Forests	USA	Neutral	1
422	Irrigation	Irrigation - Drip/Trickle	Mammals	Mediterranean Forests, Woodlands and Scrub	NA	Positive	1
423	Irrigation	Irrigation - Furrow	Nematodes	Mediterranean Forests, Woodlands and Scrub	USA	Neutral	2
424	Irrigation	Irrigation - Furrow	Nematodes	Mediterranean Forests, Woodlands and Scrub	USA	Positive	3
425	Irrigation	Irrigation - Sprinkler	Arthropods	Temperate Broadleaf and Mixed Forests	United States of America	Neutral	1
426	Irrigation	Irrigation - Sprinkler	Arthropods	Tropical and Subtropical Moist Broadleaf Forests	India	Positive	1
427	Irrigation	Irrigation - Sprinkler	Earthworms	Temperate Grasslands, Savannas and Shrublands	Australia	Negative	1
428	Irrigation	Irrigation - Subsurface	Arthropods	Temperate Broadleaf and Mixed Forests	United States of America	Neutral	1
429	Irrigation	No Irrigation	Nematodes	Mediterranean Forests, Woodlands and Scrub	Morocco	Positive	2
430	Livestock Care	Vaccines-Livestock	Earthworms	Temperate Broadleaf and Mixed Forests	New Zealand	Neutral	1
431	Livestock Care	Vaccines-Livestock	Nematodes	Temperate Broadleaf and Mixed Forests	New Zealand	Neutral	1
432	Livestock Care	Vermicides-Livestock	Earthworms	Temperate Broadleaf and Mixed Forests	New Zealand	Neutral	1
433	Livestock Care	Vermicides-Livestock	Nematodes	Temperate Broadleaf and Mixed Forests	New Zealand	Neutral	1
434	Miscellaneous	Burning	Birds	Temperate Broadleaf and Mixed Forests	United States of America	Neutral	2
435	Miscellaneous	Burning	Birds	Temperate Grasslands, Savannas and Shrublands	United States of America	Negative	1
436	Miscellaneous	Burning	Birds	Temperate Grasslands, Savannas and Shrublands	United States of America	Neutral	1
437	Miscellaneous	Burning	Birds	Tropical and Subtropical Dry Broadleaf Forests	Argentinia	Negative	1
438	Miscellaneous	Burning	Birds	Tropical and Subtropical Dry Broadleaf Forests	Argentinia	Neutral	6
439	Miscellaneous	Burning	Birds	Tropical and Subtropical Grasslands, Savannas and Shrublands	South Africa	Negative	2
440	Miscellaneous	Burning	Earthworms	Deserts and Xeric Shrublands	USA	Negative	1
441	Miscellaneous	Burning	Earthworms	Temperate Grasslands, Savannas and Shrublands	New Zealand	Neutral	1
442	Miscellaneous	Burning	Mammals	Flooded Grasslands and Savannas	NA	Positive	1
443	Miscellaneous	Burning	Mammals	Temperate Grasslands, Savannas and Shrublands	NA	Negative	1
444	Miscellaneous	Burning	Mammals	Tropical and Subtropical Moist Broadleaf Forests	NA	Negative	2
445	Miscellaneous	Burning	Nematodes	Temperate Grasslands, Savannas and Shrublands	USA	Negative	1
446	Miscellaneous	Burning	Nematodes	Temperate Grasslands, Savannas and Shrublands	USA	Neutral	2
447	Miscellaneous	Burning	Nematodes	Temperate Grasslands, Savannas and Shrublands	USA	Positive	1
448	Miscellaneous	Flooding	Birds	Mediterranean Forests, Woodlands and Scrub	Italy (Vercelli in Piedmont and Pavia in Lombardi); France (Camargue Rhone Delta); Spain (Ebro Delta and Albufera de Valencia)	Positive	1
449	Miscellaneous	Flooding	Birds	Mediterranean Forests, Woodlands and Scrub	United States of America	Negative	11
450	Miscellaneous	Flooding	Birds	Mediterranean Forests, Woodlands and Scrub	United States of America	Neutral	7
451	Miscellaneous	Flooding	Birds	Mediterranean Forests, Woodlands and Scrub	United States of America	Positive	8
452	Miscellaneous	Flooding	Birds	Mediterranean Forests, Woodlands and Scrub	northeastern Spain	Positive	1
453	Miscellaneous	No Canopy Cutting	Birds	Tropical and Subtropical Moist Broadleaf Forests	India	Neutral	2
454	Miscellaneous	No Canopy Cutting	Birds	Tropical and Subtropical Moist Broadleaf Forests	Jamaica	Positive	1
455	Miscellaneous	No Canopy Cutting	Mammals	Temperate Conifer Forests	NA	Negative	1
456	Miscellaneous	No Canopy Cutting	Mammals	Temperate Conifer Forests	NA	Positive	1
457	No GMO	No GMO Use	Bacteria	Deserts and Xeric Shrublands	South Africa	Neutral	1
458	No GMO	No GMO Use	Bacteria	Temperate Broadleaf and Mixed Forests	Canada	Neutral	1
459	No GMO	No GMO Use	Bacteria	Temperate Grasslands, Savannas and Shrublands	Denmark	Neutral	1
460	No GMO	No GMO Use	Bacteria	Temperate Grasslands, Savannas and Shrublands	France	Neutral	1
465	No GMO	No GMO Use	Fungi	Temperate Broadleaf and Mixed Forests	Canada	Neutral	1
466	No GMO	No GMO Use	Nematodes	Deserts and Xeric Shrublands	South Africa	Neutral	6
467	No GMO	No GMO Use	Nematodes	Temperate Broadleaf and Mixed Forests	Canada	Neutral	4
468	No GMO	No GMO Use	Nematodes	Temperate Broadleaf and Mixed Forests	China	Neutral	7
469	No GMO	No GMO Use	Nematodes	Temperate Grasslands, Savannas and Shrublands	Denmark	Positive	1
470	No GMO	No GMO Use	Nematodes	Temperate Grasslands, Savannas and Shrublands	France	Neutral	1
471	No Pesticide Use	No Fungicide Use	Arthropods	Temperate Broadleaf and Mixed Forests	United States of America	Neutral	2
472	No Pesticide Use	No Fungicide Use	Bacteria	Temperate Broadleaf and Mixed Forests	France	Positive	1
473	No Pesticide Use	No Fungicide Use	Bacteria	Temperate Broadleaf and Mixed Forests	Ireland	Positive	1
474	No Pesticide Use	No Fungicide Use	Bacteria	Temperate Broadleaf and Mixed Forests	Netherlands	Positive	3
475	No Pesticide Use	No Fungicide Use	Bacteria	Temperate Broadleaf and Mixed Forests	Switzerland	Positive	1
476	No Pesticide Use	No Fungicide Use	Birds	Boreal Forests/Taiga	Canada	Positive	1
477	No Pesticide Use	No Fungicide Use	Birds	Mediterranean Forests, Woodlands and Scrub	Algeria	Neutral	2
478	No Pesticide Use	No Fungicide Use	Birds	Mediterranean Forests, Woodlands and Scrub	Algeria	Positive	2
479	No Pesticide Use	No Fungicide Use	Birds	Mediterranean Forests, Woodlands and Scrub	Spain	Positive	2
480	No Pesticide Use	No Fungicide Use	Birds	Temperate Broadleaf and Mixed Forests	France	Positive	1
481	No Pesticide Use	No Fungicide Use	Birds	Temperate Grasslands, Savannas and Shrublands	United States of America	Positive	2
482	No Pesticide Use	No Fungicide Use	Birds	Tropical and Subtropical Dry Broadleaf Forests	India	Neutral	2
483	No Pesticide Use	No Fungicide Use	Earthworms	Mediterranean Forests, Woodlands and Scrub	Spain	Neutral	1
484	No Pesticide Use	No Fungicide Use	Earthworms	Mediterranean Forests, Woodlands and Scrub	Spain	Positive	2
485	No Pesticide Use	No Fungicide Use	Earthworms	Temperate Broadleaf and Mixed Forests	Estonia	Neutral	3
486	No Pesticide Use	No Fungicide Use	Earthworms	Temperate Broadleaf and Mixed Forests	Estonia	Positive	1
487	No Pesticide Use	No Fungicide Use	Earthworms	Temperate Broadleaf and Mixed Forests	France	Neutral	6
488	No Pesticide Use	No Fungicide Use	Earthworms	Temperate Broadleaf and Mixed Forests	France	Positive	3
489	No Pesticide Use	No Fungicide Use	Earthworms	Temperate Broadleaf and Mixed Forests	Germany	Positive	1
490	No Pesticide Use	No Fungicide Use	Earthworms	Temperate Broadleaf and Mixed Forests	Paris	Positive	3
491	No Pesticide Use	No Fungicide Use	Earthworms	Temperate Broadleaf and Mixed Forests	Spain	Negative	3
492	No Pesticide Use	No Fungicide Use	Earthworms	Temperate Broadleaf and Mixed Forests	Spain	Neutral	5
493	No Pesticide Use	No Fungicide Use	Earthworms	Temperate Broadleaf and Mixed Forests	Spain	Positive	5
494	No Pesticide Use	No Fungicide Use	Earthworms	Temperate Broadleaf and Mixed Forests	UK	Positive	1
495	No Pesticide Use	No Fungicide Use	Earthworms	Temperate Broadleaf and Mixed Forests	USA	Neutral	1
496	No Pesticide Use	No Fungicide Use	Earthworms	Temperate Broadleaf and Mixed Forests	USA	Positive	2
497	No Pesticide Use	No Fungicide Use	Earthworms	Temperate Conifer Forests	USA	Neutral	1
498	No Pesticide Use	No Fungicide Use	Earthworms	Tropical and Subtropical Dry Broadleaf Forests	Argentina	Neutral	1
500	No Pesticide Use	No Fungicide Use	Fungi	Temperate Broadleaf and Mixed Forests	France	Neutral	1
501	No Pesticide Use	No Fungicide Use	Fungi	Temperate Broadleaf and Mixed Forests	Ireland	Neutral	1
502	No Pesticide Use	No Fungicide Use	Fungi	Temperate Broadleaf and Mixed Forests	Switzerland	Neutral	1
503	No Pesticide Use	No Fungicide Use	Mammals	Boreal Forests/Taiga	NA	Neutral	1
504	No Pesticide Use	No Fungicide Use	Mammals	Mediterranean Forests, Woodlands and Scrub	NA	Neutral	2
505	No Pesticide Use	No Fungicide Use	Mammals	Mediterranean Forests, Woodlands and Scrub	NA	Positive	1
506	No Pesticide Use	No Fungicide Use	Mammals	Temperate Broadleaf and Mixed Forests	NA	Neutral	10
507	No Pesticide Use	No Fungicide Use	Mammals	Temperate Broadleaf and Mixed Forests	NA	Positive	2
508	No Pesticide Use	No Fungicide Use	Mammals	Temperate Grasslands, Savannas and Shrublands	NA	Neutral	2
509	No Pesticide Use	No Fungicide Use	Nematodes	Mediterranean Forests, Woodlands and Scrub	USA	Neutral	1
510	No Pesticide Use	No Fungicide Use	Nematodes	Temperate Broadleaf and Mixed Forests	France	Negative	1
511	No Pesticide Use	No Fungicide Use	Nematodes	Temperate Broadleaf and Mixed Forests	France	Neutral	2
512	No Pesticide Use	No Fungicide Use	Nematodes	Temperate Broadleaf and Mixed Forests	France	Positive	3
513	No Pesticide Use	No Fungicide Use	Nematodes	Temperate Broadleaf and Mixed Forests	Ireland	Neutral	1
514	No Pesticide Use	No Fungicide Use	Nematodes	Temperate Broadleaf and Mixed Forests	Netherlands	Neutral	6
515	No Pesticide Use	No Fungicide Use	Nematodes	Temperate Broadleaf and Mixed Forests	Netherlands	Positive	1
516	No Pesticide Use	No Fungicide Use	Nematodes	Tropical and Subtropical Grasslands, Savannas and Shrublands	Kenya	Positive	1
517	No Pesticide Use	No Herbicide Use	Arthropods	Temperate Broadleaf and Mixed Forests	United States of America	Neutral	2
518	No Pesticide Use	No Herbicide Use	Arthropods	Tropical and Subtropical Moist Broadleaf Forests	Mexico	Negative	3
519	No Pesticide Use	No Herbicide Use	Bacteria	Temperate Broadleaf and Mixed Forests	France	Positive	1
520	No Pesticide Use	No Herbicide Use	Bacteria	Temperate Broadleaf and Mixed Forests	Germany	Neutral	1
521	No Pesticide Use	No Herbicide Use	Bacteria	Temperate Broadleaf and Mixed Forests	Ireland	Positive	1
522	No Pesticide Use	No Herbicide Use	Bacteria	Temperate Broadleaf and Mixed Forests	Netherlands	Positive	3
523	No Pesticide Use	No Herbicide Use	Bacteria	Temperate Broadleaf and Mixed Forests	Switzerland	Positive	1
524	No Pesticide Use	No Herbicide Use	Bacteria	Temperate Broadleaf and Mixed Forests	USA	Neutral	1
525	No Pesticide Use	No Herbicide Use	Birds	Boreal Forests/Taiga	Canada	Positive	1
526	No Pesticide Use	No Herbicide Use	Birds	Mediterranean Forests, Woodlands and Scrub	Algeria	Neutral	2
527	No Pesticide Use	No Herbicide Use	Birds	Mediterranean Forests, Woodlands and Scrub	Algeria	Positive	2
528	No Pesticide Use	No Herbicide Use	Birds	Mediterranean Forests, Woodlands and Scrub	Spain	Negative	1
529	No Pesticide Use	No Herbicide Use	Birds	Mediterranean Forests, Woodlands and Scrub	Spain	Neutral	1
530	No Pesticide Use	No Herbicide Use	Birds	Mediterranean Forests, Woodlands and Scrub	Spain	Positive	4
531	No Pesticide Use	No Herbicide Use	Birds	Temperate Broadleaf and Mixed Forests	France	Positive	1
532	No Pesticide Use	No Herbicide Use	Birds	Temperate Broadleaf and Mixed Forests	Netherlands	Neutral	1
533	No Pesticide Use	No Herbicide Use	Birds	Temperate Broadleaf and Mixed Forests	Netherlands	Positive	1
534	No Pesticide Use	No Herbicide Use	Birds	Temperate Conifer Forests	Poland	Positive	1
535	No Pesticide Use	No Herbicide Use	Birds	Temperate Grasslands, Savannas and Shrublands	United States of America	Positive	2
536	No Pesticide Use	No Herbicide Use	Birds	Tropical and Subtropical Dry Broadleaf Forests	India	Neutral	2
537	No Pesticide Use	No Herbicide Use	Birds	Tropical and Subtropical Moist Broadleaf Forests	Guatemala	Positive	2
538	No Pesticide Use	No Herbicide Use	Birds	Tropical and Subtropical Moist Broadleaf Forests	Malaysia	Positive	1
539	No Pesticide Use	No Herbicide Use	Earthworms	Deserts and Xeric Shrublands	India	Positive	2
540	No Pesticide Use	No Herbicide Use	Earthworms	Mediterranean Forests, Woodlands and Scrub	Greece	Positive	3
541	No Pesticide Use	No Herbicide Use	Earthworms	Mediterranean Forests, Woodlands and Scrub	Spain	Neutral	1
542	No Pesticide Use	No Herbicide Use	Earthworms	Mediterranean Forests, Woodlands and Scrub	Spain	Positive	2
543	No Pesticide Use	No Herbicide Use	Earthworms	Temperate Broadleaf and Mixed Forests	Estonia	Neutral	3
544	No Pesticide Use	No Herbicide Use	Earthworms	Temperate Broadleaf and Mixed Forests	Estonia	Positive	1
545	No Pesticide Use	No Herbicide Use	Earthworms	Temperate Broadleaf and Mixed Forests	France	Neutral	6
546	No Pesticide Use	No Herbicide Use	Earthworms	Temperate Broadleaf and Mixed Forests	France	Positive	3
547	No Pesticide Use	No Herbicide Use	Earthworms	Temperate Broadleaf and Mixed Forests	Germany	Neutral	4
548	No Pesticide Use	No Herbicide Use	Earthworms	Temperate Broadleaf and Mixed Forests	Paris	Positive	3
549	No Pesticide Use	No Herbicide Use	Earthworms	Temperate Broadleaf and Mixed Forests	Spain	Negative	4
550	No Pesticide Use	No Herbicide Use	Earthworms	Temperate Broadleaf and Mixed Forests	Spain	Neutral	7
551	No Pesticide Use	No Herbicide Use	Earthworms	Temperate Broadleaf and Mixed Forests	Spain	Positive	8
552	No Pesticide Use	No Herbicide Use	Earthworms	Temperate Broadleaf and Mixed Forests	UK	Positive	1
553	No Pesticide Use	No Herbicide Use	Earthworms	Temperate Broadleaf and Mixed Forests	USA	Neutral	2
554	No Pesticide Use	No Herbicide Use	Earthworms	Temperate Broadleaf and Mixed Forests	USA	Positive	3
555	No Pesticide Use	No Herbicide Use	Earthworms	Temperate Conifer Forests	Switzerland	Neutral	1
556	No Pesticide Use	No Herbicide Use	Earthworms	Temperate Conifer Forests	Switzerland	Positive	3
557	No Pesticide Use	No Herbicide Use	Earthworms	Temperate Conifer Forests	USA	Neutral	1
558	No Pesticide Use	No Herbicide Use	Earthworms	Temperate Grasslands, Savannas and Shrublands	Argentina	Positive	1
559	No Pesticide Use	No Herbicide Use	Earthworms	Tropical and Subtropical Dry Broadleaf Forests	Argentina	Neutral	1
560	No Pesticide Use	No Herbicide Use	Earthworms	Tropical and Subtropical Moist Broadleaf Forests	Martinique	Neutral	1
561	No Pesticide Use	No Herbicide Use	Earthworms	Tropical and Subtropical Moist Broadleaf Forests	Martinique	Positive	1
564	No Pesticide Use	No Herbicide Use	Fungi	Temperate Broadleaf and Mixed Forests	France	Neutral	1
565	No Pesticide Use	No Herbicide Use	Fungi	Temperate Broadleaf and Mixed Forests	Germany	Negative	1
566	No Pesticide Use	No Herbicide Use	Fungi	Temperate Broadleaf and Mixed Forests	Ireland	Neutral	1
567	No Pesticide Use	No Herbicide Use	Fungi	Temperate Broadleaf and Mixed Forests	Switzerland	Neutral	1
568	No Pesticide Use	No Herbicide Use	Fungi	Temperate Broadleaf and Mixed Forests	USA	Positive	1
569	No Pesticide Use	No Herbicide Use	Mammals	Boreal Forests/Taiga	NA	Neutral	1
570	No Pesticide Use	No Herbicide Use	Mammals	Mediterranean Forests, Woodlands and Scrub	NA	Neutral	5
571	No Pesticide Use	No Herbicide Use	Mammals	Mediterranean Forests, Woodlands and Scrub	NA	Positive	2
572	No Pesticide Use	No Herbicide Use	Mammals	Temperate Broadleaf and Mixed Forests	NA	Neutral	11
573	No Pesticide Use	No Herbicide Use	Mammals	Temperate Broadleaf and Mixed Forests	NA	Positive	7
574	No Pesticide Use	No Herbicide Use	Mammals	Temperate Conifer Forests	NA	Positive	1
575	No Pesticide Use	No Herbicide Use	Mammals	Temperate Grasslands, Savannas and Shrublands	NA	Neutral	3
576	No Pesticide Use	No Herbicide Use	Nematodes	Mediterranean Forests, Woodlands and Scrub	Spain	Neutral	2
577	No Pesticide Use	No Herbicide Use	Nematodes	Mediterranean Forests, Woodlands and Scrub	USA	Neutral	1
578	No Pesticide Use	No Herbicide Use	Nematodes	Temperate Broadleaf and Mixed Forests	France	Negative	1
579	No Pesticide Use	No Herbicide Use	Nematodes	Temperate Broadleaf and Mixed Forests	France	Neutral	2
580	No Pesticide Use	No Herbicide Use	Nematodes	Temperate Broadleaf and Mixed Forests	France	Positive	3
581	No Pesticide Use	No Herbicide Use	Nematodes	Temperate Broadleaf and Mixed Forests	Ireland	Neutral	1
582	No Pesticide Use	No Herbicide Use	Nematodes	Temperate Broadleaf and Mixed Forests	Netherlands	Neutral	6
583	No Pesticide Use	No Herbicide Use	Nematodes	Temperate Broadleaf and Mixed Forests	Netherlands	Positive	1
584	No Pesticide Use	No Herbicide Use	Nematodes	Temperate Broadleaf and Mixed Forests	USA	Negative	2
585	No Pesticide Use	No Herbicide Use	Nematodes	Temperate Broadleaf and Mixed Forests	USA	Neutral	15
586	No Pesticide Use	No Herbicide Use	Nematodes	Temperate Broadleaf and Mixed Forests	USA	Positive	3
587	No Pesticide Use	No Herbicide Use	Nematodes	Temperate Conifer Forests	USA	Neutral	5
588	No Pesticide Use	No Herbicide Use	Nematodes	Temperate Conifer Forests	USA	Positive	8
589	No Pesticide Use	No Herbicide Use	Nematodes	Tropical and Subtropical Grasslands, Savannas and Shrublands	Kenya	Negative	1
590	No Pesticide Use	No Herbicide Use	Nematodes	Tropical and Subtropical Grasslands, Savannas and Shrublands	Kenya	Positive	1
591	No Pesticide Use	No Herbicide Use	Nematodes	Tropical and Subtropical Moist Broadleaf Forests	Australia	Neutral	2
592	No Pesticide Use	No Herbicide Use	Nematodes	Tropical and Subtropical Moist Broadleaf Forests	Australia	Positive	4
593	No Pesticide Use	No Insecticide Use	Arthropods	Temperate Broadleaf and Mixed Forests	United States of America	Neutral	2
594	No Pesticide Use	No Insecticide Use	Arthropods	Temperate Conifer Forests	United States of America	Positive	1
595	No Pesticide Use	No Insecticide Use	Arthropods	Tropical and Subtropical Grasslands, Savannas and Shrublands	Kenya	Neutral	2
596	No Pesticide Use	No Insecticide Use	Arthropods	Tropical and Subtropical Grasslands, Savannas and Shrublands	Kenya	Positive	2
597	No Pesticide Use	No Insecticide Use	Arthropods	Tropical and Subtropical Moist Broadleaf Forests	Mexico	Negative	3
598	No Pesticide Use	No Insecticide Use	Bacteria	Temperate Broadleaf and Mixed Forests	France	Positive	1
599	No Pesticide Use	No Insecticide Use	Bacteria	Temperate Broadleaf and Mixed Forests	Netherlands	Positive	3
600	No Pesticide Use	No Insecticide Use	Bacteria	Temperate Broadleaf and Mixed Forests	Switzerland	Positive	1
601	No Pesticide Use	No Insecticide Use	Birds	Boreal Forests/Taiga	Canada	Positive	1
602	No Pesticide Use	No Insecticide Use	Birds	Mediterranean Forests, Woodlands and Scrub	Algeria	Neutral	2
603	No Pesticide Use	No Insecticide Use	Birds	Mediterranean Forests, Woodlands and Scrub	Algeria	Positive	2
604	No Pesticide Use	No Insecticide Use	Birds	Mediterranean Forests, Woodlands and Scrub	Spain	Positive	2
605	No Pesticide Use	No Insecticide Use	Birds	Temperate Broadleaf and Mixed Forests	France	Positive	1
606	No Pesticide Use	No Insecticide Use	Birds	Temperate Broadleaf and Mixed Forests	Netherlands	Neutral	1
607	No Pesticide Use	No Insecticide Use	Birds	Temperate Broadleaf and Mixed Forests	Netherlands	Positive	1
608	No Pesticide Use	No Insecticide Use	Birds	Temperate Grasslands, Savannas and Shrublands	United States of America	Positive	2
609	No Pesticide Use	No Insecticide Use	Birds	Tropical and Subtropical Dry Broadleaf Forests	India	Neutral	2
610	No Pesticide Use	No Insecticide Use	Earthworms	Mediterranean Forests, Woodlands and Scrub	Spain	Neutral	1
611	No Pesticide Use	No Insecticide Use	Earthworms	Mediterranean Forests, Woodlands and Scrub	Spain	Positive	2
612	No Pesticide Use	No Insecticide Use	Earthworms	Temperate Broadleaf and Mixed Forests	Estonia	Neutral	3
613	No Pesticide Use	No Insecticide Use	Earthworms	Temperate Broadleaf and Mixed Forests	Estonia	Positive	1
614	No Pesticide Use	No Insecticide Use	Earthworms	Temperate Broadleaf and Mixed Forests	France	Neutral	6
615	No Pesticide Use	No Insecticide Use	Earthworms	Temperate Broadleaf and Mixed Forests	France	Positive	3
616	No Pesticide Use	No Insecticide Use	Earthworms	Temperate Broadleaf and Mixed Forests	Paris	Positive	3
617	No Pesticide Use	No Insecticide Use	Earthworms	Temperate Broadleaf and Mixed Forests	Spain	Negative	3
618	No Pesticide Use	No Insecticide Use	Earthworms	Temperate Broadleaf and Mixed Forests	Spain	Neutral	5
619	No Pesticide Use	No Insecticide Use	Earthworms	Temperate Broadleaf and Mixed Forests	Spain	Positive	5
620	No Pesticide Use	No Insecticide Use	Earthworms	Temperate Broadleaf and Mixed Forests	UK	Positive	1
621	No Pesticide Use	No Insecticide Use	Earthworms	Temperate Broadleaf and Mixed Forests	USA	Neutral	1
622	No Pesticide Use	No Insecticide Use	Earthworms	Temperate Broadleaf and Mixed Forests	USA	Positive	2
623	No Pesticide Use	No Insecticide Use	Earthworms	Temperate Conifer Forests	USA	Neutral	1
624	No Pesticide Use	No Insecticide Use	Earthworms	Temperate Grasslands, Savannas and Shrublands	Argentina	Positive	1
625	No Pesticide Use	No Insecticide Use	Earthworms	Tropical and Subtropical Dry Broadleaf Forests	Argentina	Neutral	1
628	No Pesticide Use	No Insecticide Use	Fungi	Temperate Broadleaf and Mixed Forests	France	Neutral	1
629	No Pesticide Use	No Insecticide Use	Fungi	Temperate Broadleaf and Mixed Forests	Switzerland	Neutral	1
630	No Pesticide Use	No Insecticide Use	Mammals	Boreal Forests/Taiga	NA	Neutral	1
631	No Pesticide Use	No Insecticide Use	Mammals	Mediterranean Forests, Woodlands and Scrub	NA	Neutral	2
632	No Pesticide Use	No Insecticide Use	Mammals	Mediterranean Forests, Woodlands and Scrub	NA	Positive	1
633	No Pesticide Use	No Insecticide Use	Mammals	Temperate Broadleaf and Mixed Forests	NA	Neutral	10
634	No Pesticide Use	No Insecticide Use	Mammals	Temperate Broadleaf and Mixed Forests	NA	Positive	5
635	No Pesticide Use	No Insecticide Use	Mammals	Temperate Grasslands, Savannas and Shrublands	NA	Neutral	2
636	No Pesticide Use	No Insecticide Use	Nematodes	Mediterranean Forests, Woodlands and Scrub	Spain	Neutral	2
637	No Pesticide Use	No Insecticide Use	Nematodes	Mediterranean Forests, Woodlands and Scrub	USA	Neutral	1
638	No Pesticide Use	No Insecticide Use	Nematodes	Temperate Broadleaf and Mixed Forests	China	Neutral	2
639	No Pesticide Use	No Insecticide Use	Nematodes	Temperate Broadleaf and Mixed Forests	China	Positive	5
640	No Pesticide Use	No Insecticide Use	Nematodes	Temperate Broadleaf and Mixed Forests	France	Negative	1
641	No Pesticide Use	No Insecticide Use	Nematodes	Temperate Broadleaf and Mixed Forests	France	Neutral	2
642	No Pesticide Use	No Insecticide Use	Nematodes	Temperate Broadleaf and Mixed Forests	France	Positive	3
643	No Pesticide Use	No Insecticide Use	Nematodes	Temperate Broadleaf and Mixed Forests	Netherlands	Neutral	6
644	No Pesticide Use	No Insecticide Use	Nematodes	Temperate Broadleaf and Mixed Forests	Netherlands	Positive	1
645	No Pesticide Use	No Insecticide Use	Nematodes	Tropical and Subtropical Grasslands, Savannas and Shrublands	Kenya	Positive	1
646	No Pesticide Use	No Insecticide Use	Nematodes	Tropical and Subtropical Moist Broadleaf Forests	China	Neutral	1
647	No Pesticide Use	No Insecticide Use	Nematodes	Tropical and Subtropical Moist Broadleaf Forests	China	Positive	6
648	Planned Biodiversity Interferences	Natural Buffer Areas	Arthropods	Mediterranean Forests, Woodlands and Scrub	California	Positive	1
649	Planned Biodiversity Interferences	Natural Buffer Areas	Arthropods	Mediterranean Forests, Woodlands and Scrub	France	Positive	1
650	Planned Biodiversity Interferences	Natural Buffer Areas	Arthropods	Mediterranean Forests, Woodlands and Scrub	Spain	Neutral	1
651	Planned Biodiversity Interferences	Natural Buffer Areas	Arthropods	Mediterranean Forests, Woodlands and Scrub	Spain	Positive	1
652	Planned Biodiversity Interferences	Natural Buffer Areas	Arthropods	Mediterranean Forests, Woodlands and Scrub	United States of America	Positive	2
653	Planned Biodiversity Interferences	Natural Buffer Areas	Arthropods	Temperate Broadleaf and Mixed Forests	China	Positive	1
654	Planned Biodiversity Interferences	Natural Buffer Areas	Arthropods	Temperate Broadleaf and Mixed Forests	France	Positive	5
655	Planned Biodiversity Interferences	Natural Buffer Areas	Arthropods	Temperate Broadleaf and Mixed Forests	Hungary	Neutral	1
656	Planned Biodiversity Interferences	Natural Buffer Areas	Arthropods	Temperate Broadleaf and Mixed Forests	Hungary	Positive	1
657	Planned Biodiversity Interferences	Natural Buffer Areas	Arthropods	Temperate Broadleaf and Mixed Forests	Netherlands	Positive	1
658	Planned Biodiversity Interferences	Natural Buffer Areas	Arthropods	Temperate Broadleaf and Mixed Forests	Netherlands, Switzerland	Positive	1
659	Planned Biodiversity Interferences	Natural Buffer Areas	Arthropods	Temperate Broadleaf and Mixed Forests	Sweeden	Neutral	1
660	Planned Biodiversity Interferences	Natural Buffer Areas	Arthropods	Temperate Broadleaf and Mixed Forests	Sweeden	Positive	1
661	Planned Biodiversity Interferences	Natural Buffer Areas	Arthropods	Temperate Broadleaf and Mixed Forests	U.K. of Great Britain and Northern Ireland	Neutral	1
662	Planned Biodiversity Interferences	Natural Buffer Areas	Arthropods	Temperate Broadleaf and Mixed Forests	U.K. of Great Britain and Northern Ireland	Positive	1
663	Planned Biodiversity Interferences	Natural Buffer Areas	Arthropods	Temperate Grasslands, Savannas and Shrublands	United States of America	Neutral	1
664	Planned Biodiversity Interferences	Natural Buffer Areas	Arthropods	Temperate Grasslands, Savannas and Shrublands	United States of America	Positive	6
665	Planned Biodiversity Interferences	Natural Buffer Areas	Arthropods	Tropical and Subtropical Grasslands, Savannas and Shrublands	Kenya	Negative	2
666	Planned Biodiversity Interferences	Natural Buffer Areas	Arthropods	Tropical and Subtropical Grasslands, Savannas and Shrublands	Kenya	Neutral	2
667	Planned Biodiversity Interferences	Natural Buffer Areas	Arthropods	Tropical and Subtropical Moist Broadleaf Forests	Indonesia	Positive	2
668	Planned Biodiversity Interferences	Natural Buffer Areas	Bacteria	Temperate Broadleaf and Mixed Forests	Ireland	Positive	1
669	Planned Biodiversity Interferences	Natural Buffer Areas	Birds	Boreal Forests/Taiga	Canada	Positive	1
670	Planned Biodiversity Interferences	Natural Buffer Areas	Birds	Mangroves	Thailand	Positive	1
671	Planned Biodiversity Interferences	Natural Buffer Areas	Birds	Mediterranean Forests, Woodlands and Scrub	Australia	Positive	2
672	Planned Biodiversity Interferences	Natural Buffer Areas	Birds	Mediterranean Forests, Woodlands and Scrub	Italy (Vercelli in Piedmont and Pavia in Lombardi); France (Camargue Rhone Delta); Spain (Ebro Delta and Albufera de Valencia)	Positive	1
673	Planned Biodiversity Interferences	Natural Buffer Areas	Birds	Mediterranean Forests, Woodlands and Scrub	Spain	Neutral	1
674	Planned Biodiversity Interferences	Natural Buffer Areas	Birds	Temperate Broadleaf and Mixed Forests	France	Negative	1
675	Planned Biodiversity Interferences	Natural Buffer Areas	Birds	Temperate Broadleaf and Mixed Forests	France	Neutral	1
676	Planned Biodiversity Interferences	Natural Buffer Areas	Birds	Temperate Broadleaf and Mixed Forests	France	Positive	2
677	Planned Biodiversity Interferences	Natural Buffer Areas	Birds	Temperate Broadleaf and Mixed Forests	Germany	Neutral	1
678	Planned Biodiversity Interferences	Natural Buffer Areas	Birds	Temperate Broadleaf and Mixed Forests	Germany	Positive	1
679	Planned Biodiversity Interferences	Natural Buffer Areas	Birds	Temperate Broadleaf and Mixed Forests	Hungary	Neutral	4
680	Planned Biodiversity Interferences	Natural Buffer Areas	Birds	Temperate Broadleaf and Mixed Forests	Hungary	Positive	1
681	Planned Biodiversity Interferences	Natural Buffer Areas	Birds	Temperate Broadleaf and Mixed Forests	Spain	Positive	2
682	Planned Biodiversity Interferences	Natural Buffer Areas	Birds	Temperate Broadleaf and Mixed Forests	Sweden, Netherlands, Germany (East & West)	Neutral	1
683	Planned Biodiversity Interferences	Natural Buffer Areas	Birds	Temperate Broadleaf and Mixed Forests	Sweden, Netherlands, Germany (East & West)	Positive	1
684	Planned Biodiversity Interferences	Natural Buffer Areas	Birds	Temperate Broadleaf and Mixed Forests	United States of America	Neutral	2
685	Planned Biodiversity Interferences	Natural Buffer Areas	Birds	Temperate Broadleaf and Mixed Forests	United States of America	Positive	4
686	Planned Biodiversity Interferences	Natural Buffer Areas	Birds	Tropical and Subtropical Dry Broadleaf Forests	Argentinia	Negative	1
687	Planned Biodiversity Interferences	Natural Buffer Areas	Birds	Tropical and Subtropical Dry Broadleaf Forests	Argentinia	Neutral	6
688	Planned Biodiversity Interferences	Natural Buffer Areas	Birds	Tropical and Subtropical Grasslands, Savannas and Shrublands	South Africa	Positive	1
689	Planned Biodiversity Interferences	Natural Buffer Areas	Birds	Tropical and Subtropical Moist Broadleaf Forests	Costa Rica	Positive	1
690	Planned Biodiversity Interferences	Natural Buffer Areas	Birds	Tropical and Subtropical Moist Broadleaf Forests	India	Neutral	2
691	Planned Biodiversity Interferences	Natural Buffer Areas	Birds	Tropical and Subtropical Moist Broadleaf Forests	Jamaica	Positive	1
692	Planned Biodiversity Interferences	Natural Buffer Areas	Fungi	Temperate Broadleaf and Mixed Forests	Ireland	Neutral	1
693	Planned Biodiversity Interferences	Natural Buffer Areas	Mammals	Boreal Forests/Taiga	NA	Positive	6
694	Planned Biodiversity Interferences	Natural Buffer Areas	Mammals	Mediterranean Forests, Woodlands and Scrub	NA	Neutral	1
695	Planned Biodiversity Interferences	Natural Buffer Areas	Mammals	Mediterranean Forests, Woodlands and Scrub	NA	Positive	1
696	Planned Biodiversity Interferences	Natural Buffer Areas	Mammals	Montane Grasslands and Shrublands	NA	Positive	3
697	Planned Biodiversity Interferences	Natural Buffer Areas	Mammals	Temperate Broadleaf and Mixed Forests	NA	Negative	1
698	Planned Biodiversity Interferences	Natural Buffer Areas	Mammals	Temperate Broadleaf and Mixed Forests	NA	Neutral	8
699	Planned Biodiversity Interferences	Natural Buffer Areas	Mammals	Temperate Broadleaf and Mixed Forests	NA	Positive	23
700	Planned Biodiversity Interferences	Natural Buffer Areas	Mammals	Temperate Conifer Forests	NA	Positive	4
701	Planned Biodiversity Interferences	Natural Buffer Areas	Mammals	Temperate Grasslands, Savannas and Shrublands	NA	Positive	5
702	Planned Biodiversity Interferences	Natural Buffer Areas	Mammals	Tropical and Subtropical Moist Broadleaf Forests	NA	Neutral	6
703	Planned Biodiversity Interferences	Natural Buffer Areas	Mammals	Tropical and Subtropical Moist Broadleaf Forests	NA	Positive	1
704	Planned Biodiversity Interferences	Natural Buffer Areas	Nematodes	Temperate Broadleaf and Mixed Forests	Ireland	Neutral	1
705	Planned Biodiversity Interferences	Natural Buffer Areas	Nematodes	Temperate Conifer Forests	Italy	Positive	2
706	Planned Biodiversity Interferences	Unproductive Biodiversity Zones	Arthropods	Temperate Broadleaf and Mixed Forests	Belgium	Neutral	1
707	Planned Biodiversity Interferences	Unproductive Biodiversity Zones	Arthropods	Temperate Broadleaf and Mixed Forests	China	Positive	1
708	Planned Biodiversity Interferences	Unproductive Biodiversity Zones	Arthropods	Temperate Broadleaf and Mixed Forests	Netherlands	Neutral	1
709	Planned Biodiversity Interferences	Unproductive Biodiversity Zones	Arthropods	Temperate Broadleaf and Mixed Forests	Sweden	Positive	1
710	Planned Biodiversity Interferences	Unproductive Biodiversity Zones	Arthropods	Temperate Broadleaf and Mixed Forests	U.K. of Great Britain and Northern Ireland	Neutral	1
711	Planned Biodiversity Interferences	Unproductive Biodiversity Zones	Arthropods	Temperate Broadleaf and Mixed Forests	U.K. of Great Britain and Northern Ireland	Positive	1
712	Planned Biodiversity Interferences	Unproductive Biodiversity Zones	Arthropods	Temperate Broadleaf and Mixed Forests	United States of America	Positive	1
713	Planned Biodiversity Interferences	Unproductive Biodiversity Zones	Arthropods	Temperate Conifer Forests	U.K. of Great Britain and Northern Ireland	Positive	1
714	Planned Biodiversity Interferences	Unproductive Biodiversity Zones	Arthropods	Temperate Grasslands, Savannas and Shrublands	United States of America	Neutral	1
715	Planned Biodiversity Interferences	Unproductive Biodiversity Zones	Arthropods	Temperate Grasslands, Savannas and Shrublands	United States of America	Positive	2
716	Planned Biodiversity Interferences	Unproductive Biodiversity Zones	Birds	Mediterranean Forests, Woodlands and Scrub	Spain	Positive	2
717	Planned Biodiversity Interferences	Unproductive Biodiversity Zones	Birds	Temperate Broadleaf and Mixed Forests	Eastern Scotland (Inverness-shire	Neutral	1
718	Planned Biodiversity Interferences	Unproductive Biodiversity Zones	Birds	Temperate Broadleaf and Mixed Forests	Germany	Positive	2
719	Planned Biodiversity Interferences	Unproductive Biodiversity Zones	Birds	Temperate Broadleaf and Mixed Forests	United States of America	Positive	2
720	Planned Biodiversity Interferences	Unproductive Biodiversity Zones	Mammals	Temperate Broadleaf and Mixed Forests	NA	Neutral	1
721	Soil Cover	Cover Crop / Green Manure / Living Mulch	Bacteria	Flooded Grasslands and Savannas	USA	Neutral	2
722	Soil Cover	Cover Crop / Green Manure / Living Mulch	Bacteria	Flooded Grasslands and Savannas	USA	Positive	2
723	Soil Cover	Cover Crop / Green Manure / Living Mulch	Bacteria	Mediterranean Forests, Woodlands and Scrub	Spain	Neutral	1
724	Soil Cover	Cover Crop / Green Manure / Living Mulch	Bacteria	Mediterranean Forests, Woodlands and Scrub	Spain	Positive	1
725	Soil Cover	Cover Crop / Green Manure / Living Mulch	Bacteria	Temperate Broadleaf and Mixed Forests	France	Positive	1
726	Soil Cover	Cover Crop / Green Manure / Living Mulch	Bacteria	Temperate Broadleaf and Mixed Forests	Germany	Positive	4
727	Soil Cover	Cover Crop / Green Manure / Living Mulch	Bacteria	Temperate Broadleaf and Mixed Forests	Ireland	Positive	1
728	Soil Cover	Cover Crop / Green Manure / Living Mulch	Bacteria	Temperate Broadleaf and Mixed Forests	Italy	Neutral	1
729	Soil Cover	Cover Crop / Green Manure / Living Mulch	Bacteria	Temperate Broadleaf and Mixed Forests	South Corea	Positive	3
730	Soil Cover	Cover Crop / Green Manure / Living Mulch	Bacteria	Temperate Broadleaf and Mixed Forests	USA	Neutral	4
731	Soil Cover	Cover Crop / Green Manure / Living Mulch	Bacteria	Temperate Broadleaf and Mixed Forests	USA	Positive	1
732	Soil Cover	Cover Crop / Green Manure / Living Mulch	Bacteria	Tropical and Subtropical Moist Broadleaf Forests	Laos	Positive	1
733	Soil Cover	Cover Crop / Green Manure / Living Mulch	Earthworms	Mediterranean Forests, Woodlands and Scrub	Spain	Positive	1
734	Soil Cover	Cover Crop / Green Manure / Living Mulch	Earthworms	Mediterranean Forests, Woodlands and Scrub	USA	Neutral	1
735	Soil Cover	Cover Crop / Green Manure / Living Mulch	Earthworms	Mediterranean Forests, Woodlands and Scrub	USA	Positive	2
736	Soil Cover	Cover Crop / Green Manure / Living Mulch	Earthworms	Temperate Broadleaf and Mixed Forests	France	Neutral	1
737	Soil Cover	Cover Crop / Green Manure / Living Mulch	Earthworms	Temperate Broadleaf and Mixed Forests	France	Positive	8
738	Soil Cover	Cover Crop / Green Manure / Living Mulch	Earthworms	Temperate Broadleaf and Mixed Forests	Italy	Neutral	1
739	Soil Cover	Cover Crop / Green Manure / Living Mulch	Earthworms	Temperate Broadleaf and Mixed Forests	Italy	Positive	3
740	Soil Cover	Cover Crop / Green Manure / Living Mulch	Earthworms	Temperate Broadleaf and Mixed Forests	Japan	Positive	1
741	Soil Cover	Cover Crop / Green Manure / Living Mulch	Earthworms	Temperate Broadleaf and Mixed Forests	UK	Neutral	1
742	Soil Cover	Cover Crop / Green Manure / Living Mulch	Earthworms	Temperate Broadleaf and Mixed Forests	USA	Neutral	2
743	Soil Cover	Cover Crop / Green Manure / Living Mulch	Earthworms	Temperate Broadleaf and Mixed Forests	USA	Positive	2
744	Soil Cover	Cover Crop / Green Manure / Living Mulch	Earthworms	Temperate Conifer Forests	USA	Neutral	1
745	Soil Cover	Cover Crop / Green Manure / Living Mulch	Earthworms	Temperate Grasslands, Savannas and Shrublands	Argentina	Positive	1
746	Soil Cover	Cover Crop / Green Manure / Living Mulch	Earthworms	Temperate Grasslands, Savannas and Shrublands	New Zealand	Positive	1
757	Soil Cover	Cover Crop / Green Manure / Living Mulch	Fungi	Flooded Grasslands and Savannas	USA	Neutral	2
758	Soil Cover	Cover Crop / Green Manure / Living Mulch	Fungi	Mediterranean Forests, Woodlands and Scrub	Spain	Neutral	1
759	Soil Cover	Cover Crop / Green Manure / Living Mulch	Fungi	Mediterranean Forests, Woodlands and Scrub	Spain	Positive	1
760	Soil Cover	Cover Crop / Green Manure / Living Mulch	Fungi	Temperate Broadleaf and Mixed Forests	France	Neutral	1
761	Soil Cover	Cover Crop / Green Manure / Living Mulch	Fungi	Temperate Broadleaf and Mixed Forests	France	Positive	1
762	Soil Cover	Cover Crop / Green Manure / Living Mulch	Fungi	Temperate Broadleaf and Mixed Forests	Germany	Positive	2
763	Soil Cover	Cover Crop / Green Manure / Living Mulch	Fungi	Temperate Broadleaf and Mixed Forests	Ireland	Neutral	1
764	Soil Cover	Cover Crop / Green Manure / Living Mulch	Fungi	Temperate Broadleaf and Mixed Forests	Italy	Neutral	1
765	Soil Cover	Cover Crop / Green Manure / Living Mulch	Fungi	Temperate Broadleaf and Mixed Forests	South Corea	Positive	1
766	Soil Cover	Cover Crop / Green Manure / Living Mulch	Fungi	Temperate Broadleaf and Mixed Forests	USA	Neutral	3
767	Soil Cover	Cover Crop / Green Manure / Living Mulch	Fungi	Tropical and Subtropical Moist Broadleaf Forests	Laos	Positive	1
768	Soil Cover	Cover Crop / Green Manure / Living Mulch	Nematodes	Mediterranean Forests, Woodlands and Scrub	Spain	Neutral	1
769	Soil Cover	Cover Crop / Green Manure / Living Mulch	Nematodes	Mediterranean Forests, Woodlands and Scrub	USA	Neutral	10
770	Soil Cover	Cover Crop / Green Manure / Living Mulch	Nematodes	Mediterranean Forests, Woodlands and Scrub	USA	Positive	10
771	Soil Cover	Cover Crop / Green Manure / Living Mulch	Nematodes	Temperate Broadleaf and Mixed Forests	Belgium	Negative	1
772	Soil Cover	Cover Crop / Green Manure / Living Mulch	Nematodes	Temperate Broadleaf and Mixed Forests	Belgium	Neutral	4
773	Soil Cover	Cover Crop / Green Manure / Living Mulch	Nematodes	Temperate Broadleaf and Mixed Forests	Belgium	Positive	1
774	Soil Cover	Cover Crop / Green Manure / Living Mulch	Nematodes	Temperate Broadleaf and Mixed Forests	France	Negative	1
775	Soil Cover	Cover Crop / Green Manure / Living Mulch	Nematodes	Temperate Broadleaf and Mixed Forests	France	Neutral	4
776	Soil Cover	Cover Crop / Green Manure / Living Mulch	Nematodes	Temperate Broadleaf and Mixed Forests	France	Positive	5
777	Soil Cover	Cover Crop / Green Manure / Living Mulch	Nematodes	Temperate Broadleaf and Mixed Forests	Germany	Neutral	1
778	Soil Cover	Cover Crop / Green Manure / Living Mulch	Nematodes	Temperate Broadleaf and Mixed Forests	Ireland	Neutral	1
779	Soil Cover	Cover Crop / Green Manure / Living Mulch	Nematodes	Temperate Broadleaf and Mixed Forests	USA	Neutral	6
780	Soil Cover	Cover Crop / Green Manure / Living Mulch	Nematodes	Temperate Broadleaf and Mixed Forests	USA	Positive	1
781	Soil Cover	Cover Crop / Green Manure / Living Mulch	Nematodes	Temperate Conifer Forests	Japan	Neutral	1
782	Soil Cover	Cover Crop / Green Manure / Living Mulch	Nematodes	Temperate Conifer Forests	USA	Positive	1
783	Soil Cover	Cover Crop / Green Manure / Living Mulch	Nematodes	Tropical and Subtropical Dry Broadleaf Forests	Cambodia	Positive	1
784	Soil Cover	Cover Crop / Green Manure / Living Mulch	Nematodes	Tropical and Subtropical Moist Broadleaf Forests	USA	Negative	2
785	Soil Cover	Cover Crop / Green Manure / Living Mulch	Nematodes	Tropical and Subtropical Moist Broadleaf Forests	USA	Neutral	2
786	Soil Cover	Cover Crop / Green Manure / Living Mulch	Nematodes	Tropical and Subtropical Moist Broadleaf Forests	USA	Positive	4
787	Soil Cover	Native Grass/Vegetation	Arthropods	Temperate Broadleaf and Mixed Forests	Monroe	Positive	1
788	Soil Cover	Native Grass/Vegetation	Bacteria	Temperate Broadleaf and Mixed Forests	USA	Neutral	1
789	Soil Cover	Native Grass/Vegetation	Earthworms	Temperate Broadleaf and Mixed Forests	New Zealand	Neutral	2
790	Soil Cover	Native Grass/Vegetation	Fungi	Temperate Broadleaf and Mixed Forests	USA	Positive	1
791	Soil Cover	Native Grass/Vegetation	Nematodes	Temperate Broadleaf and Mixed Forests	USA	Neutral	5
792	Soil Cover	No Mowing	Birds	Mediterranean Forests, Woodlands and Scrub	Spain	Negative	1
793	Soil Cover	No Mowing	Birds	Mediterranean Forests, Woodlands and Scrub	Spain	Neutral	3
794	Soil Cover	No Mowing	Birds	Mediterranean Forests, Woodlands and Scrub	Spain	Positive	5
796	Soil Cover	No Mowing	Nematodes	Temperate Grasslands, Savannas and Shrublands	USA	Negative	1
797	Soil Cover	No Mowing	Nematodes	Temperate Grasslands, Savannas and Shrublands	USA	Neutral	2
798	Soil Cover	Organic Matter Mulching	Bacteria	Deserts and Xeric Shrublands	India	Positive	2
799	Soil Cover	Organic Matter Mulching	Bacteria	Mediterranean Forests, Woodlands and Scrub	Spain	Negative	1
800	Soil Cover	Organic Matter Mulching	Bacteria	Temperate Broadleaf and Mixed Forests	China	Neutral	4
801	Soil Cover	Organic Matter Mulching	Bacteria	Temperate Broadleaf and Mixed Forests	China	Positive	1
802	Soil Cover	Organic Matter Mulching	Bacteria	Temperate Broadleaf and Mixed Forests	Sweden	Positive	1
803	Soil Cover	Organic Matter Mulching	Bacteria	Temperate Broadleaf and Mixed Forests	USA	Neutral	1
804	Soil Cover	Organic Matter Mulching	Bacteria	Tropical and Subtropical Moist Broadleaf Forests	China	Neutral	1
805	Soil Cover	Organic Matter Mulching	Bacteria	Tropical and Subtropical Moist Broadleaf Forests	China	Positive	1
806	Soil Cover	Organic Matter Mulching	Bacteria	Tropical and Subtropical Moist Broadleaf Forests	Indonesia	Positive	1
807	Soil Cover	Organic Matter Mulching	Earthworms	Deserts and Xeric Shrublands	India	Negative	1
808	Soil Cover	Organic Matter Mulching	Earthworms	Deserts and Xeric Shrublands	India	Positive	1
809	Soil Cover	Organic Matter Mulching	Earthworms	Mediterranean Forests, Woodlands and Scrub	USA	Positive	1
810	Soil Cover	Organic Matter Mulching	Earthworms	Montane Grasslands and Shrublands	South Africa	Neutral	1
811	Soil Cover	Organic Matter Mulching	Earthworms	Temperate Broadleaf and Mixed Forests	Canada	Positive	1
812	Soil Cover	Organic Matter Mulching	Earthworms	Temperate Broadleaf and Mixed Forests	Spain	Negative	1
813	Soil Cover	Organic Matter Mulching	Earthworms	Temperate Broadleaf and Mixed Forests	Spain	Neutral	1
814	Soil Cover	Organic Matter Mulching	Earthworms	Temperate Broadleaf and Mixed Forests	Spain	Positive	3
815	Soil Cover	Organic Matter Mulching	Earthworms	Temperate Broadleaf and Mixed Forests	Sweden	Neutral	1
816	Soil Cover	Organic Matter Mulching	Earthworms	Temperate Conifer Forests	USA	Neutral	1
817	Soil Cover	Organic Matter Mulching	Earthworms	Temperate Grasslands, Savannas and Shrublands	USA	Positive	1
818	Soil Cover	Organic Matter Mulching	Earthworms	Tropical and Subtropical Coniferous Forests	Mexico	Neutral	1
819	Soil Cover	Organic Matter Mulching	Earthworms	Tropical and Subtropical Moist Broadleaf Forests	Brazil	Positive	3
820	Soil Cover	Organic Matter Mulching	Earthworms	Tropical and Subtropical Moist Broadleaf Forests	Indonesia	Negative	1
828	Soil Cover	Organic Matter Mulching	Fungi	Deserts and Xeric Shrublands	India	Neutral	1
829	Soil Cover	Organic Matter Mulching	Fungi	Mediterranean Forests, Woodlands and Scrub	Spain	Positive	1
830	Soil Cover	Organic Matter Mulching	Fungi	Temperate Broadleaf and Mixed Forests	China	Neutral	1
831	Soil Cover	Organic Matter Mulching	Fungi	Temperate Broadleaf and Mixed Forests	China	Positive	2
832	Soil Cover	Organic Matter Mulching	Fungi	Temperate Broadleaf and Mixed Forests	Sweden	Neutral	1
833	Soil Cover	Organic Matter Mulching	Fungi	Temperate Broadleaf and Mixed Forests	USA	Neutral	1
834	Soil Cover	Organic Matter Mulching	Fungi	Tropical and Subtropical Moist Broadleaf Forests	China	Neutral	1
835	Soil Cover	Organic Matter Mulching	Fungi	Tropical and Subtropical Moist Broadleaf Forests	China	Positive	1
836	Soil Cover	Organic Matter Mulching	Fungi	Tropical and Subtropical Moist Broadleaf Forests	Indonesia	Neutral	4
837	Soil Cover	Organic Matter Mulching	Fungi	Tropical and Subtropical Moist Broadleaf Forests	Indonesia	Positive	2
838	Soil Cover	Organic Matter Mulching	Nematodes	Temperate Broadleaf and Mixed Forests	China	Negative	2
839	Soil Cover	Organic Matter Mulching	Nematodes	Temperate Broadleaf and Mixed Forests	China	Neutral	7
840	Soil Cover	Organic Matter Mulching	Nematodes	Temperate Broadleaf and Mixed Forests	China	Positive	4
841	Soil Cover	Organic Matter Mulching	Nematodes	Temperate Broadleaf and Mixed Forests	Sweden	Neutral	6
842	Soil Cover	Organic Matter Mulching	Nematodes	Temperate Broadleaf and Mixed Forests	USA	Neutral	5
843	Soil Cover	Organic Matter Mulching	Nematodes	Temperate Conifer Forests	USA	Neutral	1
844	Soil Cover	Organic Matter Mulching	Nematodes	Tropical and Subtropical Grasslands, Savannas and Shrublands	Kenya	Negative	1
845	Soil Cover	Organic Matter Mulching	Nematodes	Tropical and Subtropical Moist Broadleaf Forests	China	Negative	3
846	Soil Cover	Organic Matter Mulching	Nematodes	Tropical and Subtropical Moist Broadleaf Forests	China	Neutral	7
847	Soil Cover	Organic Matter Mulching	Nematodes	Tropical and Subtropical Moist Broadleaf Forests	China	Positive	2
848	Soil Cover	Synthetic Mulching	Bacteria	Temperate Broadleaf and Mixed Forests	China	Negative	2
849	Soil Cover	Synthetic Mulching	Bacteria	Temperate Broadleaf and Mixed Forests	China	Neutral	6
850	Soil Cover	Synthetic Mulching	Bacteria	Temperate Broadleaf and Mixed Forests	China	Positive	1
851	Soil Cover	Synthetic Mulching	Earthworms	Temperate Broadleaf and Mixed Forests	Canada	Negative	1
852	Soil Cover	Synthetic Mulching	Earthworms	Temperate Conifer Forests	USA	Neutral	1
855	Soil Cover	Synthetic Mulching	Fungi	Temperate Broadleaf and Mixed Forests	China	Neutral	3
856	Soil Cover	Synthetic Mulching	Fungi	Temperate Broadleaf and Mixed Forests	China	Positive	1
857	Soil Cover	Synthetic Mulching	Nematodes	Temperate Broadleaf and Mixed Forests	Belgium	Negative	1
858	Soil Cover	Synthetic Mulching	Nematodes	Temperate Broadleaf and Mixed Forests	Belgium	Neutral	4
859	Soil Cover	Synthetic Mulching	Nematodes	Temperate Broadleaf and Mixed Forests	Belgium	Positive	1
860	Soil Cover	Synthetic Mulching	Nematodes	Temperate Conifer Forests	USA	Neutral	5
861	Soil Cover	Synthetic Mulching	Nematodes	Temperate Conifer Forests	USA	Positive	8
862	Soil Cover	Synthetic Mulching	Nematodes	Tropical and Subtropical Grasslands, Savannas and Shrublands	Burkina Faso	Negative	1
863	Soil Cover	Synthetic Mulching	Nematodes	Tropical and Subtropical Grasslands, Savannas and Shrublands	Burkina Faso	Neutral	2
864	Soil Cover	Synthetic Mulching	Nematodes	Tropical and Subtropical Grasslands, Savannas and Shrublands	Burkina Faso	Positive	3
865	Tillage	Conservation Tillage	Birds	Temperate Broadleaf and Mixed Forests	France	Negative	1
866	Tillage	Conservation Tillage	Birds	Temperate Broadleaf and Mixed Forests	France	Neutral	1
867	Tillage	Conservation Tillage	Birds	Temperate Broadleaf and Mixed Forests	France	Positive	1
868	Tillage	Minimum Tillage	Arthropods	Temperate Broadleaf and Mixed Forests	United States of America	Positive	1
869	Tillage	Minimum Tillage	Bacteria	Temperate Broadleaf and Mixed Forests	Australia	Positive	1
870	Tillage	Minimum Tillage	Bacteria	Temperate Broadleaf and Mixed Forests	China	Neutral	1
871	Tillage	Minimum Tillage	Bacteria	Temperate Broadleaf and Mixed Forests	Switzerland	Neutral	2
872	Tillage	Minimum Tillage	Bacteria	Temperate Broadleaf and Mixed Forests	Switzerland	Positive	1
873	Tillage	Minimum Tillage	Bacteria	Temperate Grasslands, Savannas and Shrublands	Denmark	Positive	1
874	Tillage	Minimum Tillage	Bacteria	Temperate Grasslands, Savannas and Shrublands	France	Positive	1
875	Tillage	Minimum Tillage	Bacteria	Temperate Grasslands, Savannas and Shrublands	USA	Positive	1
876	Tillage	Minimum Tillage	Birds	Boreal Forests/Taiga	Canada	Positive	1
877	Tillage	Minimum Tillage	Earthworms	Deserts and Xeric Shrublands	India	Neutral	1
878	Tillage	Minimum Tillage	Earthworms	Deserts and Xeric Shrublands	India	Positive	2
879	Tillage	Minimum Tillage	Earthworms	Mediterranean Forests, Woodlands and Scrub	Australia	Positive	1
880	Tillage	Minimum Tillage	Earthworms	Mediterranean Forests, Woodlands and Scrub	Greece	Positive	1
881	Tillage	Minimum Tillage	Earthworms	Temperate Broadleaf and Mixed Forests	Belgium	Neutral	1
882	Tillage	Minimum Tillage	Earthworms	Temperate Broadleaf and Mixed Forests	Belgium	Positive	1
883	Tillage	Minimum Tillage	Earthworms	Temperate Broadleaf and Mixed Forests	France	Neutral	4
884	Tillage	Minimum Tillage	Earthworms	Temperate Broadleaf and Mixed Forests	France	Positive	4
885	Tillage	Minimum Tillage	Earthworms	Temperate Broadleaf and Mixed Forests	Germany	Negative	1
886	Tillage	Minimum Tillage	Earthworms	Temperate Broadleaf and Mixed Forests	Germany	Neutral	5
887	Tillage	Minimum Tillage	Earthworms	Temperate Broadleaf and Mixed Forests	Germany	Positive	1
888	Tillage	Minimum Tillage	Earthworms	Temperate Broadleaf and Mixed Forests	Switzerland	Neutral	2
889	Tillage	Minimum Tillage	Earthworms	Temperate Broadleaf and Mixed Forests	Switzerland	Positive	2
890	Tillage	Minimum Tillage	Earthworms	Temperate Broadleaf and Mixed Forests	UK	Neutral	1
891	Tillage	Minimum Tillage	Earthworms	Temperate Broadleaf and Mixed Forests	UK	Positive	2
892	Tillage	Minimum Tillage	Earthworms	Temperate Broadleaf and Mixed Forests	USA	Positive	1
893	Tillage	Minimum Tillage	Earthworms	Tropical and Subtropical Moist Broadleaf Forests	Brazil	Positive	1
899	Tillage	Minimum Tillage	Fungi	Temperate Broadleaf and Mixed Forests	Australia	Positive	1
900	Tillage	Minimum Tillage	Fungi	Temperate Broadleaf and Mixed Forests	China	Neutral	1
901	Tillage	Minimum Tillage	Fungi	Temperate Broadleaf and Mixed Forests	Switzerland	Positive	1
902	Tillage	Minimum Tillage	Fungi	Temperate Grasslands, Savannas and Shrublands	USA	Positive	1
903	Tillage	Minimum Tillage	Mammals	Temperate Broadleaf and Mixed Forests	NA	Neutral	1
904	Tillage	Minimum Tillage	Mammals	Temperate Broadleaf and Mixed Forests	NA	Positive	2
905	Tillage	Minimum Tillage	Nematodes	Mediterranean Forests, Woodlands and Scrub	USA	Neutral	6
906	Tillage	Minimum Tillage	Nematodes	Mediterranean Forests, Woodlands and Scrub	USA	Positive	4
907	Tillage	Minimum Tillage	Nematodes	Temperate Broadleaf and Mixed Forests	Germany	Neutral	1
908	Tillage	Minimum Tillage	Nematodes	Temperate Broadleaf and Mixed Forests	USA	Negative	2
909	Tillage	Minimum Tillage	Nematodes	Temperate Broadleaf and Mixed Forests	USA	Neutral	7
910	Tillage	Minimum Tillage	Nematodes	Temperate Broadleaf and Mixed Forests	USA	Positive	5
911	Tillage	Minimum Tillage	Nematodes	Temperate Conifer Forests	Japan	Neutral	2
912	Tillage	Minimum Tillage	Nematodes	Temperate Conifer Forests	Japan	Positive	4
913	Tillage	Minimum Tillage	Nematodes	Temperate Grasslands, Savannas and Shrublands	Denmark	Positive	1
914	Tillage	Minimum Tillage	Nematodes	Temperate Grasslands, Savannas and Shrublands	France	Positive	1
915	Tillage	Minimum Tillage	Nematodes	Temperate Grasslands, Savannas and Shrublands	USA	Positive	1
916	Tillage	Stubble Mulch Tillage/Stubble Mulch Farming	Arthropods	Temperate Broadleaf and Mixed Forests	United States of America	Positive	1
917	Tillage	Stubble Mulch Tillage/Stubble Mulch Farming	Birds	Temperate Broadleaf and Mixed Forests	United States of America	Neutral	2
918	Tillage	Stubble Mulch Tillage/Stubble Mulch Farming	Birds	Temperate Grasslands, Savannas and Shrublands	United States of America	Neutral	10
919	Tillage	Stubble Mulch Tillage/Stubble Mulch Farming	Birds	Temperate Grasslands, Savannas and Shrublands	United States of America	Positive	3
920	Tillage	Stubble Mulch Tillage/Stubble Mulch Farming	Earthworms	Temperate Grasslands, Savannas and Shrublands	Australia	Positive	1
921	Tillage	Stubble Mulch Tillage/Stubble Mulch Farming	Mammals	Mediterranean Forests, Woodlands and Scrub	NA	Neutral	1
922	Tillage	Stubble Mulch Tillage/Stubble Mulch Farming	Nematodes	Tropical and Subtropical Moist Broadleaf Forests	Australia	Negative	1
923	Tillage	Stubble Mulch Tillage/Stubble Mulch Farming	Nematodes	Tropical and Subtropical Moist Broadleaf Forests	Australia	Neutral	1
924	Tillage	Stubble Mulch Tillage/Stubble Mulch Farming	Nematodes	Tropical and Subtropical Moist Broadleaf Forests	Australia	Positive	1
925	Tillage	Zero Tillage	Arthropods	Boreal Forests/Taiga	Canada	Negative	1
926	Tillage	Zero Tillage	Arthropods	Temperate Broadleaf and Mixed Forests	United States of America	Neutral	1
927	Tillage	Zero Tillage	Arthropods	Temperate Broadleaf and Mixed Forests	United States of America	Positive	2
928	Tillage	Zero Tillage	Bacteria	Deserts and Xeric Shrublands	India	Positive	2
929	Tillage	Zero Tillage	Bacteria	Deserts and Xeric Shrublands	South Africa	Neutral	1
930	Tillage	Zero Tillage	Bacteria	Mediterranean Forests, Woodlands and Scrub	Spain	Negative	1
931	Tillage	Zero Tillage	Bacteria	Temperate Broadleaf and Mixed Forests	Australia	Positive	1
932	Tillage	Zero Tillage	Bacteria	Temperate Broadleaf and Mixed Forests	China	Neutral	4
933	Tillage	Zero Tillage	Bacteria	Temperate Broadleaf and Mixed Forests	China	Positive	5
934	Tillage	Zero Tillage	Bacteria	Temperate Broadleaf and Mixed Forests	France	Positive	1
935	Tillage	Zero Tillage	Bacteria	Temperate Broadleaf and Mixed Forests	Italy	Neutral	1
936	Tillage	Zero Tillage	Bacteria	Temperate Broadleaf and Mixed Forests	USA	Neutral	4
937	Tillage	Zero Tillage	Bacteria	Temperate Broadleaf and Mixed Forests	USA	Positive	2
938	Tillage	Zero Tillage	Bacteria	Temperate Grasslands, Savannas and Shrublands	USA	Neutral	2
939	Tillage	Zero Tillage	Bacteria	Tropical and Subtropical Moist Broadleaf Forests	Indonesia	Positive	1
940	Tillage	Zero Tillage	Bacteria	Tropical and Subtropical Moist Broadleaf Forests	Laos	Positive	1
941	Tillage	Zero Tillage	Birds	Mediterranean Forests, Woodlands and Scrub	Algeria	Neutral	2
942	Tillage	Zero Tillage	Birds	Mediterranean Forests, Woodlands and Scrub	Algeria	Positive	2
943	Tillage	Zero Tillage	Birds	Mediterranean Forests, Woodlands and Scrub	Spain	Positive	1
944	Tillage	Zero Tillage	Birds	Temperate Broadleaf and Mixed Forests	France	Neutral	1
945	Tillage	Zero Tillage	Birds	Temperate Broadleaf and Mixed Forests	France	Positive	5
946	Tillage	Zero Tillage	Earthworms	Deserts and Xeric Shrublands	USA	Neutral	1
947	Tillage	Zero Tillage	Earthworms	Mediterranean Forests, Woodlands and Scrub	Australia	Positive	1
948	Tillage	Zero Tillage	Earthworms	Mediterranean Forests, Woodlands and Scrub	Greece	Positive	1
949	Tillage	Zero Tillage	Earthworms	Mediterranean Forests, Woodlands and Scrub	Italy	Neutral	1
950	Tillage	Zero Tillage	Earthworms	Mediterranean Forests, Woodlands and Scrub	Italy	Positive	1
951	Tillage	Zero Tillage	Earthworms	Mediterranean Forests, Woodlands and Scrub	Tunis	Positive	1
952	Tillage	Zero Tillage	Earthworms	Mediterranean Forests, Woodlands and Scrub	USA	Neutral	1
953	Tillage	Zero Tillage	Earthworms	Mediterranean Forests, Woodlands and Scrub	USA	Positive	1
954	Tillage	Zero Tillage	Earthworms	Montane Grasslands and Shrublands	South Africa	Neutral	1
955	Tillage	Zero Tillage	Earthworms	Montane Grasslands and Shrublands	South Africa	Positive	1
956	Tillage	Zero Tillage	Earthworms	Temperate Broadleaf and Mixed Forests	Canada	Positive	1
957	Tillage	Zero Tillage	Earthworms	Temperate Broadleaf and Mixed Forests	China	Positive	1
958	Tillage	Zero Tillage	Earthworms	Temperate Broadleaf and Mixed Forests	France	Neutral	1
959	Tillage	Zero Tillage	Earthworms	Temperate Broadleaf and Mixed Forests	France	Positive	7
960	Tillage	Zero Tillage	Earthworms	Temperate Broadleaf and Mixed Forests	Germany	Negative	1
961	Tillage	Zero Tillage	Earthworms	Temperate Broadleaf and Mixed Forests	Germany	Neutral	2
962	Tillage	Zero Tillage	Earthworms	Temperate Broadleaf and Mixed Forests	Germany	Positive	1
963	Tillage	Zero Tillage	Earthworms	Temperate Broadleaf and Mixed Forests	Italy	Neutral	1
964	Tillage	Zero Tillage	Earthworms	Temperate Broadleaf and Mixed Forests	Italy	Positive	5
965	Tillage	Zero Tillage	Earthworms	Temperate Broadleaf and Mixed Forests	Japan	Positive	1
966	Tillage	Zero Tillage	Earthworms	Temperate Broadleaf and Mixed Forests	Spain	Neutral	1
967	Tillage	Zero Tillage	Earthworms	Temperate Broadleaf and Mixed Forests	Spain	Positive	1
968	Tillage	Zero Tillage	Earthworms	Temperate Broadleaf and Mixed Forests	UK	Positive	1
969	Tillage	Zero Tillage	Earthworms	Temperate Broadleaf and Mixed Forests	USA	Positive	5
970	Tillage	Zero Tillage	Earthworms	Temperate Grasslands, Savannas and Shrublands	Argentina	Neutral	3
971	Tillage	Zero Tillage	Earthworms	Temperate Grasslands, Savannas and Shrublands	Australia	Positive	1
972	Tillage	Zero Tillage	Earthworms	Temperate Grasslands, Savannas and Shrublands	USA	Positive	1
973	Tillage	Zero Tillage	Earthworms	Tropical and Subtropical Coniferous Forests	Mexico	Neutral	1
974	Tillage	Zero Tillage	Earthworms	Tropical and Subtropical Dry Broadleaf Forests	Argentina	Neutral	1
975	Tillage	Zero Tillage	Earthworms	Tropical and Subtropical Grasslands, Savannas and Shrublands	Ghana	Neutral	2
976	Tillage	Zero Tillage	Earthworms	Tropical and Subtropical Moist Broadleaf Forests	Brazil	Positive	1
987	Tillage	Zero Tillage	Fungi	Deserts and Xeric Shrublands	India	Neutral	1
988	Tillage	Zero Tillage	Fungi	Mediterranean Forests, Woodlands and Scrub	Spain	Positive	1
989	Tillage	Zero Tillage	Fungi	Temperate Broadleaf and Mixed Forests	Australia	Neutral	1
990	Tillage	Zero Tillage	Fungi	Temperate Broadleaf and Mixed Forests	China	Neutral	6
991	Tillage	Zero Tillage	Fungi	Temperate Broadleaf and Mixed Forests	China	Positive	6
992	Tillage	Zero Tillage	Fungi	Temperate Broadleaf and Mixed Forests	France	Positive	1
993	Tillage	Zero Tillage	Fungi	Temperate Broadleaf and Mixed Forests	Italy	Neutral	1
994	Tillage	Zero Tillage	Fungi	Temperate Broadleaf and Mixed Forests	USA	Negative	1
995	Tillage	Zero Tillage	Fungi	Temperate Broadleaf and Mixed Forests	USA	Neutral	3
996	Tillage	Zero Tillage	Fungi	Temperate Broadleaf and Mixed Forests	USA	Positive	1
997	Tillage	Zero Tillage	Fungi	Temperate Grasslands, Savannas and Shrublands	USA	Negative	1
998	Tillage	Zero Tillage	Fungi	Temperate Grasslands, Savannas and Shrublands	USA	Positive	1
999	Tillage	Zero Tillage	Fungi	Tropical and Subtropical Moist Broadleaf Forests	Indonesia	Neutral	4
1000	Tillage	Zero Tillage	Fungi	Tropical and Subtropical Moist Broadleaf Forests	Indonesia	Positive	1
1001	Tillage	Zero Tillage	Fungi	Tropical and Subtropical Moist Broadleaf Forests	Laos	Positive	1
1002	Tillage	Zero Tillage	Mammals	Deserts and Xeric Shrublands	NA	Neutral	5
1003	Tillage	Zero Tillage	Mammals	Mediterranean Forests, Woodlands and Scrub	NA	Neutral	1
1004	Tillage	Zero Tillage	Mammals	Mediterranean Forests, Woodlands and Scrub	NA	Positive	1
1005	Tillage	Zero Tillage	Mammals	Temperate Grasslands, Savannas and Shrublands	NA	Positive	1
1006	Tillage	Zero Tillage	Nematodes	Deserts and Xeric Shrublands	South Africa	Neutral	1
1007	Tillage	Zero Tillage	Nematodes	Mediterranean Forests, Woodlands and Scrub	Spain	Neutral	1
1008	Tillage	Zero Tillage	Nematodes	Mediterranean Forests, Woodlands and Scrub	USA	Neutral	3
1009	Tillage	Zero Tillage	Nematodes	Mediterranean Forests, Woodlands and Scrub	USA	Positive	5
1010	Tillage	Zero Tillage	Nematodes	Temperate Broadleaf and Mixed Forests	China	Negative	2
1011	Tillage	Zero Tillage	Nematodes	Temperate Broadleaf and Mixed Forests	China	Neutral	6
1012	Tillage	Zero Tillage	Nematodes	Temperate Broadleaf and Mixed Forests	Croatia	Neutral	1
1013	Tillage	Zero Tillage	Nematodes	Temperate Broadleaf and Mixed Forests	France	Neutral	2
1014	Tillage	Zero Tillage	Nematodes	Temperate Broadleaf and Mixed Forests	France	Positive	4
1015	Tillage	Zero Tillage	Nematodes	Temperate Broadleaf and Mixed Forests	USA	Negative	4
1016	Tillage	Zero Tillage	Nematodes	Temperate Broadleaf and Mixed Forests	USA	Neutral	1
1017	Tillage	Zero Tillage	Nematodes	Temperate Broadleaf and Mixed Forests	USA	Positive	2
1018	Tillage	Zero Tillage	Nematodes	Temperate Conifer Forests	Japan	Negative	1
1019	Tillage	Zero Tillage	Nematodes	Temperate Conifer Forests	Japan	Positive	5
1020	Tillage	Zero Tillage	Nematodes	Tropical and Subtropical Dry Broadleaf Forests	Cambodia	Positive	1
1021	Tillage	Zero Tillage	Nematodes	Tropical and Subtropical Moist Broadleaf Forests	Australia	Neutral	1
1022	Tillage	Zero Tillage	Nematodes	Tropical and Subtropical Moist Broadleaf Forests	Australia	Positive	2
1023	Tillage	Zero Tillage	Nematodes	Tropical and Subtropical Moist Broadleaf Forests	USA	Neutral	1
1024	Tillage	Zero Tillage	Nematodes	Tropical and Subtropical Moist Broadleaf Forests	USA	Positive	1

## Sheet: Biomes Datarecorsd
Country	Ecoregion	impact_count	Positive	Negative	Neutral
Algeria	Mediterranean Forests, Woodlands and Scrub	29	11	NA	18
Argentina	Temperate Biomes	30	9	NA	18
Argentina	Tropical and Subtropical Biomes	20	NA	2	18
Australia	Mediterranean Forests, Woodlands and Scrub	7	4	2	1
Australia	Temperate Biomes	12	7	1	4
Australia	Tropical and Subtropical Biomes	21	9	2	8
Belgium	Temperate Biomes	19	4	3	11
Brazil	Temperate Biomes	8	NA	NA	8
Brazil	Tropical and Subtropical Biomes	15	7	2	6
Burkina Faso	Tropical and Subtropical Biomes	36	15	5	16
Cambodia	Tropical and Subtropical Biomes	2	2	NA	NA
Canada	Montane/Boreal/Tundra Biomes	20	10	1	9
Canada	Temperate Biomes	27	12	1	14
China	Deserts and Xeric Shrublands	20	5	5	8
China	Flooded Biomes	12	3	5	2
China	Montane/Boreal/Tundra Biomes	16	2	4	10
China	Temperate Biomes	237	69	20	131
China	Tropical and Subtropical Biomes	124	52	17	52
Colombia	Temperate Biomes	1	NA	NA	1
Costa Rica	Tropical and Subtropical Biomes	2	2	NA	NA
Croatia	Temperate Biomes	1	NA	NA	1
Denmark	Temperate Biomes	9	3	NA	5
England	Temperate Biomes	35	13	2	20
Estonia	Temperate Biomes	12	3	NA	9
France	Mediterranean Forests, Woodlands and Scrub	1	1	NA	NA
France	Temperate Biomes	#REF!	111	8	75
Germany	Mediterranean Forests, Woodlands and Scrub	5	NA	NA	5
Germany	Temperate Biomes	66	14	3	48
Ghana	Tropical and Subtropical Biomes	2	NA	NA	2
Greece	Mediterranean Forests, Woodlands and Scrub	9	9	NA	NA
Guatemala	Tropical and Subtropical Biomes	6	6	NA	NA
Hungary	Temperate Biomes	13	4	NA	9
India	Deserts and Xeric Shrublands	23	14	3	6
India	Tropical and Subtropical Biomes	27	8	1	13
Indonesia	Tropical and Subtropical Biomes	22	7	1	12
Ireland	Temperate Biomes	17	5	2	10
Israel	Mediterranean Forests, Woodlands and Scrub	1	NA	NA	1
Italy	Mediterranean Forests, Woodlands and Scrub	11	9	NA	2
Italy	Temperate Biomes	16	10	NA	6
Jamaica	Tropical and Subtropical Biomes	2	2	NA	NA
Japan	Temperate Biomes	17	11	1	5
Kenya	Tropical and Subtropical Biomes	18	6	6	6
Laos	Tropical and Subtropical Biomes	6	4	NA	2
Lithuania	Temperate Biomes	1	1	NA	NA
Malawi	Montane/Boreal/Tundra Biomes	3	3	NA	NA
Malaysia	Tropical and Subtropical Biomes	6	5	NA	1
Martinique	Tropical and Subtropical Biomes	4	2	NA	2
Mexico	Deserts and Xeric Shrublands	4	2	NA	2
Mexico	Temperate Biomes	1	1	NA	NA
Mexico	Tropical and Subtropical Biomes	10	1	6	3
Morocco	Mediterranean Forests, Woodlands and Scrub	2	2	NA	NA
Netherlands	Temperate Biomes	52	22	3	27
New Zealand	Temperate Biomes	19	6	1	12
Norway	Montane/Boreal/Tundra Biomes	5	3	1	1
Peninsular Malaysia	Tropical and Subtropical Biomes	2	1	1	NA
Peru	Tropical and Subtropical Biomes	1	1	NA	NA
Philippines	Tropical and Subtropical Biomes	1	NA	NA	1
Poland	Temperate Biomes	2	2	NA	NA
Portugal	Mediterranean Forests, Woodlands and Scrub	6	1	NA	5
Portugal	Temperate Biomes	4	3	NA	1
Puerto Rico	Tropical and Subtropical Biomes	1	NA	1	NA
Russia	Temperate Biomes	7	4	NA	3
Scotland	Temperate Biomes	6	NA	NA	6
South Africa	Deserts and Xeric Shrublands	23	1	NA	22
South Africa	Montane/Boreal/Tundra Biomes	3	1	NA	2
South Africa	Tropical and Subtropical Biomes	5	3	2	NA
South Corea	Temperate Biomes	10	4	4	NA
Spain	Mediterranean Forests, Woodlands and Scrub	84	36	5	39
Spain	Temperate Biomes	79	34	15	30
Sweden	Montane/Boreal/Tundra Biomes	9	5	NA	4
Sweden	Temperate Biomes	59	6	2	51
Switzerland	Temperate Biomes	36	19	3	11
Tanzania	Flooded Biomes	2	1	NA	1
Thailand	Flooded Biomes	1	1	NA	NA
Tunis	Mediterranean Forests, Woodlands and Scrub	1	1	NA	NA
United States of America	Deserts and Xeric Shrublands	8	NA	2	6
United States of America	Flooded Biomes	7	2	NA	5
United States of America	Mediterranean Forests, Woodlands and Scrub	108	47	11	50
United States of America	Temperate Biomes	362	129	22	204
United States of America	Tropical and Subtropical Biomes	10	5	2	3
